# Supplementary material for: Comparison of Potato and Asian Citrus Psyllid Adult and Nymph Transcriptomes Identified Vector Transcripts with Potential Involvement in Circulative, Propagative Liberibacter Transmission
Source: Pathogens. 2014 Nov 3;3(4):875–907. doi: 10.3390/pathogens3040875 (PMC4282890; doi:10.3390/pathogens3040875)
Supplement: Supplementary File 1 [file pathogens-03-00875-s001.zip]

Archive with 16 entries (14 files):
- pathogens-66026-supplementary-final/
- pathogens-66026-supplementary-final/pathogens-66026-supplementary-revised-layout/
- pathogens-66026-supplementary-final/pathogens-66026-supplementary-revised-layout/pathogens-66026-supplementary-layout.doc
- pathogens-66026-supplementary-final/pathogens-66026-supplementary-revised-layout/Supplementary Table S1.csv
- pathogens-66026-supplementary-final/pathogens-66026-supplementary-revised-layout/Supplementary Table S10.csv
- pathogens-66026-supplementary-final/pathogens-66026-supplementary-revised-layout/Supplementary Table S11.csv
- pathogens-66026-supplementary-final/pathogens-66026-supplementary-revised-layout/Supplementary Table S12.csv
- pathogens-66026-supplementary-final/pathogens-66026-supplementary-revised-layout/Supplementary Table S13.csv
- pathogens-66026-supplementary-final/pathogens-66026-supplementary-revised-layout/Supplementary Table S2.csv
- pathogens-66026-supplementary-final/pathogens-66026-supplementary-revised-layout/Supplementary Table S3.csv
- pathogens-66026-supplementary-final/pathogens-66026-supplementary-revised-layout/Supplementary Table S4.csv
- pathogens-66026-supplementary-final/pathogens-66026-supplementary-revised-layout/Supplementary Table S5.csv
- pathogens-66026-supplementary-final/pathogens-66026-supplementary-revised-layout/Supplementary Table S6.csv
- pathogens-66026-supplementary-final/pathogens-66026-supplementary-revised-layout/Supplementary Table S7.csv
- pathogens-66026-supplementary-final/pathogens-66026-supplementary-revised-layout/Supplementary Table S8.csv
- pathogens-66026-supplementary-final/pathogens-66026-supplementary-revised-layout/Supplementary Table S9.csv
