# Supplementary material for: Comparison of Potato and Asian Citrus Psyllid Adult and Nymph Transcriptomes Identified Vector Transcripts with Potential Involvement in Circulative, Propagative Liberibacter Transmission
Source: Pathogens. 2014 Nov 3;3(4):875–907. doi: 10.3390/pathogens3040875 (PMC4282890; doi:10.3390/pathogens3040875)
Supplement: Supplementary File 1 [file pathogens-03-00875-s001.zip › pathogens-66026-supplementary-final/pathogens-66026-supplementary-revised-layout/Supplementary Table S1.csv]

Sequencing (clean reads)	Wb	46,681,564
	WbL	53,240,863
	Ny	43,322,502
	NyL	55,836,522
	Total	199,081,451
Assembly	Total transcripts	82,224
	Average expression of transcripts	2,421
	Average expression of transcripts (RPKM)	65
	Mean length (range) (bp)	651 (100- 27,405)
	% GC (range)	40.7 (15.6- 82.4)
Annotation	Total annotated transcripts (%)	16,496 (20%)
	Unique hits	681,589
	Total hits	1,414,141
	Average expression of transcripts	8,212
	Average expression of transcripts (RPKM)	133
	Mean length (range) (bp)	1,754 (100- 27,405)
	% GC (range)	45.3 (18.7- 75)
	E-value (range)	2.5E-12 (0- 1.0E-10)
