# Supplementary material for: Comparison of Potato and Asian Citrus Psyllid Adult and Nymph Transcriptomes Identified Vector Transcripts with Potential Involvement in Circulative, Propagative Liberibacter Transmission
Source: Pathogens. 2014 Nov 3;3(4):875–907. doi: 10.3390/pathogens3040875 (PMC4282890; doi:10.3390/pathogens3040875)
Supplement: Supplementary File 1 [file pathogens-03-00875-s001.zip › pathogens-66026-supplementary-final/pathogens-66026-supplementary-revised-layout/Supplementary Table S10.csv]

SeqID	Length	Ny (RPKM)	NyL (RPKM)	Wb (RPKM)	WbL (RPKM)	NyLWbL (p-value)	Description (UniProt)
BcWN_00295	5628	4.57	3.8	5.15	4.05	1	Multidrug resistance-associated protein 7
BcWN_00608	3020	4.88	4.18	7.2	6.05	0.91	ABC transporter, putative
BcWN_00959	3084	13.16	9.29	0.94	0.63	0.0000019	ATP-binding cassette transporter, putative
BcWN_01080	5416	5.78	3.68	3.75	8.92	0.37	Multidrug resistance-associated protein, putative
BcWN_01303	6902	13.39	9.54	6.54	11.51	1	ATP-binding cassette sub-family A member 3
BcWN_01365	2591	5.75	4.07	5.73	6.3	0.83	ABC transporter
BcWN_01496	5807	43.63	23.04	65.73	283.04	0.000053	Transferrin
BcWN_02180	2111	4.1	2.4	10.91	3.28	0.96	Putative BRCA1-associated RING domain protein
BcWN_02633	3262	10.9	6.85	17.9	14.9	0.48	ATP-binding cassette sub-family B member 7, mitochondrial
BcWN_02683	2994	15.49	10.88	9.39	10.55	0.96	ABC transporter
BcWN_02689	5274	18.19	10.28	6.33	8.17	0.77	ABC transporter C family member 3
BcWN_02820	3064	29.69	22.12	41.75	31.66	0.91	Probable cytoplasmic aconitate hydratase
BcWN_02914	1219	2.39	1.94	3.53	4.87	0.35	Mitochondrial carnitine/acylcarnitine translocase
BcWN_03604	1326	11	8.12	17.59	17.22	0.51	Uncharacterized protein
BcWN_04223	2219	10.94	10.97	10.55	10.76	0.96	Mitochondrial carnitine/acylcarnitine carrier protein CACL, putative
BcWN_04461	2309	3.68	2.53	5.44	3.75	0.88	Uncharacterized protein
BcWN_04543	2256	7.98	6.75	9.38	8.6	1	Calcium-binding mitochondrial carrier protein SCaMC-2 (Fragment)
BcWN_04755	3484	10.68	6.2	17.61	10.84	0.72	Uncharacterized protein
BcWN_04833	3473	9.36	5.7	8.15	6.54	1	Putative uncharacterized protein
BcWN_04845	3769	15.67	10.4	15.06	10.41	0.98	Calcium-binding mitochondrial carrier protein Aralar1
BcWN_05039	2944	16.49	15.55	9.21	16.29	1	Transferrin
BcWN_05133	1294	2.34	1.48	0.13	0.32	0.017	ACYPI009403 protein
BcWN_05574	3371	11.04	7.69	19.67	13.34	0.72	ATP-binding cassette sub-family B member 6, mitochondrial
BcWN_05811	1143	11.89	8.48	7.78	6.43	0.72	Mitochondrial carnitine/acylcarnitine carrier protein
BcWN_06205	6014	11.76	11.71	8.32	11.83	0.99	Probable multidrug resistance-associated protein lethal(2)03659
BcWN_06538	3093	35.34	24.75	20.33	16.52	0.58	Alpha-N-acetylgalactosaminidase
BcWN_06602	1025	2.52	0.89	8.97	9.49	0.0003	Soma ferritin
BcWN_06995	1115	3.95	2.35	7.92	8.61	0.1	Ferritin
BcWN_07517	1456	4.01	2.18	10.27	9.51	0.044	Phosphate transporter
BcWN_07640	1654	33.79	23.56	43.09	43.78	0.64	Monothiol glutaredoxin-4, putative
BcWN_07645	3668	9.46	6.41	16.35	24.36	0.075	Protein Malvolio
BcWN_07763	3428	26.77	16.11	37.86	20.41	1	ATP-binding cassette sub-family E member 1
BcWN_08010	1164	1.33	1.09	0.11	0.13	0.0028	Mitochondrial brown fat uncoupling protein
BcWN_08329	1806	12.58	9.97	27.22	23.11	0.41	Mitochondrial solute carrier protein
BcWN_08378	3456	16.88	15.97	10.87	7.48	0.24	Melanotransferrin
BcWN_08461	1536	7.17	5.08	9.04	7.72	0.85	Solute carrier family 25 member 44
BcWN_08622	2611	4.26	8.8	11.54	8.49	0.95	Putative scarlet
BcWN_09600	1622	5.27	4.03	0.15	0.3	0.000014	Ferritin
BcWN_10204	881	1.76	1.63	0.24	0.38	0.031	Uncharacterized protein
BcWN_10526	1748	0.2	0.33	1.16	4.72	0.000049	MurC-like protein
BcWN_10719	1611	1.92	1.73	1.78	1.34	0.77	Multidrug resistance-associated protein 7
BcWN_11483	884	120.5	71.23	401.85	400.47	0.0098	Ferritin
BcWN_12259	1196	2.41	2.47	4.05	3.6	0.91	Solute carrier protein, putative
BcWN_12261	3860	74.67	49.37	190.47	141.43	0.23	Probable aconitate hydratase, mitochondrial
BcWN_12898	3953	153.5	97.89	163.72	210.16	0.49	Secreted ferritin S subunit
BcWN_14061	1288	17.53	11.29	23.88	31	0.26	Mitoferrin-2
BcWN_14776	2009	16.49	11.27	34.65	33.02	0.21	Uncharacterized protein
BcWN_15274	2161	13.36	8.61	20.47	17.09	0.58	Mitoferrin-2
BcWN_15383	528	4.33	4.24	1.38	2.53	0.5	ABC protein, subfamily ABCH
BcWN_16091	898	2.98	2.73	9.88	4.69	0.75	Putative scarlet
BcWN_19816	1805	18.01	5.23	27.66	28.99	0.011	Soma ferritin
BcWN_31533	695	86.35	53.55	254.13	181.34	0.12	Aconitate hydratase, putative
BcWN_32317	1117	154.7	67.21	303.87	334.64	0.02	Soma ferritin
BcWN_33142	961	1.15	0.6	1.72	4.73	0.0028	Mitoferrin-2
BcWN_35280	439	0	0.16	0	6.29	0.0000021	Ferroxidase
BcWN_37132	687	0.1	0.21	0.031	2.54	0.0015	Predicted protein
BcWN_38008	402	76.94	27.04	157.2	139.75	0.016	Soma ferritin
BcWN_40244	558	3.64	2.5	11.52	17.54	0.0037	Soma ferritin
BcWN_42311	257	0	0	0	6.8	2.40E-07	Periplasmic solute binding protein
BcWN_44050	687	93.07	33.81	182.94	260.25	0.0014	Soma ferritin
BcWN_49669	729	253.78	131.95	531.02	564.53	0.043	Ferritin
BcWN_50192	727	184.82	77.23	341.92	385.7	0.019	Ferritin
BcWN_50364	1380	12.31	12.95	8.18	13.3	1	Putative multidrug resistance-associated protein lethal(2)03659
BcWN_53204	459	143.37	108.63	386.29	528.57	0.022	Soma ferritin
BcWN_55440	163	0	0.22	0	3.69	0.0063	NifU domain protein
BcWN_55497	334	1.24	1.5	10.52	10.35	0.0063	Soma ferritin
BcWN_56366	498	5.56	5.54	3.01	5.02	0.91	Transferrin
BcWN_57224	167	0.83	1.82	5.26	5.74	0.29	Abc transporter
BcWN_59019	482	5.94	1.89	11.29	10.29	0.02	Soma ferritin
BcWN_61832	310	1660.76	755.89	4541.34	4799.98	0.0047	Ferritin
BcWN_61855	948	1.61	1.68	5.11	4.2	0.37	Mitoferrin-2
BcWN_63241	374	72.33	31.99	257.92	191.19	0.0071	Soma ferritin
BcWN_68142	439	197.81	88.73	415.89	536.14	0.0064	Soma ferritin
BcWN_68772	629	166.5	72.15	382.63	484.58	0.0034	Soma ferritin
BcWN_69471	301	29.22	41.71	120.49	168.42	0.058	Soma ferritin
BcWN_69476	221	329.22	176.18	780.29	916.52	0.015	Ferritin
BcWN_74042	126	0	0.57	0	0.15	0.78	ABCB7, isoform A
BcWN_75746	108	0	0	0.4	0.35	0.83	ABC transporter
BcWN_76896	299	15.44	9.52	34.03	57.42	0.0077	Soma ferritin
BcWN_76921	549	1630.29	545.54	2704.25	3220.44	0.0073	Soma ferritin
BcWN_76930	432	26.98	3.07	62.63	15.74	0.023	Ferritin
BcWN_76983	303	168.82	38.95	285.2	209.15	0.013	Soma ferritin
BcWN_77060	284	6.01	2.65	11.62	12.9	0.036	Soma ferritin
BcWN_77161	244	22.04	16.59	52.76	71.13	0.046	Soma ferritin
BcWN_77173	110	0	0	0	0	1	ATP-binding cassette sub-family B member 7, mitochondrial
BcWN_77375	356	27.3	25	74.19	215.31	0.0007	Soma ferritin
BcWN_77472	519	128.13	15.18	237.13	90.91	0.0071	Soma ferritin
BcWN_77711	242	2.29	0.37	4.69	3.18	0.019	Soma ferritin
BcWN_77769	266	156.55	102	268.26	444.78	0.039	Soma ferritin
BcWN_77986	234	4.93	2.53	21.06	37	0.000042	Soma ferritin
BcWN_77988	290	5.81	2.16	9.68	12.56	0.016	Soma ferritin
BcWN_78006	201	10.11	6.06	30.16	18.03	0.23	Soma ferritin
BcWN_78053	200	23.66	22.21	139.88	58.41	0.31	Soma ferritin
BcWN_78065	263	406.8	134.83	625.14	774.44	0.0087	Soma ferritin
BcWN_78204	224	1.75	0.32	2.58	1.17	0.45	Soma ferritin
BcWN_78390	249	4.17	2.16	13.77	11.92	0.024	Soma ferritin
BcWN_78420	257	15.63	5.02	27.17	30.4	0.0092	Soma ferritin
BcWN_78476	265	3.31	0.14	7.52	9.36	5.20E-07	Soma ferritin
BcWN_78537	211	77.12	4.07	259.6	45.58	0.00019	Soma ferritin
BcWN_78584	170	48.34	39.93	155.75	268.81	0.0035	Ferritin
BcWN_78586	144	1.44	0	6.4	3.39	0.0013	Soma ferritin
BcWN_78644	311	76.82	37.72	142.31	205.46	0.012	Soma ferritin
BcWN_78660	272	121.69	37.14	228.16	227.81	0.0061	Soma ferritin
BcWN_78698	212	52.48	41.65	184.31	221.85	0.014	Soma ferritin
BcWN_78810	272	100.9	27.26	217.52	197.56	0.0022	Soma ferritin
BcWN_78976	195	173.77	108.38	475.01	849.45	0.0013	Soma ferritin
BcWN_79098	149	0.93	0.84	5.32	8.82	0.0031	Soma ferritin
BcWN_79235	244	25.26	1.61	57.42	19.55	0.00022	Soma ferritin
BcWN_79475	154	3.15	1.63	16.55	7.56	0.094	Soma ferritin
BcWN_79528	128	0.18	0	0	0	1	Soma ferritin
BcWN_79539	190	0.85	2.17	0.79	4.05	0.74	Soma ferritin
BcWN_79649	261	78	4.94	105.06	36.13	0.003	Soma ferritin
BcWN_79710	255	58.57	26.41	203.63	132.07	0.02	Soma ferritin
BcWN_79735	197	3.87	3.91	8.48	17.83	0.047	Soma ferritin
BcWN_79926	193	2.87	1.86	8.88	14.4	0.0046	Soma ferritin
BcWN_79964	208	3.66	3.44	24.82	14	0.084	Soma ferritin
BcWN_80107	248	1.95	0.58	9.24	3.71	0.033	Soma ferritin
BcWN_80202	259	13.72	17.84	47.72	64.32	0.1	Soma ferritin
BcWN_80291	201	0.34	0.8	10.12	7.76	0.0048	Soma ferritin
BcWN_80307	200	2.65	2.69	12.96	15.03	0.022	Soma ferritin
BcWN_80397	207	3.01	0.61	6.31	3.72	0.05	Soma ferritin
BcWN_80421	250	45.8	27.8	184.74	273.77	0.00028	Soma ferritin
BcWN_80427	215	9.45	7.25	16.14	42.72	0.0096	Soma ferritin
BcWN_80612	146	0.32	0	0.29	0.26	0.83	Soma ferritin
BcWN_80688	268	108.87	77.52	338.27	439.01	0.0095	Soma ferritin
BcWN_80921	155	7.89	1.5	21.15	27.75	0.000028	Soma ferritin
BcWN_80931	193	3.95	2.32	8.66	16.74	0.0055	Soma ferritin
BcWN_80984	131	0.7	0	5.89	0.29	0.83	Soma ferritin
BcWN_81099	140	1.15	2.94	6.43	10.06	0.19	Soma ferritin
BcWN_81166	157	0.29	1.14	3.27	8.02	0.022	Soma ferritin
BcWN_81192	160	8.08	2.35	18.48	21.01	0.0018	Soma ferritin
