# Supplementary material for: Comparison of Potato and Asian Citrus Psyllid Adult and Nymph Transcriptomes Identified Vector Transcripts with Potential Involvement in Circulative, Propagative Liberibacter Transmission
Source: Pathogens. 2014 Nov 3;3(4):875–907. doi: 10.3390/pathogens3040875 (PMC4282890; doi:10.3390/pathogens3040875)
Supplement: Supplementary File 1 [file pathogens-03-00875-s001.zip › pathogens-66026-supplementary-final/pathogens-66026-supplementary-revised-layout/Supplementary Table S11.csv]

Cluster ID	Count (total)	BcWN	DcWN	Description (UniProt)
OM1_000001	285	144	141	Endonuclease-reverse transcriptase
OM1_000002	262	113	149	BEL12_AG transposon polyprotein
OM1_000003	216	135	81	Reverse transcriptase
OM1_000004	200	140	60	Putative reverse transcriptase
OM1_000005	194	69	125	Retrovirus-related Pol polyprotein from transposon 17.6
OM1_000006	188	89	99	Protein krueppel
OM1_000007	185	110	75	Pol-like protein
OM1_000008	180	133	47	Myosin heavy chain, muscle
OM1_000009	173	130	43	Pol-like protein (Fragment)
OM1_000010	171	128	43	SARTTc1 ORF2 protein (Fragment)
OM1_000011	148	73	75	Protein suppressor of hairy wing
OM1_000012	135	57	78	Sugar transporter 7
OM1_000013	132	70	62	Trypsin-like protein
OM1_000014	125	58	67	AKT kinase-transforming protein
OM1_000015	124	100	24	Zinc finger DNA binding protein
OM1_000016	122	83	39	Reverse transcriptase
OM1_000017	119	66	53	Putative uncharacterized protein
OM1_000018	117	106	11	Reverse transcriptase-like protein (Fragment)
OM1_000019	114	40	74	ORF B
OM1_000020	112	61	51	Cytochrome P450 4C1
OM1_000021	107	84	23	Putative reverse transcriptase
OM1_000022	107	105	2	Soma ferritin
OM1_000023	106	51	55	GTPase HRas
OM1_000024	95	65	30	Putative reverse transcriptase
OM1_000025	93	61	32	UDP-glucuronosyltransferase 1-8, putative
OM1_000026	91	82	9	Carboxypeptidase D
OM1_000027	88	68	20	Putative cysteine proteinase CG12163
OM1_000028	87	45	42	Putative AAA family ATPase R476
OM1_000029	87	58	29	Putative fatty acyl-CoA reductase CG5065
OM1_000030	87	51	36	Protein C20orf121, putative
OM1_000031	87	53	34	Protein krueppel
OM1_000032	84	43	41	Mitoferrin-2
OM1_000033	83	56	27	Probable RNA-directed DNA polymerase from transposon BS
OM1_000034	82	41	41	Dynein beta chain, ciliary
OM1_000035	81	61	20	BTB/POZ domain-containing protein, putative
OM1_000036	80	77	3	N(G),N(G)-dimethylarginine dimethylaminohydrolase 1
OM1_000037	75	34	41	Longitudinals lacking protein, isoforms A/B/D/L
OM1_000038	74	38	36	Alcohol dehydrogenase, putative
OM1_000039	73	73	0	null
OM1_000040	70	61	9	Aromatic-L-amino-acid decarboxylase
OM1_000041	70	41	29	Heat shock 70 kDa protein cognate 4
OM1_000042	69	37	32	Peroxidase
OM1_000043	67	48	19	Esterase FE4
OM1_000044	67	31	36	Protein-L-isoaspartate O-methyltransferase
OM1_000045	66	46	20	Endonuclease-reverse transcriptase
OM1_000046	66	54	12	Reverse transcriptase (Fragment)
OM1_000047	65	34	31	Putative ankyrin repeat protein RF_0381
OM1_000048	64	42	22	Reverse transcriptase homolog protein
OM1_000049	63	42	21	Protein toll, putative
OM1_000050	62	52	10	Cathepsin B-like cysteine proteinase
OM1_000051	62	61	1	E3 ubiquitin-protein ligase UBR5
OM1_000052	60	24	36	Cadherin-related tumor suppressor
OM1_000053	60	47	13	Uncharacterized protein
OM1_000054	59	24	35	Glucose dehydrogenase [acceptor]
OM1_000055	59	28	31	Krueppel homologous protein 1
OM1_000056	59	35	24	Protein takeout, putative
OM1_000057	58	25	33	Putative serine/threonine-protein kinase L673
OM1_000058	58	24	34	Titin
OM1_000059	57	24	33	Fatty acid synthase, putative
OM1_000060	57	36	21	Glutamyl aminopeptidase
OM1_000061	55	24	31	ATP-dependent RNA helicase HrpA homolog
OM1_000062	53	20	33	Tyrosine-protein kinase Src42A
OM1_000063	53	30	23	Putative signal transduction protein with EFhand domain protein
OM1_000064	53	53	0	null
OM1_000065	52	34	18	Tubulin alpha-1 chain
OM1_000066	51	45	6	Sucrase
OM1_000067	50	17	33	Copia protein
OM1_000068	50	50	0	null
OM1_000069	49	16	33	Kinesin-like protein unc-104
OM1_000070	49	24	25	Putative scarlet
OM1_000071	46	21	25	Uncharacterized WD repeat-containing protein alr3466
OM1_000072	46	45	1	Protein scabrous
OM1_000073	46	20	26	Nose resistant to fluoxetine protein 6
OM1_000074	46	22	24	Uncharacterized protein
OM1_000075	46	20	26	Pancreatic lipase-related protein 2 (Fragment)
OM1_000076	45	24	21	Uncharacterized protein
OM1_000077	44	31	13	Dumpy
OM1_000078	44	31	13	Cuticular protein PpolCPR68
OM1_000079	43	14	29	Low-density lipoprotein receptor-related protein
OM1_000080	43	28	15	Uncharacterized protein
OM1_000081	43	22	21	Amino acid transporter
OM1_000082	42	20	22	Putative ubiquitin-conjugating enzyme E2
OM1_000083	42	35	7	Putative uncharacterized protein
OM1_000084	42	24	18	Heat shock protein 83
OM1_000085	41	23	18	Putative GPCR-type octopamine beta receptor (Fragment)
OM1_000086	41	28	13	Tigger transposable element-derived protein 1 (Fragment)
OM1_000087	41	23	18	Putative inorganic phosphate cotransporter
OM1_000088	41	28	13	Serine protease inhibitor 3/4 (Fragment)
OM1_000089	40	19	21	James bond, isoform A
OM1_000090	39	20	19	Lachesin
OM1_000091	39	20	19	ABC transporter C family member 3
OM1_000092	39	16	23	ADP-ribosylation factor 1
OM1_000093	39	20	19	Peptidyl-prolyl cis-trans isomerase slr1251
OM1_000094	38	25	13	Putative imaginal disc growth factor (Fragment)
OM1_000095	38	24	14	Putative chemosensory binding protein
OM1_000096	38	37	1	Lysosomal aspartic protease
OM1_000097	37	13	24	ATP-dependent helicase brm
OM1_000098	37	19	18	Sodium/potassium-transporting ATPase subunit alpha
OM1_000099	37	21	16	Reverse transcriptase
OM1_000100	37	32	5	Alkaline phosphatase
OM1_000101	37	23	14	Polyubiquitin
OM1_000102	36	26	10	Muscle-specific protein 300
OM1_000103	36	36	0	null
OM1_000104	35	18	17	Putative serine/threonine-protein kinase/receptor R831
OM1_000105	35	16	19	Zinc finger protein (Fragment)
OM1_000106	34	14	20	Organic cation transporter protein
OM1_000107	34	27	7	Alanine--tRNA ligase, cytoplasmic
OM1_000108	33	19	14	Growth arrest-specific protein 8
OM1_000109	33	21	12	Cuticular protein
OM1_000110	32	32	0	Site-specific recombinase, resolvase family
OM1_000111	32	23	9	Uncharacterized protein
OM1_000112	32	15	17	Putative polypeptide N-acetylgalactosaminyltransferase 9
OM1_000113	32	12	20	Endothelin-converting enzyme, putative
OM1_000114	32	18	14	Aldehyde dehydrogenase
OM1_000115	31	13	18	Tyrosine-protein phosphatase 10D
OM1_000116	31	15	16	Endonuclease-reverse transcriptase
OM1_000117	31	24	7	Glutathione S-transferase-like protein (Fragment)
OM1_000118	30	11	19	Twitchin
OM1_000119	30	24	6	Uncharacterized protein
OM1_000120	29	21	8	Transposase
OM1_000121	29	20	9	Pyruvate carboxylase 1
OM1_000122	28	13	15	DNA replication licensing factor Mcm2
OM1_000123	28	12	16	Prolyl 4-hydroxylase subunit alpha-1
OM1_000124	28	17	11	Peroxiredoxin 1
OM1_000125	27	10	17	Heterogeneous nuclear ribonucleoprotein A1, A2/B1-like protein
OM1_000126	27	15	12	Restnol dehydrogenase, putative
OM1_000127	27	14	13	Lipase
OM1_000128	27	17	10	Putative translation elongation factor 1-alpha
OM1_000129	27	14	13	Laccase 6
OM1_000130	27	19	8	Titin
OM1_000131	26	12	14	Guanylate cyclase 32E
OM1_000132	26	13	13	Structural maintenance of chromosomes protein
OM1_000133	26	13	13	Cytochrome p450
OM1_000134	26	13	13	Thioredoxin reductase 1, mitochondrial
OM1_000135	26	10	16	Adenylate cyclase
OM1_000136	26	12	14	Prestin
OM1_000137	26	25	1	Putative uncharacterized protein
OM1_000138	26	16	10	Probable medium-chain specific acyl-CoA dehydrogenase, mitochondrial
OM1_000139	26	14	12	Probable aconitate hydratase, mitochondrial
OM1_000140	26	15	11	Chaperone protein DnaJ
OM1_000141	26	18	8	Actin-5C
OM1_000142	25	9	16	Protein lap4
OM1_000143	25	11	14	Scavenger receptor class B member, putative
OM1_000144	25	6	19	Spermine oxidase
OM1_000145	25	16	9	Uncharacterized protein
OM1_000146	25	11	14	Lysosomal alpha-mannosidase
OM1_000147	25	14	11	ELAV-like protein 2
OM1_000148	25	18	7	High affinity cationic amino acid transporter 1
OM1_000149	25	22	3	Lysosomal alpha-glucosidase
OM1_000150	25	24	1	I-connectin
OM1_000151	25	24	1	null
OM1_000152	25	18	7	CG6236, isoform A
OM1_000153	25	11	14	Serine/threonine-protein phosphatase PP1-alpha
OM1_000154	25	25	0	null
OM1_000155	24	11	13	PDZ and LIM domain protein Zasp
OM1_000156	24	11	13	Monocarboxylate transporter 12
OM1_000157	24	19	5	Protein disulfide-isomerase
OM1_000158	24	10	14	Acetylcholine receptor subunit alpha-L1
OM1_000159	24	19	5	Glutathione S-transferase
OM1_000160	24	21	3	null
OM1_000161	23	7	16	Neurogenic locus Notch protein
OM1_000162	23	15	8	Putative zinc finger protein
OM1_000163	23	9	14	Down syndrome cell adhesion molecule-like protein Dscam2
OM1_000164	23	14	9	T-complex protein 1 subunit alpha
OM1_000165	23	20	3	Putative uncharacterized protein GLEAN_05104
OM1_000166	23	23	0	Protein glass
OM1_000167	23	21	2	Diphthine synthase
OM1_000168	23	21	2	Viral cathepsin
OM1_000169	23	19	4	RING finger protein, putative
OM1_000170	23	23	0	Translation initiation factor IF-2
OM1_000171	22	11	11	Spectrin alpha chain
OM1_000172	22	11	11	Hepatocyte nuclear factor 4
OM1_000173	22	11	11	Limbic system-associated membrane protein, putative
OM1_000174	22	11	11	null
OM1_000175	22	10	12	THAP domain-containing protein 4
OM1_000176	22	22	0	null
OM1_000177	21	9	12	Adult enhancer factor 1
OM1_000178	21	9	12	Uncharacterized protein (Fragment)
OM1_000179	21	15	6	Glutamate receptor, ionotropic kainate 2, putative
OM1_000180	21	9	12	Laminin subunit alpha
OM1_000181	21	15	6	CA-related protein
OM1_000182	21	8	13	Cyclic nucleotide-gated cation channel
OM1_000183	21	11	10	Lysosomal acid phosphatase, putative
OM1_000184	21	17	4	ACYPI004563 protein
OM1_000185	21	7	14	Alcohol dehydrogenase [NADP+]
OM1_000186	21	16	5	Aspartate aminotransferase
OM1_000187	21	18	3	Lipophorin
OM1_000188	21	11	10	Beaten path IIa
OM1_000189	21	21	0	null
OM1_000190	20	19	1	Lipophorin
OM1_000191	20	8	12	Furin-like protease 1, isoform 1-CRR
OM1_000192	20	10	10	Sidestep protein, putative
OM1_000193	20	7	13	Protein msta, isoform A
OM1_000194	20	20	0	null
OM1_000195	20	9	11	AMP dependent coa ligase
OM1_000196	20	10	10	Delta(9)-desaturase
OM1_000197	20	9	11	Yellow
OM1_000198	20	11	9	Serine-arginine protein 55
OM1_000199	20	13	7	Beta-hexosaminidase beta chain, putative
OM1_000200	20	12	8	Putative uncharacterized protein
OM1_000201	20	10	10	Putative cuticle protein
OM1_000202	20	14	6	Transposase, putative (Fragment)
OM1_000203	20	18	2	Proline-rich protein
OM1_000204	19	9	10	Neuroglian, putative
OM1_000205	19	6	13	Ca(2+)/calmodulin-responsive adenylate cyclase
OM1_000206	19	6	13	Insulin-like peptide receptor
OM1_000207	19	8	11	Voltage-dependent calcium channel type D subunit alpha-1
OM1_000208	19	8	11	Voltage-dependent calcium channel subunit alpha-2/delta-3
OM1_000209	19	7	12	Papilin
OM1_000210	19	11	8	DNA-directed RNA polymerase III subunit RPC2
OM1_000211	19	7	12	ATP-binding cassette sub-family A member 3
OM1_000212	19	18	1	Histone-lysine N-methyltransferase SETMAR (Fragment)
OM1_000213	19	10	9	Bloom syndrome protein-like protein
OM1_000214	19	7	12	Serine/threonine-protein kinase VRK1, putative
OM1_000215	19	9	10	Organic anion transporter
OM1_000216	19	8	11	Phosphatidylethanolamine binding protein isoform 1
OM1_000217	19	14	5	Putative uncharacterized protein (Fragment)
OM1_000218	19	19	0	Putative uncharacterized protein
OM1_000219	19	18	1	Putative uncharacterized protein
OM1_000220	19	17	2	null
OM1_000221	18	8	10	Plexin A
OM1_000222	18	9	9	O-linked N-acetylglucosamine transferase, OGT, putative (Fragment)
OM1_000223	18	11	7	116 kDa U5 small nuclear ribonucleoprotein component, putative
OM1_000224	18	9	9	Transporter
OM1_000225	18	10	8	Tubulin polyglutamylase ttll6
OM1_000226	18	13	5	ATP synthase subunit alpha, mitochondrial
OM1_000227	18	12	6	Histidine triad nucleotide-binding protein 1
OM1_000228	18	16	2	60S ribosomal protein L31
OM1_000229	18	14	4	Glutamine synthetase
OM1_000230	18	18	0	Transcriptional regulator, putative
OM1_000231	17	7	10	Serine/threonine-protein kinase Doa
OM1_000232	17	9	8	Chitin deacetylase 4
OM1_000233	17	8	9	Chloride channel protein 2
OM1_000234	17	8	9	ABC protein, subfamily ABCF
OM1_000235	17	8	9	Histone-lysine N-methyltransferase PRDM9
OM1_000236	17	11	6	Zinc finger protein 280D
OM1_000237	17	11	6	Synaptic vesicle protein, putative
OM1_000238	17	10	7	60 kDa heat shock protein, mitochondrial
OM1_000239	17	9	8	FK506-binding protein 59
OM1_000240	17	12	5	Zinc finger protein
OM1_000241	17	7	10	Proteasome subunit alpha type
OM1_000242	17	17	0	null
OM1_000243	17	13	4	Arginine kinase (Fragment)
OM1_000244	16	6	10	Dipeptidyl peptidase 4, putative
OM1_000245	16	7	9	DNA ligase, putative
OM1_000246	16	15	1	Putative DNA helicase
OM1_000247	16	7	9	Knickkopf
OM1_000248	16	7	9	Hydroxysteroid dehydrogenase-like protein 1
OM1_000249	16	8	8	Mannosyl-oligosaccharide alpha-1,2-mannosidase isoform A
OM1_000250	16	9	7	Cullin homolog 1
OM1_000251	16	9	7	Chitin binding peritrophin-A, putative
OM1_000252	16	9	7	Histone H2A
OM1_000253	16	5	11	CD63 antigen
OM1_000254	16	8	8	Myotubularin-related protein 10-B
OM1_000255	16	8	8	Amidotransferase subunit A, putative
OM1_000256	16	14	2	Proactivator polypeptide
OM1_000257	16	8	8	Carbonyl reductase [NADPH] 1
OM1_000258	16	11	5	Putative uncharacterized protein
OM1_000259	16	15	1	Eukaryotic initiation factor 4B protein
OM1_000260	16	16	0	null
OM1_000261	16	15	1	null
OM1_000262	16	8	8	Uncharacterized protein
OM1_000263	16	15	1	null
OM1_000264	15	6	9	Putative U5 small nuclear ribonucleoprotein 200 kDa helicase
OM1_000265	15	14	1	Phage terminase
OM1_000266	15	8	7	Low choriolytic enzyme, putative
OM1_000267	15	6	9	Valine--tRNA ligase
OM1_000268	15	6	9	E3 ubiquitin-protein ligase Su(dx)
OM1_000269	15	7	8	Cytochrome P450, putative
OM1_000270	15	9	6	Thiol-disulfide exchange intermediate
OM1_000271	15	9	6	Transferrin
OM1_000272	15	12	3	Surface protein A
OM1_000273	15	14	1	Uncharacterized protein
OM1_000274	15	9	6	ATP synthase subunit beta, mitochondrial
OM1_000275	15	11	4	Beta-1,3-galactosyltransferase brn (Fragment)
OM1_000276	15	9	6	NADP(H)-dependent ketose reductase
OM1_000277	15	6	9	Protein Wnt
OM1_000278	15	7	8	Guanine nucleotide-binding protein G(q) subunit alpha
OM1_000279	15	11	4	Acetyl-CoA acetyltransferase, mitochondrial
OM1_000280	15	10	5	50S ribosomal protein L16
OM1_000281	15	7	8	Soluble trehalase
OM1_000282	15	7	8	Proteasome subunit beta type
OM1_000283	15	9	6	Putative small heat shock protein
OM1_000284	15	9	6	Putative elongation factor 1 beta'
OM1_000285	14	9	5	Transcription-associated protein 1
OM1_000286	14	6	8	Bumetanide-sensitive sodium-(potassium)-chloride cotransporter
OM1_000287	14	11	3	Gelsolin
OM1_000288	14	8	6	Elongation factor G
OM1_000289	14	7	7	Regulator of nonsense transcripts 2
OM1_000290	14	8	6	Fanconi anemia group J protein
OM1_000291	14	8	6	Putative glycerol kinase 3
OM1_000292	14	9	5	Putative restin
OM1_000293	14	7	7	Arginine methyltransferase 1
OM1_000294	14	11	3	Putative serine protease K12H4.7
OM1_000295	14	9	5	Leukotriene A-4 hydrolase
OM1_000296	14	7	7	Putative Serine/threonine-protein kinase 23
OM1_000297	14	8	6	Zinc finger protein KIAA0543 (Fragment)
OM1_000298	14	6	8	Gem-associated protein, putative
OM1_000299	14	13	1	Uncharacterized protein U88
OM1_000300	14	4	10	Probable phosphoenolpyruvate synthase
OM1_000301	14	9	5	Alanine-glyoxylate aminotransferase, putative
OM1_000302	14	14	0	null
OM1_000303	14	6	8	Alpha,alpha-trehalose-phosphate synthase subunit, putative
OM1_000304	14	10	4	Chorismate mutase
OM1_000305	14	7	7	Mitochondrial-processing peptidase subunit beta
OM1_000306	14	13	1	PP2C-like domain-containing protein
OM1_000307	14	7	7	Adenylate kinase
OM1_000308	14	7	7	C3 and PZP-like alpha-2-macroglobulin domain-containing protein 8
OM1_000309	14	14	0	Predicted protein (Fragment)
OM1_000310	14	4	10	Putative ankyrin 2,3/unc44
OM1_000311	14	14	0	null
OM1_000312	14	0	14	null
OM1_000313	13	11	2	Ciliary dynein heavy chain, putative
OM1_000314	13	6	7	Protein slit
OM1_000315	13	10	3	Quinone oxidoreductase
OM1_000316	13	6	7	Myst histone acetyltransferase, putative
OM1_000317	13	7	6	Discoidin domain receptor, putative
OM1_000318	13	6	7	Lysosomal-trafficking regulator
OM1_000319	13	5	8	THO complex, putative
OM1_000320	13	6	7	Peripheral plasma membrane protein CASK
OM1_000321	13	5	8	F-box/LRR-repeat protein 7
OM1_000322	13	4	9	Ubiquitin carboxyl-terminal hydrolase
OM1_000323	13	6	7	LIM-only protein, putative
OM1_000324	13	7	6	Band 4.1-like protein 5
OM1_000325	13	7	6	Discs large 1
OM1_000326	13	4	9	Phosphatidylinositol-4-phosphate 3-kinase C2 domain-containing beta polypeptide
OM1_000327	13	8	5	CAP isoform A
OM1_000328	13	7	6	Uncharacterized protein
OM1_000329	13	8	5	2-oxoglutarate dehydrogenase, mitochondrial
OM1_000330	13	6	7	ADAM 17-like protease
OM1_000331	13	10	3	Putative uncharacterized protein
OM1_000332	13	8	5	Cationic amino acid transporter
OM1_000333	13	10	3	Deoxyribonuclease I
OM1_000334	13	6	7	Inositol polyphosphate 5-phosphatase OCRL-1
OM1_000335	13	5	8	NAD-dependent protein deacylase
OM1_000336	13	10	3	Collagen
OM1_000337	13	6	7	Probable palmitoyltransferase ZDHHC6
OM1_000338	13	8	5	Dihydrolipoamide succinyltransferase component of 2-oxoglutarate dehydrogenase
OM1_000339	13	8	5	Twin of eyeless
OM1_000340	13	13	0	null
OM1_000341	13	8	5	Muscle-specific protein 20
OM1_000342	13	8	5	Lactoylglutathione lyase
OM1_000343	13	9	4	EH domain-containing protein 1 (Fragment)
OM1_000344	13	9	4	Putative ribosomal RNA methyltransferase 1
OM1_000345	13	13	0	null
OM1_000346	13	10	3	Succinyl-CoA ligase [ADP-forming] subunit beta
OM1_000347	13	9	4	Uncharacterized protein
OM1_000348	13	7	6	Tropomyosin
OM1_000349	13	11	2	Inosine-5'-monophosphate dehydrogenase
OM1_000350	13	6	7	Septin-4, putative
OM1_000351	13	6	7	null
OM1_000352	13	11	2	null
OM1_000353	13	7	6	Uncharacterized protein
OM1_000354	13	11	2	Phosphoglucomutase
OM1_000355	13	12	1	Kinectin
OM1_000356	13	2	11	null
OM1_000357	12	7	5	Amphoterin-induced protein 2, putative
OM1_000358	12	8	4	210kDa protein (Fragment)
OM1_000359	12	4	8	Zinc finger protein Kr18, putative
OM1_000360	12	6	6	Guanine nucleotide exchange factor DBS, putative
OM1_000361	12	6	6	Semaphorin-2A
OM1_000362	12	5	7	Lon protease homolog, mitochondrial
OM1_000363	12	7	5	Delta3,5-delta2,4-dienoyl-CoA isomerase, putative
OM1_000364	12	5	7	Exostosin-2, putative
OM1_000365	12	6	6	Protein tramtrack, alpha isoform
OM1_000366	12	5	7	AP-2 complex subunit alpha
OM1_000367	12	4	8	null
OM1_000368	12	7	5	Translational activator GCN1, putative
OM1_000369	12	6	6	AP-1 complex subunit beta
OM1_000370	12	8	4	Long-chain fatty acid transport protein 4
OM1_000371	12	6	6	null
OM1_000372	12	7	5	Hepatoma-derived growth factor
OM1_000373	12	6	6	Collagen alpha-1, IV, chain, putative
OM1_000374	12	4	8	SCP-related protein
OM1_000375	12	2	10	Xylosyltransferase oxt
OM1_000376	12	6	6	Putative paternally expressed 3-like protein
OM1_000377	12	5	7	Sodium/potassium-transporting ATPase subunit beta-2
OM1_000378	12	7	5	Putative uncharacterized protein GLEAN_15548
OM1_000379	12	10	2	Folylpolyglutamate synthase
OM1_000380	12	6	6	GATA zinc finger domain-containing protein 14
OM1_000381	12	10	2	C-1-tetrahydrofolate synthase, cytoplasmic
OM1_000382	12	12	0	DNA Pol B2 domain-containing protein
OM1_000383	12	6	6	Chromobox protein-like protein 5 (Fragment)
OM1_000384	12	6	6	Glyceraldehyde-3-phosphate dehydrogenase
OM1_000385	12	6	6	Pyruvate dehydrogenase E1 component subunit alpha type I, mitochondrial
OM1_000386	12	8	4	Transaldolase
OM1_000387	12	12	0	Baseplate V
OM1_000388	12	11	1	null
OM1_000389	12	6	6	Bifunctional 3'-phosphoadenosine 5'-phosphosulfate synthase
OM1_000390	12	12	0	null
OM1_000391	12	11	1	Putative ribosomal protein S10e
OM1_000392	12	12	0	null
OM1_000393	11	3	8	Apolipophorin
OM1_000394	11	5	6	Regulator of nonsense transcripts 1 homolog
OM1_000395	11	3	8	Hipk, putative
OM1_000396	11	3	8	Ankyrin repeat-containing protein, putative
OM1_000397	11	4	7	Antiviral helicase SKI2
OM1_000398	11	3	8	Small subunit processome component 20-like protein
OM1_000399	11	8	3	Alpha-(1,6)-fucosyltransferase
OM1_000400	11	3	8	Ryanodine receptor 44F
OM1_000401	11	4	7	Neurobeachin
OM1_000402	11	6	5	Synaptotagmin-like protein 5
OM1_000403	11	4	7	Fibrillin-2
OM1_000404	11	6	5	Inverted formin-2
OM1_000405	11	5	6	cAMP-dependent protein kinase catalytic subunit, putative
OM1_000406	11	6	5	Helicase with zinc finger protein domain helz, putative
OM1_000407	11	4	7	Woc protein, putative
OM1_000408	11	5	6	Midasin
OM1_000409	11	5	6	Ubiquitin carboxyl-terminal hydrolase
OM1_000410	11	5	6	DNA-directed RNA polymerase II subunit RPB1
OM1_000411	11	4	7	Putative uncharacterized protein
OM1_000412	11	5	6	Activin receptor type-2B (Fragment)
OM1_000413	11	11	0	Uncharacterized protein
OM1_000414	11	8	3	Acid-sensitive two pore domain K+ channel dTASK-7
OM1_000415	11	10	1	Putative uncharacterized protein
OM1_000416	11	6	5	Centrosomal protein of 135 kDa
OM1_000417	11	7	4	Long-chain-fatty-acid--CoA ligase ACSBG2
OM1_000418	11	5	6	Death domain-associated protein 6
OM1_000419	11	5	6	Protein phosphatase 1B
OM1_000420	11	7	4	Uncharacterized protein
OM1_000421	11	4	7	F-spondin, putative
OM1_000422	11	3	8	Fusilli, isoform G
OM1_000423	11	7	4	D-3-phosphoglycerate dehydrogenase
OM1_000424	11	7	4	Poly(RC)-binding protein 3
OM1_000425	11	5	6	AMP deaminase 2
OM1_000426	11	5	6	Alkyldihydroxyacetonephosphate synthase
OM1_000427	11	6	5	CG1674, isoform L
OM1_000428	11	10	1	Putative uncharacterized protein
OM1_000429	11	7	4	Annexin-B9
OM1_000430	11	7	4	Flocculin, putative
OM1_000431	11	8	3	Putative uncharacterized protein (Fragment)
OM1_000432	11	9	2	Transforming acidic coiled-coil-containing protein 1
OM1_000433	11	8	3	Sodium/potassium/calcium exchanger Nckx30C
OM1_000434	11	6	5	Secreted protein, putative
OM1_000435	11	6	5	Transcriptional activator protein Pur-alpha
OM1_000436	11	8	3	Hydroxyacyl-coenzyme A dehydrogenase
OM1_000437	11	10	1	Ribonucleoside-diphosphate reductase large subunit
OM1_000438	11	7	4	NADPH fad oxidoreductase, putative
OM1_000439	11	7	4	Serine hydroxymethyltransferase
OM1_000440	11	8	3	60S ribosomal protein L7A (Fragment)
OM1_000441	11	11	0	null
OM1_000442	11	4	7	Uncharacterized protein
OM1_000443	11	7	4	5-methyltetrahydrofolate
OM1_000444	11	8	3	Uncharacterized protein
OM1_000445	11	4	7	Isocitrate dehydrogenase
OM1_000446	11	5	6	Beta-1,4-N-acetylgalactosaminyltransferase bre-4
OM1_000447	11	7	4	Cytosolic Fe-S cluster assembly factor NUBP1-like protein
OM1_000448	11	5	6	Mpv17-like protein
OM1_000449	11	5	6	Endonuclease-reverse transcriptase
OM1_000450	11	8	3	Putative cysteine proteinase CG12163
OM1_000451	11	7	4	Ribosomal protein L23A
OM1_000452	11	7	4	Wimple/ift172, putative
OM1_000453	11	7	4	Ribosomal protein L14-like protein (Fragment)
OM1_000454	11	11	0	null
OM1_000455	10	5	5	Dedicator of cytokinesis protein 3
OM1_000456	10	4	6	Orf protein
OM1_000457	10	6	4	Protein turtle
OM1_000458	10	4	6	Calcium/calmodulin-dependent protein kinase type 1G, putative
OM1_000459	10	3	7	Putative uncharacterized protein
OM1_000460	10	2	8	Basement membrane-specific heparan sulfate proteoglycan core protein (Fragment)
OM1_000461	10	2	8	LIM domain kinase, putative
OM1_000462	10	3	7	Eukaryotic translation initiation factor 4 gamma, putative
OM1_000463	10	6	4	Protein lethal(2) giant larvae
OM1_000464	10	5	5	Neurexin-4
OM1_000465	10	3	7	Microtubule-associated protein futsch
OM1_000466	10	4	6	Microtubule associated protein xmap215
OM1_000467	10	8	2	Carboxypeptidase N subunit 2, putative
OM1_000468	10	7	3	Tetratricopeptide repeat protein, tpr
OM1_000469	10	7	3	ATP-dependent DNA helicase PIF1
OM1_000470	10	8	2	SET and MYND domain-containing protein 4
OM1_000471	10	4	6	DNA mismatch repair protein Msh2
OM1_000472	10	3	7	Filamin-A
OM1_000473	10	4	6	Maternal protein tudor
OM1_000474	10	3	7	Xenotropic and polytropic murine leukemia virus receptor xpr1
OM1_000475	10	6	4	No-mechanoreceptor potential A, putative
OM1_000476	10	5	5	Aryl hydrocarbon receptor nuclear translocator homolog
OM1_000477	10	5	5	Dicer 2
OM1_000478	10	5	5	AP2-associated protein kinase 1
OM1_000479	10	3	7	Neuroblastoma-amplified gene protein
OM1_000480	10	5	5	Diacylglycerol kinase epsilon
OM1_000481	10	4	6	3-oxoacyl-[acyl-carrier-protein] reductase
OM1_000482	10	7	3	Chromodomain-helicase-DNA-binding protein 7
OM1_000483	10	4	6	Metal transporter CNNM2
OM1_000484	10	4	6	UPF0493 protein AAEL009648
OM1_000485	10	6	4	Pyruvate kinase
OM1_000486	10	5	5	Probable cation-transporting ATPase W08D2.5
OM1_000487	10	5	5	DnaJ-like protein subfamily C member 13
OM1_000488	10	8	2	Adenosylhomocysteinase
OM1_000489	10	5	5	Macrophage MHC class I receptor 2-like protein
OM1_000490	10	5	5	Cell division cycle protein 20-like protein
OM1_000491	10	4	6	Sodium-coupled monocarboxylate transporter 1
OM1_000492	10	5	5	Mitotic checkpoint serine/threonine-protein kinase BUB1
OM1_000493	10	5	5	ATP-dependent RNA helicase DDX24
OM1_000494	10	5	5	Optomotor-blind protein
OM1_000495	10	6	4	ATP-sensitive inward rectifier potassium channel 12 (Fragment)
OM1_000496	10	4	6	Oxysterol-binding protein
OM1_000497	10	8	2	Putative uncharacterized protein
OM1_000498	10	6	4	Kv channel-interacting protein 4
OM1_000499	10	2	8	Uncharacterized protein
OM1_000500	10	7	3	Mitochondrial phosphate carrier protein
OM1_000501	10	5	5	Aspartyl-tRNA synthetase
OM1_000502	10	6	4	Transmembrane 9 superfamily member 4
OM1_000503	10	10	0	null
OM1_000504	10	5	5	Zinc/iron transporter, putative
OM1_000505	10	5	5	Y-box factor homolog
OM1_000506	10	6	4	Calnexin
OM1_000507	10	6	4	Nodulin-26
OM1_000508	10	5	5	Viral a-type inclusion protein repeat-containing protein, putative
OM1_000509	10	10	0	null
OM1_000510	10	10	0	null
OM1_000511	10	8	2	Zinc finger Ran-binding domain-containing protein 2
OM1_000512	10	8	2	LRR domain-containing protein
OM1_000513	10	4	6	Phenoloxidase subunit A3
OM1_000514	10	7	3	Fructose-bisphosphate aldolase
OM1_000515	10	8	2	30S ribosomal protein S5
OM1_000516	10	7	3	Ribose-phosphate pyrophosphokinase
OM1_000517	10	8	2	N-acetyltransferase 15
OM1_000518	10	8	2	Glycoprotein 3-alpha-L-fucosyltransferase A
OM1_000519	10	6	4	Protein henna
OM1_000520	10	8	2	Nodal modulator 2
OM1_000521	10	4	6	CG31869, isoform A
OM1_000522	10	5	5	60S ribosomal protein L13
OM1_000523	10	10	0	null
OM1_000524	10	3	7	Dynein light chain 1, cytoplasmic
OM1_000525	10	6	4	14-3-3 protein zeta
OM1_000526	10	8	2	Proteasome activator complex subunit 3
OM1_000527	10	10	0	null
OM1_000528	10	6	4	Putative uncharacterized protein GLEAN_08298
OM1_000529	10	8	2	RNA polymerase II transcriptional coactivator
OM1_000530	10	7	3	Putative mitochondrial cytochrome c oxidase polypeptide Va
OM1_000531	10	3	7	Enolase
OM1_000532	10	10	0	null
OM1_000533	10	9	1	null
OM1_000534	10	10	0	null
OM1_000535	10	9	1	null
OM1_000536	10	10	0	null
OM1_000537	10	8	2	Endocuticle structural glycoprotein SgAbd-8, putative
OM1_000538	9	4	5	Zfh4, putative
OM1_000539	9	2	7	Baculoviral IAP repeat-containing protein 6
OM1_000540	9	4	5	Dedicator of cytokinesis protein, putative
OM1_000541	9	2	7	Protein purity of essence
OM1_000542	9	3	6	Tenascin major
OM1_000543	9	3	6	Putative RNA-binding protein 16
OM1_000544	9	5	4	Dystrophin, isoforms A/C/F/G/H
OM1_000545	9	6	3	Uncharacterized MFS-type transporter C6orf192
OM1_000546	9	3	6	Tuberin
OM1_000547	9	2	7	Fhos, isoform A
OM1_000548	9	4	5	Ubiquitin carboxyl-terminal hydrolase
OM1_000549	9	4	5	Hect E3 ubiquitin ligase, putative
OM1_000550	9	4	5	Titin
OM1_000551	9	4	5	Multiple epidermal growth factor-like domains 8
OM1_000552	9	6	3	Golgi-specific brefeldin A-resistance guanine nucleotide exchange factor, putative
OM1_000553	9	5	4	Uncharacterized protein
OM1_000554	9	8	1	Ubiquitin-specific protease
OM1_000555	9	5	4	Serine protease P146
OM1_000556	9	6	3	Histone demethylase UTX
OM1_000557	9	4	5	GG25360, isoform A
OM1_000558	9	3	6	Protein T13H5.3
OM1_000559	9	4	5	CTL-like protein 2
OM1_000560	9	3	6	Myosin-XVIIIa
OM1_000561	9	3	6	Anion exchange protein, putative
OM1_000562	9	6	3	Zinc finger protein 362 (Fragment)
OM1_000563	9	1	8	Retroelement polyprotein
OM1_000564	9	4	5	Uncharacterized protein
OM1_000565	9	6	3	Probable histone-binding protein Caf1
OM1_000566	9	5	4	Putative mediator of RNA polymerase II transcription subunit 19
OM1_000567	9	5	4	Bestrophin 2
OM1_000568	9	5	4	Nucleosome-remodeling factor subunit NURF301
OM1_000569	9	7	2	Probable V-type proton ATPase 116 kDa subunit a
OM1_000570	9	6	3	cAMP-specific 3',5'-cyclic phosphodiesterase, isoform I
OM1_000571	9	3	6	Centrosomin
OM1_000572	9	2	7	Uncharacterized protein
OM1_000573	9	3	6	Class B secretin-like G-protein coupled receptor GPRmth2, putative
OM1_000574	9	5	4	U6 snRNA-specific terminal uridylyltransferase 1
OM1_000575	9	5	4	Translation initiation factor IF-2
OM1_000576	9	6	3	39S ribosomal protein L3, mitochondrial
OM1_000577	9	5	4	Phosphatidylinositol-specific phospholipase C X domain-containing protein 1
OM1_000578	9	4	5	Hsp90 co-chaperone Cdc37
OM1_000579	9	6	3	null
OM1_000580	9	5	4	Uncharacterized family 31 glucosidase KIAA1161
OM1_000581	9	6	3	Uncharacterized protein
OM1_000582	9	5	4	Disintegrin and metalloproteinase domain-containing protein 12
OM1_000583	9	3	6	Iroquois-class homeodomain protein IRX-1, putative
OM1_000584	9	2	7	Accumulation-associated protein (Fragment)
OM1_000585	9	6	3	Xaa-Pro aminopeptidase 1
OM1_000586	9	3	6	Pyruvate dehydrogenase E1 component subunit beta, mitochondrial
OM1_000587	9	4	5	Ribosomal protein l7ae
OM1_000588	9	6	3	Homeobox protein Nkx-6.1, putative
OM1_000589	9	5	4	Putative gag/capsid-like protein
OM1_000590	9	2	7	CCR4-NOT transcription complex subunit 1
OM1_000591	9	4	5	Kurtz
OM1_000592	9	3	6	CD109 antigen
OM1_000593	9	4	5	Enhancer of polycomb, putative
OM1_000594	9	5	4	Trichohyalin
OM1_000595	9	4	5	Acidic repeat-containing protein
OM1_000596	9	4	5	Syntaxin-1A
OM1_000597	9	5	4	Probable peptide chain release factor 1, mitochondrial
OM1_000598	9	8	1	CG1637, isoform A
OM1_000599	9	3	6	Putative alternative splicing type 3 and
OM1_000600	9	8	1	null
OM1_000601	9	4	5	WD repeat domain phosphoinositide-interacting protein, putative
OM1_000602	9	6	3	60S ribosomal protein L3
OM1_000603	9	7	2	UPF0609 protein C4orf27-like protein
OM1_000604	9	5	4	Sphingomyelin phosphodiesterase, putative
OM1_000605	9	5	4	Lian-Aa1 retrotransposon protein
OM1_000606	9	5	4	Calcium-activated potassium channel slowpoke
OM1_000607	9	7	2	Thyroid adenoma-associated protein-like protein (Fragment)
OM1_000608	9	2	7	Putative sodium-coupled neutral amino acid transporter 10
OM1_000609	9	8	1	Uroporphyrinogen decarboxylase
OM1_000610	9	3	6	Uncharacterized protein
OM1_000611	9	4	5	Gamma-glutamyl hydrolase A
OM1_000612	9	3	6	Acyl-CoA-binding protein homolog 1
OM1_000613	9	5	4	Uncharacterized protein
OM1_000614	9	6	3	Coiled-coil domain-containing protein, putative
OM1_000615	9	5	4	Transcription-associated protein 1
OM1_000616	9	6	3	Putative 6-phosphofructo-2-kinase/fructose-2,6-biphosphatase 4
OM1_000617	9	4	5	ERC protein, putative
OM1_000618	9	2	7	Apyrase
OM1_000619	9	5	4	Nucleolar protein
OM1_000620	9	3	6	Putative uncharacterized protein
OM1_000621	9	3	6	RING-box protein 1A
OM1_000622	9	3	6	CDGSH iron-sulfur domain-containing protein 2 homolog
OM1_000623	9	9	0	Hemolysin E
OM1_000624	9	5	4	Superoxide dismutase [Cu-Zn]
OM1_000625	9	7	2	Phosphoglycerate kinase
OM1_000626	9	5	4	Cytochrome c
OM1_000627	9	7	2	Cytochrome C1
OM1_000628	9	8	1	Inositol monophosphatase 2
OM1_000629	9	5	4	Superoxide dismutase [Mn] 1, mitochondrial
OM1_000630	9	6	3	Putative ribosomal protein S14e
OM1_000631	9	4	5	Type II inositol-3,4-bisphosphate 4-phosphatase
OM1_000632	9	9	0	null
OM1_000633	9	9	0	null
OM1_000634	9	9	0	null
OM1_000635	9	5	4	Inorganic pyrophosphatase
OM1_000636	9	8	1	60S ribosomal protein L10
OM1_000637	9	8	1	null
OM1_000638	9	8	1	Lipoyltransferase 1, putative
OM1_000639	9	8	1	null
OM1_000640	9	9	0	null
OM1_000641	9	5	4	Diamine acetyltransferase 2
OM1_000642	9	9	0	null
OM1_000643	9	9	0	null
OM1_000644	8	3	5	Subtilisin-like serine protease
OM1_000645	8	3	5	Dihydrolipoyllysine-residue acetyltransferase component of pyruvate dehydrogenase complex, mitochondrial
OM1_000646	8	5	3	Chromodomain-helicase-DNA-binding protein 7
OM1_000647	8	3	5	Protein HIRA-like protein
OM1_000648	8	2	6	DNA polymerase
OM1_000649	8	4	4	5'-3' exoribonuclease 2 homolog
OM1_000650	8	2	6	Sodium/calcium exchanger 3
OM1_000651	8	6	2	Putative reverse transcriptase
OM1_000652	8	3	5	Titin
OM1_000653	8	1	7	Probable ubiquitin carboxyl-terminal hydrolase FAF
OM1_000654	8	4	4	Peroxisomal membrane protein 70 abcd3, putative
OM1_000655	8	2	6	Transcriptional regulator ATRX homolog
OM1_000656	8	2	6	Adhesive serine protease
OM1_000657	8	2	6	Rab3 GTPase-activating protein catalytic subunit
OM1_000658	8	4	4	Zinc finger SWIM domain-containing protein
OM1_000659	8	4	4	Cyclin-L1
OM1_000660	8	5	3	Calpain A, putative
OM1_000661	8	4	4	Disco-interacting protein 2
OM1_000662	8	3	5	PAX-interacting protein 1
OM1_000663	8	3	5	Regulator of G-protein signaling, putative
OM1_000664	8	3	5	null
OM1_000665	8	4	4	Endonuclease-reverse transcriptase
OM1_000666	8	3	5	E3 ubiquitin-protein ligase UBR5
OM1_000667	8	4	4	CAD protein
OM1_000668	8	7	1	Ubiquitin-conjugating enzyme E2-230k, putative
OM1_000669	8	3	5	Scm-like with four MBT domains protein 1
OM1_000670	8	5	3	Cuticlin-1
OM1_000671	8	6	2	Putative tigger transposable element derived 6-like protein
OM1_000672	8	4	4	Single-minded, putative
OM1_000673	8	5	3	Putative transposase yabusame-1
OM1_000674	8	4	4	Transforming protein p54/c-ets-1
OM1_000675	8	2	6	Protein retinal degeneration B
OM1_000676	8	3	5	Probable phospholipid-transporting ATPase IIB
OM1_000677	8	3	5	Ecotropic viral integration site
OM1_000678	8	3	5	Ubiquitin-protein ligase, putative
OM1_000679	8	4	4	BTB/POZ domain containing protein
OM1_000680	8	3	5	Probable JmjC domain-containing histone demethylation protein 3B
OM1_000681	8	2	6	Zinc finger with UFM1-specific peptidase domain protein
OM1_000682	8	5	3	Carnitine palmitoyltransferase I, putative
OM1_000683	8	3	5	Xanthine dehydrogenase
OM1_000684	8	5	3	Protein son of sevenless
OM1_000685	8	3	5	Polycomb complex protein BMI-1
OM1_000686	8	6	2	Kelch domain-containing protein, putative
OM1_000687	8	4	4	RNA-binding protein lark
OM1_000688	8	3	5	Tubulin--tyrosine ligase-like protein 8
OM1_000689	8	3	5	Uncharacterized protein
OM1_000690	8	4	4	Viral A-type inclusion protein, putative
OM1_000691	8	3	5	Helicase domino
OM1_000692	8	7	1	Uncharacterized protein
OM1_000693	8	4	4	cGMP-specific 3',5'-cyclic phosphodiesterase
OM1_000694	8	4	4	Putative uncharacterized protein (Fragment)
OM1_000695	8	4	4	Early growth response protein, putative
OM1_000696	8	4	4	TWiK family of potassium channels protein 18
OM1_000697	8	5	3	Galactoside 2-alpha-L-fucosyltransferase, putative
OM1_000698	8	3	5	Argininosuccinate lyase
OM1_000699	8	3	5	Protein mothers against dpp
OM1_000700	8	3	5	MICAL-like protein 2
OM1_000701	8	3	5	N-acetyllactosaminide beta-1,3-N-acetylglucosaminyltransferase, putative
OM1_000702	8	4	4	null
OM1_000703	8	4	4	Integrin alpha-PS2
OM1_000704	8	6	2	Cleavage and polyadenylation specificity factor subunit 1
OM1_000705	8	3	5	Luciferase, putative (Fragment)
OM1_000706	8	3	5	Muscle-specific protein 300
OM1_000707	8	1	7	Protein split ends
OM1_000708	8	8	0	Uncharacterized protein
OM1_000709	8	4	4	Protein-methionine sulfoxide oxidase Mical
OM1_000710	8	4	4	Rho/RAC guanine nucleotide exchange factor, putative
OM1_000711	8	4	4	Adenomatous polyposis coli protein
OM1_000712	8	5	3	Cryptochrome 2 protein
OM1_000713	8	3	5	Protein DDI1-like protein 2
OM1_000714	8	4	4	Zinc finger CCCH domain-containing protein 12C
OM1_000715	8	3	5	Frizzled-7
OM1_000716	8	3	5	Thiamine transporter 2
OM1_000717	8	5	3	CG18003, isoform B
OM1_000718	8	5	3	Protein GDAP2-like protein
OM1_000719	8	6	2	Putative uncharacterized protein
OM1_000720	8	3	5	Bicoid stability factor
OM1_000721	8	6	2	Uncharacterized protein
OM1_000722	8	4	4	Fragile site-associated protein
OM1_000723	8	4	4	Importin subunit alpha
OM1_000724	8	4	4	Synoviolin, putative
OM1_000725	8	6	2	CG33691, isoform B
OM1_000726	8	6	2	COP9 signalosome complex subunit, putative
OM1_000727	8	3	5	Sodium antiporter, putative
OM1_000728	8	6	2	Retinoid-inducible serine carboxypeptidase (Fragment)
OM1_000729	8	2	6	UNC93-like protein MFSD11
OM1_000730	8	6	2	Eukaryotic translation initiation factor 2C 2
OM1_000731	8	6	2	Ribosomal L1 domain-containing protein 1
OM1_000732	8	3	5	Caspase-1, putative
OM1_000733	8	4	4	Leucine-rich repeat-containing protein, putative
OM1_000734	8	4	4	Uncharacterized protein
OM1_000735	8	3	5	DNA polymerase theta
OM1_000736	8	3	5	Exosomal 3'-5' exoribonuclease complex subunit Rrp45
OM1_000737	8	4	4	SPRY domain-containing SOCS box protein, putative
OM1_000738	8	7	1	Integrase core domain-containing protein
OM1_000739	8	7	1	Putative phage related protein
OM1_000740	8	3	5	Pv-fam-d protein
OM1_000741	8	3	5	Protein phosphatase 1 regulatory subunit 12B
OM1_000742	8	6	2	DNA-directed RNA polymerase II subunit RPB1
OM1_000743	8	3	5	Growth hormone-inducible transmembrane protein
OM1_000744	8	1	7	Magnesium-dependent phosphatase 1
OM1_000745	8	3	5	null
OM1_000746	8	3	5	AAEL004659-PA
OM1_000747	8	5	3	Caldesmon, putative
OM1_000748	8	4	4	Eukaryotic translation initiation factor 4E nuclear import factor 1
OM1_000749	8	2	6	Phosphatidate cytidylyltransferase, photoreceptor-specific
OM1_000750	8	5	3	Probable delta-1-pyrroline-5-carboxylate synthase
OM1_000751	8	4	4	Intracellular protein transport protein USO1, putative (Fragment)
OM1_000752	8	8	0	null
OM1_000753	8	5	3	null
OM1_000754	8	1	7	Whirlin
OM1_000755	8	4	4	Excitatory amino acid transporter
OM1_000756	8	6	2	60S ribosomal protein L23
OM1_000757	8	4	4	Putative abnormal wing disc-like protein
OM1_000758	8	4	4	Hexokinase
OM1_000759	8	5	3	CG13830, isoform C
OM1_000760	8	4	4	Valacyclovir hydrolase, putative
OM1_000761	8	4	4	6-phosphofructokinase
OM1_000762	8	5	3	Bardet-Biedl syndrome 2-like protein
OM1_000763	8	6	2	Glutathione s-transferase O1
OM1_000764	8	5	3	WW domain-binding protein 2
OM1_000765	8	8	0	null
OM1_000766	8	8	0	null
OM1_000767	8	8	0	Nidogen, putative
OM1_000768	8	5	3	60S acidic ribosomal protein P0
OM1_000769	8	7	1	Succinate dehydrogenase cytochrome b subunit
OM1_000770	8	4	4	Golgin subfamily A member 1
OM1_000771	8	3	5	Partitioning defective 3
OM1_000772	8	4	4	Uncharacterized protein
OM1_000773	8	5	3	Ribosomal protein L22e (Fragment)
OM1_000774	8	3	5	Predicted protein (Fragment)
OM1_000775	8	5	3	60S ribosomal protein L8
OM1_000776	8	7	1	Osiris
OM1_000777	8	4	4	40S ribosomal protein S23
OM1_000778	8	2	6	Putative uncharacterized protein
OM1_000779	8	2	6	Endonuclease-reverse transcriptase
OM1_000780	8	4	4	60S ribosomal protein L17
OM1_000781	8	5	3	Ornithine decarboxylase
OM1_000782	8	5	3	Glycerol-3-phosphate dehydrogenase
OM1_000783	8	8	0	Putative uncharacterized protein
OM1_000784	8	5	3	60S ribosomal protein L19
OM1_000785	8	8	0	Predicted protein (Fragment)
OM1_000786	8	2	6	Putative transposon Ty3-I Gag-Pol polyprotein
OM1_000787	8	6	2	Translationally-controlled tumor protein homolog
OM1_000788	8	6	2	Eukaryotic translation initiation factor 3 subunit L
OM1_000789	8	8	0	null
OM1_000790	8	0	8	Putative uncharacterized protein
OM1_000791	8	0	8	Serine threonine rich antigen
OM1_000792	8	0	8	null
OM1_000793	8	0	8	Extensin, putative (Fragment)
OM1_000794	8	0	8	null
OM1_000795	7	5	2	Tyrosine-protein phosphatase non-receptor type, putative
OM1_000796	7	3	4	Fasciclin-2, putative
OM1_000797	7	2	5	Furrowed, putative
OM1_000798	7	3	4	Titin
OM1_000799	7	3	4	Zinc finger protein 28
OM1_000800	7	2	5	Zinc finger MYND domain-containing protein 11
OM1_000801	7	2	5	Serine protease inhibitor, putative
OM1_000802	7	1	6	Uncharacterized protein
OM1_000803	7	3	4	Polyphosphoinositide phosphatase
OM1_000804	7	1	6	Retiin, putative
OM1_000805	7	3	4	Brain tumor protein
OM1_000806	7	4	3	Down syndrome cell adhesion molecule-like protein Dscam2
OM1_000807	7	2	5	Ankyrin repeat-containing protein, putative
OM1_000808	7	3	4	Mitogen-activated protein kinase kinase kinase 9
OM1_000809	7	3	4	Probable phosphorylase b kinase regulatory subunit beta
OM1_000810	7	3	4	S phase cyclin A-associated protein in the endoplasmic reticulum
OM1_000811	7	1	6	Putative uncharacterized protein
OM1_000812	7	4	3	Hyaluronan mediated motility receptor, putative
OM1_000813	7	3	4	Activated CDC42 kinase 1
OM1_000814	7	3	4	Cubilin
OM1_000815	7	6	1	Timeout
OM1_000816	7	4	3	Moesin/ezrin/radixin homolog 1
OM1_000817	7	2	5	Set and mynd domain-containing protein, putative
OM1_000818	7	2	5	Calpain-7
OM1_000819	7	5	2	Vacuolar protein sorting-associated protein 13A
OM1_000820	7	5	2	Integrin-linked protein kinase, putative
OM1_000821	7	5	2	Protein KIAA0317
OM1_000822	7	4	3	Tight junction protein tama, putative
OM1_000823	7	1	6	Putative zinc finger protein
OM1_000824	7	4	3	GA15952, isoform A
OM1_000825	7	2	5	Retinoid X receptor, putative
OM1_000826	7	4	3	Cohesin subunit SA-1
OM1_000827	7	2	5	GA19607, isoform A
OM1_000828	7	7	0	Uncharacterized protein
OM1_000829	7	2	5	Methyl-CpG-binding domain protein 5 (Fragment)
OM1_000830	7	3	4	Putative uncharacterized protein GLEAN_14999
OM1_000831	7	4	3	Inactivation-no-after-potential D protein, putative
OM1_000832	7	5	2	Importin-5
OM1_000833	7	4	3	Nucleoprotein TPR
OM1_000834	7	2	5	Bifunctional heparan sulfate N-deacetylase/N-sulfotransferase
OM1_000835	7	3	4	Bromodomain-containing protein, putative
OM1_000836	7	2	5	Subtilisin-like serine protease
OM1_000837	7	3	4	Takeout/JHBP like protein
OM1_000838	7	4	3	Aldehyde dehydrogenase
OM1_000839	7	3	4	G-protein signaling modulator, putative
OM1_000840	7	3	4	Aldose 1-epimerase
OM1_000841	7	3	4	null
OM1_000842	7	4	3	Uncharacterized protein
OM1_000843	7	5	2	Tar RNA binding protein
OM1_000844	7	2	5	Kinetochore-associated protein 1
OM1_000845	7	7	0	Viral A-type inclusion protein, putative
OM1_000846	7	2	5	Uncharacterized protein
OM1_000847	7	2	5	Protein midA-like protein, mitochondrial
OM1_000848	7	3	4	NK-tumor recognition protein
OM1_000849	7	3	4	GRIP and coiled-coil domain-containing protein, putative
OM1_000850	7	3	4	Protein farnesyltransferase subunit beta, putative
OM1_000851	7	1	6	Melanotransferrin
OM1_000852	7	3	4	DnaJ-like protein 4
OM1_000853	7	3	4	Cerebellar degeneration-related protein 2-like
OM1_000854	7	2	5	Putative uncharacterized protein
OM1_000855	7	4	3	Dihydropyrimidine dehydrogenase [NADP(+)]
OM1_000856	7	4	3	Pleckstrin-like proteiny domain-containing family G member 1
OM1_000857	7	4	3	Protein Star
OM1_000858	7	4	3	Cutilin-1, putative
OM1_000859	7	5	2	Coronin
OM1_000860	7	2	5	Prickle-like protein 2
OM1_000861	7	5	2	Protein suppressor of hairy wing
OM1_000862	7	5	2	Selenide, water dikinase
OM1_000863	7	4	3	Ubiquitin carboxyl-terminal hydrolase BAP1
OM1_000864	7	5	2	Transcription initiation factor TFIID subunit 2
OM1_000865	7	3	4	Methionyl-tRNA synthetase, putative
OM1_000866	7	3	4	Dynamin
OM1_000867	7	5	2	Uncharacterized protein
OM1_000868	7	3	4	Rubredoxin-NAD reductase, putative
OM1_000869	7	3	4	Putative methyltransferase NSUN5
OM1_000870	7	2	5	Cleavage and polyadenylation specificity factor subunit 6
OM1_000871	7	3	4	MKL/myocardin-like protein 1
OM1_000872	7	2	5	WD repeat-containing protein LOC51057-like protein
OM1_000873	7	2	5	Resilin isoform A
OM1_000874	7	3	4	RING finger protein 17
OM1_000875	7	3	4	NADH-cytochrome b5 reductase 2
OM1_000876	7	4	3	Myeloid differentiation primary response protein MyD88, putative
OM1_000877	7	2	5	Replication factor C subunit 2
OM1_000878	7	5	2	Serine/Threonine protein kinase, FIKK family
OM1_000879	7	3	4	Rho guanine nucleotide exchange factor 12
OM1_000880	7	7	0	Deneddylase UL36
OM1_000881	7	3	4	Putative polypyrimidine tract binding protein
OM1_000882	7	5	2	UDP-glucose:glycoprotein glucosyltransferase
OM1_000883	7	3	4	TAR DNA-binding protein 43
OM1_000884	7	3	4	E3 SUMO-protein ligase RanBP2
OM1_000885	7	4	3	Class 4 HDAC protein
OM1_000886	7	4	3	Catenin alpha
OM1_000887	7	3	4	Anoctamin
OM1_000888	7	3	4	Gamma-tubulin complex component 6
OM1_000889	7	2	5	null
OM1_000890	7	3	4	Modifier of mdg4 (Fragment)
OM1_000891	7	6	1	null
OM1_000892	7	3	4	Uncharacterized protein
OM1_000893	7	5	2	Cysteine--tRNA ligase, cytoplasmic
OM1_000894	7	3	4	Viral A-type inclusion protein, putative
OM1_000895	7	2	5	Hydrocephalus-inducing-like protein
OM1_000896	7	7	0	Putative fatty acyl-CoA reductase
OM1_000897	7	3	4	Slingshot dual specificity phosphatase, putative
OM1_000898	7	4	3	Mortality factor 4-like protein
OM1_000899	7	1	6	Oligopeptide transporter
OM1_000900	7	2	5	Sodium/hydrogen exchanger
OM1_000901	7	3	4	Phosphatidylcholine:ceramide cholinephosphotransferase 1
OM1_000902	7	4	3	Splicing factor 4
OM1_000903	7	3	4	5-aminolevulinate synthase, mitochondrial
OM1_000904	7	2	5	Lupus la ribonucleoprotein
OM1_000905	7	3	4	ARID domain-containing protein C08B11.3
OM1_000906	7	4	3	Probable ATP-citrate synthase
OM1_000907	7	1	6	Dihydroxyacetone kinase
OM1_000908	7	4	3	Putative NADH dehydrogenase [ubiquinone] 1 alpha subcomplex subunit 12
OM1_000909	7	4	3	Choline/ethanolamine kinase
OM1_000910	7	4	3	Histone-lysine N-methyltransferase, setb1, putative
OM1_000911	7	4	3	TraB domain-containing protein, putative
OM1_000912	7	5	2	Dhand, putative
OM1_000913	7	2	5	Putative uncharacterized protein (Fragment)
OM1_000914	7	2	5	G2/M phase-specific E3 ubiquitin-protein ligase
OM1_000915	7	2	5	Nucleolar protein, putative
OM1_000916	7	4	3	Bat2, putative (Fragment)
OM1_000917	7	2	5	Cleft lip and palate transmembrane protein 1-like protein
OM1_000918	7	7	0	Putative paternally expressed 3-like protein
OM1_000919	7	3	4	DNA polymerase
OM1_000920	7	6	1	DNA topoisomerase 1
OM1_000921	7	1	6	RAB6-interacting protein, putative
OM1_000922	7	4	3	Arginyl-tRNA--protein transferase 1
OM1_000923	7	3	4	IWS1-like protein (Fragment)
OM1_000924	7	4	3	Arp2/3 complex 20 kD subunit, putative
OM1_000925	7	4	3	Uncharacterized protein
OM1_000926	7	4	3	null
OM1_000927	7	2	5	Eukaryotic translation initiation factor 3 subunit D
OM1_000928	7	5	2	Hrp65 protein, putative
OM1_000929	7	6	1	Protein kintoun
OM1_000930	7	6	1	null
OM1_000931	7	3	4	CUE domain-containing protein 1
OM1_000932	7	3	4	Short-chain dehydrogenase
OM1_000933	7	6	1	null
OM1_000934	7	4	3	Zinc finger RNA-binding protein
OM1_000935	7	3	4	C-Myc-binding protein, putative
OM1_000936	7	5	2	Putative phospholipase B-like lamina ancestor
OM1_000937	7	4	3	Zinc finger CCCH domain-containing protein 18
OM1_000938	7	2	5	RuvB-like helicase 1
OM1_000939	7	4	3	Juvenile hormone-inducible protein 26
OM1_000940	7	3	4	null
OM1_000941	7	4	3	Apolipoprotein D neural lazarillo
OM1_000942	7	4	3	Coiled-coil domain-containing protein 86
OM1_000943	7	4	3	Protein KRI1-like protein
OM1_000944	7	2	5	Transcription factor E2F3
OM1_000945	7	2	5	Leucine-rich repeat serine/threonine-protein kinase 2
OM1_000946	7	4	3	U3 small nucleolar ribonucleoprotein protein IMP4
OM1_000947	7	6	1	Vigilin
OM1_000948	7	5	2	null
OM1_000949	7	4	3	Hydroxymethylglutaryl-CoA synthase 1
OM1_000950	7	5	2	Chromosome undetermined scaffold_87, whole genome shotgun sequence
OM1_000951	7	7	0	null
OM1_000952	7	3	4	D-amino acid oxidase
OM1_000953	7	3	4	Zye protein (Fragment)
OM1_000954	7	2	5	Uncharacterized protein
OM1_000955	7	4	3	null
OM1_000956	7	3	4	Sideroflexin 1,2,3, putative
OM1_000957	7	4	3	Cystathionine beta-synthase, putative
OM1_000958	7	5	2	71 kDa protein
OM1_000959	7	4	3	Mitochondrial farnesyl diphosphate synthase
OM1_000960	7	5	2	Uncharacterized protein
OM1_000961	7	5	2	Putative phosphoglycerate mutase
OM1_000962	7	3	4	Putative vacuolar ATP synthase subunit E
OM1_000963	7	3	4	Innexin
OM1_000964	7	4	3	ATP synthase gamma chain
OM1_000965	7	4	3	AGAP003573-PA
OM1_000966	7	3	4	Cytochrome c oxidase polypeptide IV-like protein (Fragment)
OM1_000967	7	3	4	Inhibitor of Bruton tyrosine kinase
OM1_000968	7	7	0	Putative uncharacterized protein (Fragment)
OM1_000969	7	4	3	Receptor expression enhancing protein isoform 2
OM1_000970	7	4	3	NADH-ubiquinone oxidoreductase 75 kDa subunit, mitochondrial
OM1_000971	7	7	0	null
OM1_000972	7	7	0	Putative uncharacterized protein
OM1_000973	7	2	5	Elongation factor 1-gamma
OM1_000974	7	2	5	UPF0326 protein FAM152B
OM1_000975	7	5	2	Transmembrane protein 120-like protein
OM1_000976	7	3	4	Cuticular protein RR-1 motif 32
OM1_000977	7	6	1	null
OM1_000978	7	6	1	Pumilio domain-containing protein KIAA0020-like protein
OM1_000979	7	7	0	Uncharacterized protein
OM1_000980	7	4	3	FAS-associated factor 1
OM1_000981	7	4	3	39S ribosomal protein L10, mitochondrial
OM1_000982	7	5	2	Polyubiquitin
OM1_000983	7	6	1	Lysozyme
OM1_000984	7	2	5	Hypothetical conserved protein
OM1_000985	7	5	2	Ribosomal protein S17
OM1_000986	7	3	4	Putative odorant-binding protein
OM1_000987	7	4	3	40S ribosomal protein S3a
OM1_000988	7	6	1	null
OM1_000989	7	3	4	Putative ribosomal protein L7 (Fragment)
OM1_000990	7	4	3	Nitrogen fixation protein nifu
OM1_000991	7	5	2	40S ribosomal protein S16
OM1_000992	7	7	0	null
OM1_000993	7	7	0	null
OM1_000994	7	5	2	NADH dehydrogenase-ubiquinone Fe-S protein 2
OM1_000995	7	6	1	Putative uncharacterized protein
OM1_000996	7	4	3	Putative fatty acid binding protein
OM1_000997	7	3	4	Redoxin domain protein
OM1_000998	7	4	3	Ribosomal protein L41
OM1_000999	7	4	3	60S ribosomal protein L10a
OM1_001000	7	3	4	40S ribosomal protein S4
OM1_001001	7	3	4	Putative uncharacterized protein
OM1_001002	7	4	3	40S ribosomal protein S25
OM1_001003	7	4	3	60S ribosomal protein L18
OM1_001004	7	3	4	Ribosomal protein L21
OM1_001005	7	6	1	5-formyltetrahydrofolate cyclo-ligase, putative
OM1_001006	7	7	0	null
OM1_001007	7	4	3	60S ribosomal protein L5
OM1_001008	7	2	5	Synaptonemal complex protein ZIP1, putative
OM1_001009	7	6	1	null
OM1_001010	7	7	0	Putative uncharacterized protein
OM1_001011	7	5	2	Tubulin alpha chain
OM1_001012	7	4	3	DNA-directed RNA polymerase
OM1_001013	6	4	2	Protein abrupt, putative
OM1_001014	6	1	5	Abnormal long morphology protein, putative
OM1_001015	6	2	4	DNA-dependent protein kinase catalytic subunit
OM1_001016	6	1	5	63 kDa sperm flagellar membrane protein
OM1_001017	6	3	3	Calcineurin-binding protein cabin-1
OM1_001018	6	3	3	Uncharacterized protein
OM1_001019	6	2	4	Hemocytin
OM1_001020	6	2	4	Pdz domain protein arc, putative
OM1_001021	6	2	4	Centromeric protein E, putative
OM1_001022	6	2	4	C4b-binding protein beta chain, putative
OM1_001023	6	2	4	Target of rapamycin
OM1_001024	6	1	5	Endonuclease-reverse transcriptase
OM1_001025	6	4	2	1-phosphatidylinositol 4,5-bisphosphate phosphodiesterase classes I and II
OM1_001026	6	3	3	Sodium leak channel non-selective protein
OM1_001027	6	5	1	Ankyrin repeat-rich membrane spanning protein
OM1_001028	6	3	3	Rolling pebbles, putative
OM1_001029	6	2	4	RING finger protein 17
OM1_001030	6	4	2	DNA ligase 1
OM1_001031	6	2	4	RNA-binding protein 5
OM1_001032	6	2	4	Suppressor of actin, putative
OM1_001033	6	2	4	Proteasome activator complex subunit 4
OM1_001034	6	4	2	Formin-like protein
OM1_001035	6	3	3	Cannonball
OM1_001036	6	2	4	Zinc finger protein Xfin
OM1_001037	6	5	1	X-linked retinitis pigmentosa GTPase regulator-like protein
OM1_001038	6	3	3	Putative uncharacterized protein
OM1_001039	6	4	2	Serine/threonine-protein kinase Nek8
OM1_001040	6	1	5	Uncharacterized protein
OM1_001041	6	1	5	Viral A-type inclusion protein repeat, putative
OM1_001042	6	2	4	Protein stoned-B
OM1_001043	6	3	3	Cytosolic purine 5'-nucleotidase
OM1_001044	6	5	1	Putative diaphanous
OM1_001045	6	2	4	Mediator of RNA polymerase II transcription subunit 14
OM1_001046	6	2	4	Nuclear factor of activated T-cells 5
OM1_001047	6	2	4	GIY-YIG domain-containing protein 1
OM1_001048	6	3	3	Neurobeachin
OM1_001049	6	2	4	C-jun-amino-terminal kinase-interacting protein 3
OM1_001050	6	1	5	Uncharacterized protein
OM1_001051	6	2	4	WD repeat-containing protein 7
OM1_001052	6	3	3	3-oxoacyl-[acyl-carrier-protein] synthase
OM1_001053	6	4	2	N-terminal kinase-like protein
OM1_001054	6	1	5	Protein PFC0760c
OM1_001055	6	3	3	Poly-glutamine tract binding protein 1
OM1_001056	6	2	4	U4/U6.U5 tri-snRNP-associated protein 2
OM1_001057	6	2	4	Leucyl-tRNA synthetase
OM1_001058	6	1	5	DDB1- and CUL4-associated factor-like 1
OM1_001059	6	4	2	Intersectin-1
OM1_001060	6	1	5	Integrator complex subunit 1
OM1_001061	6	3	3	Zinc finger protein, putative
OM1_001062	6	1	5	Protein furry
OM1_001063	6	2	4	Neurotrypsin
OM1_001064	6	3	3	Putative zinc finger protein
OM1_001065	6	1	5	Hemocytin
OM1_001066	6	3	3	L-asparaginase
OM1_001067	6	2	4	Uncharacterized protein
OM1_001068	6	4	2	Translation factor GUF1 homolog, mitochondrial
OM1_001069	6	1	5	Zinc finger protein (Fragment)
OM1_001070	6	3	3	null
OM1_001071	6	2	4	Putative uncharacterized protein GLEAN_07157
OM1_001072	6	3	3	Probable methylcrotonoyl-CoA carboxylase beta chain, mitochondrial
OM1_001073	6	3	3	Terminal deoxycytidyl transferase rev1
OM1_001074	6	3	3	TBC1 domain family member 14
OM1_001075	6	2	4	Rho GTPase-activating protein 21
OM1_001076	6	3	3	Matrix metalloproteinase variant 2
OM1_001077	6	2	4	Uncharacterized protein
OM1_001078	6	2	4	WD repeat-containing protein 81
OM1_001079	6	1	5	Serine/threonine-protein kinase WNK1
OM1_001080	6	3	3	Sentrin-specific protease 6
OM1_001081	6	3	3	Popeye domain-containing protein, putative
OM1_001082	6	2	4	Centromere protein J
OM1_001083	6	3	3	CG9911, isoform A
OM1_001084	6	1	5	Putative ATP/GTP binding protein 1
OM1_001085	6	1	5	Exonuclease nef-sp, putative
OM1_001086	6	3	3	Putative ferric-chelate reductase 1-like protein
OM1_001087	6	2	4	Myb-like protein X
OM1_001088	6	4	2	Ras-GEF domain-containing family member 1B (Fragment)
OM1_001089	6	2	4	C-AMP-dependent rap1 guanine-nucleotide exchange factor
OM1_001090	6	3	3	Cuticular protein analogous to peritrophins 1-B
OM1_001091	6	2	4	High-affinity choline transporter 1
OM1_001092	6	1	5	Rab GTPase-binding effector protein 1
OM1_001093	6	1	5	Arylsulfatase B, putative
OM1_001094	6	3	3	Testis-specific RNP-type RNA binding protein
OM1_001095	6	3	3	Clustered mitochondria protein homolog
OM1_001096	6	4	2	Tubulin-tyrosine ligase family protein, putative
OM1_001097	6	3	3	Pyruvate dehydrogenase phosphatase regulatory subunit, mitochondrial
OM1_001098	6	2	4	Putative uncharacterized protein
OM1_001099	6	3	3	CG31660, isoform C
OM1_001100	6	2	4	null
OM1_001101	6	3	3	Tens, putative
OM1_001102	6	5	1	Putative uncharacterized protein
OM1_001103	6	2	4	HEAT repeat-containing protein 7A
OM1_001104	6	3	3	FYVE, RhoGEF and PH domain-containing protein, putative
OM1_001105	6	3	3	Beta-mannosidase, putative
OM1_001106	6	3	3	Uncharacterized protein
OM1_001107	6	4	2	Tyrosine-protein phosphatase non-receptor type 23
OM1_001108	6	3	3	Tudor domain-containing protein 12
OM1_001109	6	4	2	null
OM1_001110	6	3	3	Zinc finger protein 585B
OM1_001111	6	2	4	Uncharacterized protein
OM1_001112	6	3	3	CAS1 domain containing 1
OM1_001113	6	3	3	N-acetyltransferase ESCO2
OM1_001114	6	4	2	cAMP-dependent protein kinase type I regulatory subunit
OM1_001115	6	5	1	Grauzone
OM1_001116	6	1	5	Microtubule-associated protein futsch, putative
OM1_001117	6	4	2	Mitogen-activated protein kinase kinase kinase 15
OM1_001118	6	3	3	Luciferin regenerating enzyme
OM1_001119	6	3	3	Kinesin-like protein KIF21B
OM1_001120	6	4	2	THO complex subunit 2
OM1_001121	6	5	1	Nuclear export mediator factor NEMF homolog
OM1_001122	6	2	4	Putative bap28
OM1_001123	6	3	3	Tripeptidyl-peptidase 2
OM1_001124	6	4	2	Polyhomeotic
OM1_001125	6	2	4	Protein CLEC16A
OM1_001126	6	4	2	tRNA 2-thiocytidine biosynthesis protein ttcA
OM1_001127	6	4	2	Probable fumarate hydratase, mitochondrial
OM1_001128	6	4	2	Protein l(2)37Cc
OM1_001129	6	3	3	null
OM1_001130	6	2	4	Collagen alpha chain
OM1_001131	6	1	5	Sorting nexin-29
OM1_001132	6	1	5	Iporin
OM1_001133	6	2	4	null
OM1_001134	6	2	4	Phosphatase and actin regulator 1
OM1_001135	6	2	4	Gamma-butyrobetaine,2-oxoglutarate dioxygenase
OM1_001136	6	3	3	YLP motif-containing protein 1
OM1_001137	6	4	2	Protein C10orf118, putative
OM1_001138	6	4	2	Chitinase-3-like protein 1
OM1_001139	6	3	3	null
OM1_001140	6	3	3	Transketolase-like protein 2
OM1_001141	6	4	2	Malic enzyme
OM1_001142	6	5	1	Eukaryotic translation initiation factor 2-alpha kinase 4
OM1_001143	6	6	0	Putative uncharacterized protein
OM1_001144	6	3	3	SID1-like protein
OM1_001145	6	6	0	Uncharacterized protein
OM1_001146	6	3	3	Probable peroxisomal acyl-coenzyme A oxidase 1
OM1_001147	6	2	4	E3 SUMO-protein ligase RanBP2
OM1_001148	6	4	2	Fk506-binding protein
OM1_001149	6	2	4	Tudor domain-containing protein 7
OM1_001150	6	2	4	Tetratricopeptide repeat protein 14-like protein
OM1_001151	6	2	4	SWI/SNF-related matrix-associated actin-dependent regulator chromatin subfamily E member 1
OM1_001152	6	3	3	Histone deacetylase Rpd3
OM1_001153	6	2	4	GTP-binding protein 10-like protein
OM1_001154	6	1	5	Sperm-associated antigen 1
OM1_001155	6	3	3	CG32556, isoform A
OM1_001156	6	2	4	E3 ubiquitin-protein ligase Bre1
OM1_001157	6	3	3	G patch domain-containing protein 1 homolog
OM1_001158	6	3	3	Limkain-b1
OM1_001159	6	4	2	DNA repair endonuclease XPF
OM1_001160	6	5	1	null
OM1_001161	6	2	4	Putative huntingtin interacting protein 1
OM1_001162	6	3	3	F-box/LRR-repeat protein, putative
OM1_001163	6	3	3	Transmembrane protein 184B
OM1_001164	6	1	5	Uncharacterized protein PF11_0213
OM1_001165	6	3	3	GPN-loop GTPase 1
OM1_001166	6	4	2	Oligosaccharyl transferase subunit STT3 homolog
OM1_001167	6	3	3	Putative uncharacterized protein
OM1_001168	6	3	3	Lumican, putative
OM1_001169	6	4	2	null
OM1_001170	6	5	1	Gamma-tubulin complex component 4
OM1_001171	6	3	3	Phorbol ester/diacylglycerol-binding protein unc-13
OM1_001172	6	4	2	CpG-binding protein
OM1_001173	6	4	2	null
OM1_001174	6	4	2	Viral A-type inclusion protein, putative
OM1_001175	6	2	4	Motile sperm domain-containing protein 2
OM1_001176	6	1	5	Synaptonemal complex protein, putative
OM1_001177	6	3	3	CG31064, isoform B
OM1_001178	6	2	4	Putative something about silencing protein 10
OM1_001179	6	2	4	WD repeat-containing protein 65
OM1_001180	6	3	3	Zinc finger and BTB domain-containing protein 24
OM1_001181	6	3	3	GAS2-like protein 2
OM1_001182	6	2	4	Uncharacterized aarF domain-containing protein kinase 1
OM1_001183	6	3	3	Eukaryotic translation initiation factor 4E type, putative
OM1_001184	6	2	4	null
OM1_001185	6	2	4	null
OM1_001186	6	3	3	Restculocalbin-2, putative
OM1_001187	6	3	3	Axin-1
OM1_001188	6	3	3	Putative actin interacting protein
OM1_001189	6	3	3	Catalase
OM1_001190	6	4	2	Protein transport protein Sec31A
OM1_001191	6	3	3	Nardilysin
OM1_001192	6	3	3	Transient-receptor-potential-like protein
OM1_001193	6	3	3	Sequestosome-1
OM1_001194	6	4	2	Uncharacterized protein
OM1_001195	6	2	4	Pre-mRNA-splicing factor 8 homolog
OM1_001196	6	2	4	Transcription factor RFX3
OM1_001197	6	5	1	Uncharacterized protein
OM1_001198	6	3	3	Large subunit GTPase 1 homolog
OM1_001199	6	2	4	GTP-binding protein, putative
OM1_001200	6	3	3	Uncharacterized protein
OM1_001201	6	3	3	Protein MTO1-like protein, mitochondrial
OM1_001202	6	5	1	DDRGK domain-containing protein 1
OM1_001203	6	1	5	Putative regulator of ribosome biosynthesis
OM1_001204	6	1	5	Hepatocyte growth factor-regulated tyrosine kinase substrate
OM1_001205	6	3	3	Protein catecholamines up, putative
OM1_001206	6	3	3	50kDa lectin
OM1_001207	6	4	2	Pawn
OM1_001208	6	4	2	Bifunctional glutamate/proline--tRNA ligase
OM1_001209	6	3	3	Probable glutamyl-tRNA synthetase, mitochondrial
OM1_001210	6	1	5	Putative uncharacterized protein (Fragment)
OM1_001211	6	3	3	Putative uncharacterized protein
OM1_001212	6	3	3	Methyltransferase-like protein 6
OM1_001213	6	3	3	Putative uncharacterized protein
OM1_001214	6	2	4	Putative uncharacterized protein (Fragment)
OM1_001215	6	3	3	Leucine-rich repeat-containing protein, putative
OM1_001216	6	4	2	null
OM1_001217	6	3	3	UDP-glucose:glycoprotein glucosyltransferase 2, putative
OM1_001218	6	3	3	Pumilio, putative
OM1_001219	6	4	2	Transcription initiation factor ia, putative
OM1_001220	6	3	3	Nuclear receptor interaction protein
OM1_001221	6	3	3	Putative uncharacterized protein
OM1_001222	6	4	2	KH domain-containing protein C56G2.1, putative
OM1_001223	6	2	4	Bromodomain-containing protein 7
OM1_001224	6	3	3	Uncharacterized MFS-type transporter C19orf28-like protein
OM1_001225	6	2	4	Putative uncharacterized protein
OM1_001226	6	5	1	Signal recognition particle 68 kDa protein
OM1_001227	6	5	1	Armadillo segment polarity protein
OM1_001228	6	3	3	Control protein HCTL026 (Fragment)
OM1_001229	6	1	5	null
OM1_001230	6	4	2	Malate dehydrogenase (Fragment)
OM1_001231	6	2	4	Collagen type IV alpha-3-binding protein
OM1_001232	6	1	5	LisH domain and HEAT repeat-containing protein KIAA1468
OM1_001233	6	5	1	Uncharacterized protein
OM1_001234	6	2	4	Zinc finger protein ubi-d4 A
OM1_001235	6	3	3	Putative phosphatidate phosphatase
OM1_001236	6	1	5	OCIA domain-containing protein 1
OM1_001237	6	5	1	Sarcomere length short (Fragment)
OM1_001238	6	4	2	Eukaryotic translation initiation factor 3 subunit B
OM1_001239	6	3	3	null
OM1_001240	6	3	3	Putative uncharacterized protein
OM1_001241	6	2	4	FAD-linked sulfhydryl oxidase ALR
OM1_001242	6	6	0	Stress-induced-phosphoprotein 1
OM1_001243	6	5	1	Putative uncharacterized protein
OM1_001244	6	5	1	Tetratricopeptide repeat protein, putative
OM1_001245	6	2	4	Synaptobrevin, putative
OM1_001246	6	6	0	Polypeptide N-acetylgalactosaminyltransferase 5
OM1_001247	6	2	4	RAE1 RNA export 1 homolog
OM1_001248	6	5	1	24-dehydrocholesterol reductase
OM1_001249	6	3	3	C-type lectin 11
OM1_001250	6	2	4	ADP-ribose pyrophosphatase, mitochondrial
OM1_001251	6	2	4	Ketosamine-3-kinase, putative
OM1_001252	6	3	3	TATA-box-binding protein
OM1_001253	6	3	3	Putative alpha-N-acetylgalactosaminidase
OM1_001254	6	4	2	AP-3 complex subunit sigma-2
OM1_001255	6	2	4	Protein ariadne-1
OM1_001256	6	2	4	Putative WD repeat domain 66
OM1_001257	6	6	0	Putative virulence protein VrlC.1
OM1_001258	6	1	5	Protein FAM114A2
OM1_001259	6	2	4	Nuclear receptor co-repressor 1
OM1_001260	6	6	0	Maverick capsid-like p31.10 protein
OM1_001261	6	3	3	Protein tipE
OM1_001262	6	2	4	Putative deoxynucleoside kinase
OM1_001263	6	5	1	Methyltransferase-like protein 13
OM1_001264	6	2	4	Membrane associated RING finger, putative
OM1_001265	6	4	2	TATA box-binding protein-associated factor RNA polymerase I subunit B
OM1_001266	6	4	2	S-adenosylmethionine synthase
OM1_001267	6	2	4	UDP-glucose 4-epimerase
OM1_001268	6	5	1	Lipid storage droplets surface-binding protein 1
OM1_001269	6	3	3	Lipid storage droplets surface-binding protein 2
OM1_001270	6	3	3	Inter-alpha-trypsin inhibitor heavy chain H3
OM1_001271	6	3	3	60S ribosomal protein L4 (Fragment)
OM1_001272	6	2	4	Ubinuclein-1
OM1_001273	6	1	5	Viral A-type inclusion protein, putative
OM1_001274	6	2	4	LIM domain and actin-binding protein 1
OM1_001275	6	3	3	Uncharacterized protein
OM1_001276	6	4	2	Programmed cell death protein 8, putative
OM1_001277	6	4	2	N(4)-(Beta-N-acetylglucosaminyl)-L-asparaginase
OM1_001278	6	3	3	Glutamate dehydrogenase, mitochondrial
OM1_001279	6	4	2	Uncharacterized protein
OM1_001280	6	3	3	NEDD8-activating enzyme E1 regulatory subunit
OM1_001281	6	2	4	Uncharacterized protein
OM1_001282	6	3	3	Chitin deacetylase 5B
OM1_001283	6	6	0	null
OM1_001284	6	5	1	Uncharacterized protein
OM1_001285	6	2	4	Glutathione peroxidase
OM1_001286	6	4	2	Nesprin-1
OM1_001287	6	6	0	Uncharacterized protein
OM1_001288	6	3	3	null
OM1_001289	6	3	3	Putative cop-coated vesicle membrane protein P24
OM1_001290	6	4	2	RNA and export factor binding protein
OM1_001291	6	5	1	Protein FAM151A
OM1_001292	6	5	1	Uncharacterized protein
OM1_001293	6	3	3	Fas apoptotic inhibitory molecule 2
OM1_001294	6	3	3	NADH kinase, putative
OM1_001295	6	5	1	Replication protein A 70 kDa DNA-binding subunit
OM1_001296	6	6	0	Ankyrin repeat domain protein
OM1_001297	6	2	4	Hydroxyacylglutathione hydrolase, putative
OM1_001298	6	4	2	ATP-dependent Clp protease proteolytic subunit
OM1_001299	6	5	1	DNA primase
OM1_001300	6	4	2	Methionine aminopeptidase
OM1_001301	6	4	2	Dendritic cell protein, putative
OM1_001302	6	6	0	null
OM1_001303	6	6	0	null
OM1_001304	6	1	5	null
OM1_001305	6	6	0	null
OM1_001306	6	2	4	CG7920, isoform A
OM1_001307	6	4	2	26S proteasome non-ATPase regulatory subunit 1
OM1_001308	6	3	3	Prenylcysteine oxidase, putative
OM1_001309	6	4	2	Ligatin
OM1_001310	6	2	4	Predicted protein (Fragment)
OM1_001311	6	3	3	Alanine aminotransferase
OM1_001312	6	3	3	Histone-lysine N-methyltransferase trr
OM1_001313	6	4	2	Ribosomal protein L30
OM1_001314	6	5	1	null
OM1_001315	6	3	3	Putative mitochondrial porin
OM1_001316	6	4	2	6-phosphogluconate dehydrogenase, decarboxylating
OM1_001317	6	4	2	null
OM1_001318	6	5	1	S-adenosylmethionine decarboxylase proenzyme
OM1_001319	6	5	1	Putative uncharacterized protein
OM1_001320	6	5	1	GA13696, isoform B
OM1_001321	6	4	2	Translation initiation factor 5a
OM1_001322	6	3	3	Putative uncharacterized protein
OM1_001323	6	3	3	Adenylyl cyclase-associated protein
OM1_001324	6	6	0	Putative uncharacterized protein
OM1_001325	6	5	1	Uncharacterized protein
OM1_001326	6	4	2	Triosephosphate isomerase
OM1_001327	6	2	4	null
OM1_001328	6	4	2	Translation machinery-associated protein, putative
OM1_001329	6	6	0	Uncharacterized protein
OM1_001330	6	3	3	Putative 60S acidic ribosomal protein P2
OM1_001331	6	4	2	null
OM1_001332	6	6	0	null
OM1_001333	6	3	3	Nuclear autoantigenic sperm protein, putative
OM1_001334	6	6	0	null
OM1_001335	6	4	2	Putative 60S acidic ribosomal protein P1
OM1_001336	6	6	0	null
OM1_001337	6	4	2	40S ribosomal protein S24
OM1_001338	6	6	0	null
OM1_001339	6	6	0	null
OM1_001340	6	6	0	null
OM1_001341	6	2	4	Calcium release-activated calcium channel protein 1
OM1_001342	6	5	1	CG40191, isoform A
OM1_001343	6	2	4	Ring finger protein 5
OM1_001344	6	6	0	Putative uncharacterized protein
OM1_001345	6	4	2	Putative ribosomal protein S9
OM1_001346	6	4	2	Ribosomal protein S15e
OM1_001347	6	4	2	null
OM1_001348	6	6	0	null
OM1_001349	6	2	4	Similar to CG32196
OM1_001350	6	3	3	Putative S5e ribosomal protein
OM1_001351	6	6	0	Putative uncharacterized protein (Fragment)
OM1_001352	6	3	3	Brefeldin A-inhibited guanine nucleotide-exchange protein 3
OM1_001353	6	4	2	40S ribosomal protein S15a
OM1_001354	6	5	1	Glycerol-3-phosphate dehydrogenase, putative
OM1_001355	6	2	4	null
OM1_001356	6	6	0	Uncharacterized protein
OM1_001357	6	4	2	Putative ribosomal protein L27Ae
OM1_001358	6	4	2	Putative ribosomal protein L9
OM1_001359	6	4	2	Putative ribosomal protein L26e
OM1_001360	6	6	0	Knob-associated His-rich protein, putative
OM1_001361	6	4	2	Putative ribosomal protein S13e
OM1_001362	6	4	2	Putative uncharacterized protein
OM1_001363	6	6	0	null
OM1_001364	6	4	2	60S ribosomal protein L38
OM1_001365	6	6	0	null
OM1_001366	6	6	0	null
OM1_001367	6	3	3	Putative 60S ribosomal protein RPL35
OM1_001368	6	3	3	60S ribosomal protein L18a
OM1_001369	6	4	2	40S ribosomal protein S21
OM1_001370	6	4	2	Ribosomal protein L29
OM1_001371	6	1	5	THAP domain-containing protein 9 (Fragment)
OM1_001372	6	3	3	null
OM1_001373	6	5	1	RNA polymerase sigma factor
OM1_001374	6	4	2	Ribosomal protein L37A-like protein
OM1_001375	6	6	0	Putative uncharacterized protein
OM1_001376	6	5	1	1,4-alpha-glucan-branching enzyme
OM1_001377	6	5	1	Eukaryotic translation initiation factor 3 subunit E
OM1_001378	6	6	0	null
OM1_001379	6	6	0	null
OM1_001380	6	0	6	null
OM1_001381	6	0	6	null
OM1_001382	6	0	6	F-element protein
OM1_001383	6	0	6	null
OM1_001384	5	1	4	DENN domain-containing protein 1A
OM1_001385	5	2	3	Serine/threonine-protein phosphatase 4 regulatory subunit 4
OM1_001386	5	2	3	COS41.3
OM1_001387	5	0	5	Protein CBG17156
OM1_001388	5	1	4	Viral A-type inclusion protein, putative
OM1_001389	5	2	3	Bruchpilot, isoform G
OM1_001390	5	1	4	Zinc finger protein ush, putative
OM1_001391	5	3	2	Protein shuttle craft
OM1_001392	5	4	1	WD-repeat protein, putative
OM1_001393	5	1	4	Chondroitin sulfate synthase 1
OM1_001394	5	1	4	Transcription factor grauzone
OM1_001395	5	2	3	Protein suppressor of hairy wing
OM1_001396	5	1	4	Putative uncharacterized protein
OM1_001397	5	2	3	Subtilisin-like serine protease
OM1_001398	5	2	3	Zinc finger protein (Fragment)
OM1_001399	5	2	3	Vesicular acetylcholine transporter
OM1_001400	5	2	3	Protein suppressor of hairy wing
OM1_001401	5	3	2	Zinc finger protein
OM1_001402	5	3	2	Zinc finger protein 90
OM1_001403	5	1	4	Nuclear pore complex protein nup214, putative
OM1_001404	5	3	2	Calcineurin subunit B type 2
OM1_001405	5	1	4	Putative uncharacterized protein
OM1_001406	5	2	3	Proton-coupled amino acid transporter 1
OM1_001407	5	1	4	Probable nucleoporin Nup58
OM1_001408	5	2	3	Methionine--tRNA ligase, cytoplasmic
OM1_001409	5	3	2	63 kDa sperm flagellar membrane protein
OM1_001410	5	1	4	Protein cbp-1
OM1_001411	5	2	3	Titin, putative
OM1_001412	5	1	4	Vacuolar protein sorting-associated protein 8-like protein
OM1_001413	5	1	4	Protein polybromo-1
OM1_001414	5	2	3	Regulatory-associated protein of mTOR, putative
OM1_001415	5	3	2	Rap GTPase-activating protein, putative
OM1_001416	5	3	2	ATP-dependent DNA helicase HEL308
OM1_001417	5	3	2	Structural maintenance of chromosomes protein
OM1_001418	5	2	3	Transcriptional regulator ATRX
OM1_001419	5	1	4	Protein groucho
OM1_001420	5	3	2	WD repeat protein 82
OM1_001421	5	2	3	Myosin XV, putative
OM1_001422	5	2	3	Putative uncharacterized protein (Fragment)
OM1_001423	5	3	2	Cytohesin-1
OM1_001424	5	5	0	Reverse transcriptase
OM1_001425	5	1	4	Ubiquitin carboxyl-terminal hydrolase
OM1_001426	5	2	3	Spermatogenesis-associated protein 13 (Fragment)
OM1_001427	5	2	3	Atrial natriuretic peptide-converting enzyme (Fragment)
OM1_001428	5	1	4	CRAG protein
OM1_001429	5	2	3	Putative uncharacterized protein
OM1_001430	5	4	1	null
OM1_001431	5	3	2	Tyrosine-protein phosphatase non-receptor type 4
OM1_001432	5	4	1	PHD finger protein rhinoceros
OM1_001433	5	1	4	GUK-holder, isoform A
OM1_001434	5	2	3	Histone-lysine N-methyltransferase, H3 lysine-79 specific
OM1_001435	5	1	4	Nephrin, putative
OM1_001436	5	1	4	GATA zinc finger domain-containing protein 14
OM1_001437	5	2	3	Putative uncharacterized protein
OM1_001438	5	2	3	E3 ubiquitin-protein ligase mind-bomb
OM1_001439	5	2	3	LRRC48-like protein
OM1_001440	5	1	4	Pre-mRNA-splicing factor clf-1, putative
OM1_001441	5	2	3	ATP-dependent DNA helicase PIF1 (Fragment)
OM1_001442	5	3	2	Steroid receptor-interacting snf2 domain protein, putative
OM1_001443	5	1	4	TPR repeat-containing protein B0464.2
OM1_001444	5	4	1	Stress-induced-phosphoprotein 1 (Fragment)
OM1_001445	5	1	4	null
OM1_001446	5	2	3	Uncharacterized protein
OM1_001447	5	4	1	Protein MLP1, putative
OM1_001448	5	3	2	DNA topoisomerase 3-beta
OM1_001449	5	3	2	Sterile alpha and TIR motif-containing protein 1
OM1_001450	5	1	4	NF-180
OM1_001451	5	1	4	Putative uncharacterized protein
OM1_001452	5	2	3	Autophagy-related protein 2-like protein A
OM1_001453	5	2	3	SRY-related HMG box C protein
OM1_001454	5	3	2	Uncharacterized protein
OM1_001455	5	2	3	Protein EFR3-like protein cmp44E (Fragment)
OM1_001456	5	3	2	Class C metabotropic glutamate-like G-protein coupled receptor GPRgbb1, putative
OM1_001457	5	2	3	Protein zer-1 homolog
OM1_001458	5	2	3	Leucine--tRNA ligase
OM1_001459	5	2	3	Rho guanine nucleotide exchange factor 10
OM1_001460	5	2	3	Protein suppressor of hairy wing
OM1_001461	5	2	3	Uncharacterized protein
OM1_001462	5	2	3	BCL2/adenovirus E1B 19 kDa protein-interacting protein, putative
OM1_001463	5	2	3	SLIT-ROBO Rho GTPase-activating protein, putative
OM1_001464	5	2	3	Integrator complex subunit 6-A
OM1_001465	5	3	2	Chromodomain Y-like protein 2
OM1_001466	5	1	4	Pre-mRNA cleavage complex 2 protein Pcf11
OM1_001467	5	1	4	Serine/threonine-protein kinase 36
OM1_001468	5	2	3	Maebl
OM1_001469	5	1	4	B-cell CLL/lymphoma 6 member B protein, putative
OM1_001470	5	3	2	Cytoplasmic dynein 1 intermediate chain
OM1_001471	5	1	4	null
OM1_001472	5	2	3	Leucine Rich repeat-containing domain protein
OM1_001473	5	2	3	Blastoderm-specific protein 25D
OM1_001474	5	1	4	Inactive ubiquitin carboxyl-terminal hydrolase 54
OM1_001475	5	4	1	Gualynate kinase-1 (Fragment)
OM1_001476	5	2	3	Polycomb protein Scm
OM1_001477	5	3	2	Cytoplasmic protein NCK1, putative
OM1_001478	5	2	3	CG34365, isoform C
OM1_001479	5	2	3	Viral A-type inclusion protein, putative
OM1_001480	5	2	3	E3 ubiquitin-protein ligase UBR3
OM1_001481	5	4	1	WD repeat-containing protein 3
OM1_001482	5	2	3	Epidermal growth factor receptor
OM1_001483	5	1	4	Ephrin receptor
OM1_001484	5	1	4	Neuronal PAS domain-containing protein, putative
OM1_001485	5	2	3	Host cell factor
OM1_001486	5	5	0	null
OM1_001487	5	1	4	Jumonji/arid domain-containing protein, putative
OM1_001488	5	1	4	Putative uncharacterized protein (Fragment)
OM1_001489	5	1	4	CDC42 GTPase-activating protein, putative
OM1_001490	5	4	1	Importin-4
OM1_001491	5	1	4	Carbonic anhydrase 1
OM1_001492	5	2	3	Putative fruitless
OM1_001493	5	3	2	Ubiquitin conjugating enzyme 7 interacting protein
OM1_001494	5	2	3	TBC1 domain family member 9
OM1_001495	5	3	2	Agrin
OM1_001496	5	2	3	Protein CBG13434
OM1_001497	5	3	2	Trinucleotide repeat-containing gene 6A protein
OM1_001498	5	4	1	Protein suppressor of hairy wing
OM1_001499	5	2	3	Mitogen-activated protein kinase ERK-A, putative
OM1_001500	5	2	3	Small G protein signaling modulator 3-like protein
OM1_001501	5	2	3	Talin-2, putative
OM1_001502	5	2	3	Histone-lysine N-methyltransferase PRDM9
OM1_001503	5	2	3	Longitudinals lacking protein, isoform G
OM1_001504	5	2	3	Putative H3K9 methyltransferase
OM1_001505	5	2	3	Protein FAM38B
OM1_001506	5	4	1	Sulfhydryl oxidase 2
OM1_001507	5	2	3	Phosphofurin acidic cluster sorting protein 2
OM1_001508	5	4	1	Circumsporozoite protein
OM1_001509	5	1	4	null
OM1_001510	5	2	3	Protein phosphatase 1 regulatory subunit 16A
OM1_001511	5	2	3	Protein transport protein Sec24B
OM1_001512	5	1	4	Liprin-alpha-2
OM1_001513	5	2	3	Uncharacterized protein
OM1_001514	5	2	3	Leucine-rich repeat-containing protein 16A
OM1_001515	5	3	2	BTB/POZ domain-containing protein 8
OM1_001516	5	2	3	Disulfide-isomerase A5
OM1_001517	5	3	2	Disulfide-isomerase A6
OM1_001518	5	2	3	Protein disulfide-isomerase A5
OM1_001519	5	2	3	null
OM1_001520	5	1	4	Inscuteable-like protein
OM1_001521	5	1	4	Class B secretin-like G-protein coupled receptor GPRmth6, putative
OM1_001522	5	1	4	WD repeat-containing protein 46
OM1_001523	5	3	2	Leucine-rich repeat and calponin-like proteiny domain-containing protein 3
OM1_001524	5	1	4	ATP-binding cassette sub-family A member 1
OM1_001525	5	2	3	Sister chromatid cohesion protein PDS5-like protein B-A
OM1_001526	5	2	3	Calcium-binding atopy-related autoantigen 1
OM1_001527	5	1	4	Guanine nucleotide-releasing factor 2
OM1_001528	5	2	3	Selenocysteine-specific elongation factor
OM1_001529	5	2	3	Uncharacterized protein
OM1_001530	5	3	2	Drongo
OM1_001531	5	2	3	CG14304, isoform A
OM1_001532	5	3	2	Myoglianin
OM1_001533	5	3	2	Nucleolysin TIAR
OM1_001534	5	4	1	CG16959, isoform A
OM1_001535	5	3	2	Pre-mRNA-splicing factor SYF1
OM1_001536	5	2	3	UPF0614 protein C14orf102-like protein
OM1_001537	5	2	3	CCAAT/enhancer-binding protein zeta
OM1_001538	5	2	3	Mahya
OM1_001539	5	1	4	Enhancer of zeste, ezh, putative
OM1_001540	5	2	3	UPF0518 protein CG3558
OM1_001541	5	2	3	Zinc finger protein 112-like protein
OM1_001542	5	5	0	null
OM1_001543	5	3	2	PH and SEC7 domain-containing protein 3
OM1_001544	5	2	3	Beta-galactosidase
OM1_001545	5	2	3	M protein
OM1_001546	5	3	2	tRNA-dihydrouridine synthase, putative
OM1_001547	5	2	3	N-acetyltransferase 10 homolog
OM1_001548	5	1	4	Rab3 interacting molecule, putative
OM1_001549	5	5	0	Putative uncharacterized protein GLEAN_08244
OM1_001550	5	2	3	WD repeat-containing protein 44
OM1_001551	5	4	1	Nuclear and cytoplasmic polyadenylated RNA-binding protein PUB1, putative
OM1_001552	5	2	3	CG7565, isoform A
OM1_001553	5	4	1	Choline-phosphate cytidylyltransferase B
OM1_001554	5	1	4	Putative uncharacterized protein
OM1_001555	5	3	2	40S ribosomal protein S20
OM1_001556	5	3	2	WD repeat-containing protein 6
OM1_001557	5	3	2	RutC family protein C23G10.2
OM1_001558	5	1	4	Tyrosine phosphatase, non-receptor type nt6
OM1_001559	5	1	4	Putative terminal uridylyl transferase 1, U6 snRNA-specific-like protein
OM1_001560	5	2	3	Mariner Mos1 transposase
OM1_001561	5	3	2	Tyramine beta hydroxylase
OM1_001562	5	3	2	Histone-lysine N-methyltransferase SETD1B (Fragment)
OM1_001563	5	3	2	85 kDa calcium-independent phospholipase A2
OM1_001564	5	2	3	Putative uncharacterized protein
OM1_001565	5	2	3	Pdz domain protein arc, putative
OM1_001566	5	2	3	Nuclear pore membrane glycoprotein 210
OM1_001567	5	1	4	Golgin subfamily A member 2
OM1_001568	5	3	2	Class A rhodopsin-like G-protein coupled receptor GPRpgn, putative
OM1_001569	5	2	3	Microsomal triglyceride transfer protein large subunit, putative
OM1_001570	5	2	3	L(3)82Fd, isoform B
OM1_001571	5	1	4	Putative uncharacterized protein
OM1_001572	5	1	4	Ferredoxin-dependent glutamate synthase 2, putative
OM1_001573	5	2	3	Ablim, putative
OM1_001574	5	3	2	Epidermal growth factor receptor substrate 15-like 1 (Fragment)
OM1_001575	5	3	2	Major facilitator superfamily domain-containing protein 6
OM1_001576	5	1	4	Zinc finger protein 318
OM1_001577	5	1	4	null
OM1_001578	5	2	3	Aspartylglucosaminidase
OM1_001579	5	2	3	Mps one binder kinase activator-like 1
OM1_001580	5	2	3	WD repeat-containing protein
OM1_001581	5	3	2	Putative RNA-binding protein orb2
OM1_001582	5	2	3	Rhomboid family member 1
OM1_001583	5	3	2	Polycomb complex protein BMI-1
OM1_001584	5	1	4	ADP-ribosylation factor-binding protein GGA1, putative
OM1_001585	5	2	3	Reverse transcriptase
OM1_001586	5	3	2	GA16037, isoform B
OM1_001587	5	3	2	77 kDa echinoderm microtubule-associated protein (Fragment)
OM1_001588	5	3	2	Protein FAM40A
OM1_001589	5	4	1	N(2),N(2)-dimethylguanosine tRNA methyltransferase
OM1_001590	5	2	3	Phosphoinositide 3-kinase adapter protein 1 (Fragment)
OM1_001591	5	3	2	Trifunctional purine biosynthetic protein adenosine-3
OM1_001592	5	3	2	Putative uncharacterized protein
OM1_001593	5	4	1	Protein BAT5, putative
OM1_001594	5	2	3	Zinc finger FYVE domain-containing protein 28
OM1_001595	5	1	4	Fork head domain-containing protein FD2
OM1_001596	5	1	4	Uncharacterized protein
OM1_001597	5	1	4	Cell division cycle protein 27-like protein
OM1_001598	5	1	4	Kelch repeat protein, putative
OM1_001599	5	2	3	Viral A-type inclusion protein, putative
OM1_001600	5	3	2	Protein O-mannosyl-transferase 2
OM1_001601	5	3	2	UDP-N-acetylglucosamine transporter
OM1_001602	5	2	3	Tubulin polyglutamylase TTLL4
OM1_001603	5	4	1	Putative uncharacterized protein (Fragment)
OM1_001604	5	3	2	Apoptosis-linked protein 2
OM1_001605	5	2	3	Breast cancer anti-estrogen resistance protein 1
OM1_001606	5	1	4	Ubiquitin-associated domain-containing protein 1
OM1_001607	5	4	1	Uncharacterized protein
OM1_001608	5	2	3	MOXD1-like protein 2
OM1_001609	5	4	1	Ribonuclease 3
OM1_001610	5	1	4	Rho GTPase-activating protein 17
OM1_001611	5	2	3	Serine/threonine-protein phosphatase 2A regulatory subunit B'' subunit alpha
OM1_001612	5	1	4	SEC14 domain and spectrin repeat-containing protein 1
OM1_001613	5	3	2	CG16786, isoform A
OM1_001614	5	2	3	Protein bric-a-brac 2
OM1_001615	5	1	4	Protein grainyhead
OM1_001616	5	2	3	DNA mismatch repair protein pms1, putative
OM1_001617	5	2	3	Cobalt uptake protein COT1, putative
OM1_001618	5	2	3	Transcription elongation factor SPT5
OM1_001619	5	2	3	Sorting nexin, putative
OM1_001620	5	2	3	Protein transport protein sec13, putative
OM1_001621	5	3	2	DNA topoisomerase 2
OM1_001622	5	2	3	Beta-glucuronidase
OM1_001623	5	4	1	Histone deacetylase 6
OM1_001624	5	2	3	Putative uncharacterized protein
OM1_001625	5	1	4	Cat eye syndrome critical region protein 5
OM1_001626	5	2	3	DNA-3-methyladenine glycosylase, putative
OM1_001627	5	2	3	Sumo ligase
OM1_001628	5	1	4	Ca-activated cl channel protein, putative
OM1_001629	5	2	3	Nuclear RNA export factor, putative
OM1_001630	5	2	3	Heparan sulfate glucosamine 3-O-sulfotransferase 3B1
OM1_001631	5	2	3	null
OM1_001632	5	5	0	Biorientation of chromosomes in cell division protein 1-like protein
OM1_001633	5	2	3	Hypothetical conserved protein
OM1_001634	5	1	4	UHRF1-binding protein 1-like
OM1_001635	5	3	2	Transcription factor, putative
OM1_001636	5	2	3	Ataxin-3
OM1_001637	5	2	3	TATA element modulatory factor
OM1_001638	5	2	3	Vesicle amine transport protein
OM1_001639	5	2	3	null
OM1_001640	5	2	3	MBD2-interacting zinc finger protein
OM1_001641	5	2	3	Zinc finger protein DZIP1L
OM1_001642	5	3	2	Eukaryotic translation initiation factor 3 subunit I
OM1_001643	5	3	2	Multiple C2 and transmembrane domain-containing protein 2
OM1_001644	5	2	3	Nucleolysin TIAR, putative
OM1_001645	5	1	4	N-acylsphingosine amidohydrolase (Acid ceramidase), putative (Fragment)
OM1_001646	5	2	3	CG6184, isoform A
OM1_001647	5	1	4	Molybdenum cofactor biosynthesis protein 1
OM1_001648	5	2	3	Phospholipase A2
OM1_001649	5	3	2	WD repeat-containing protein 32-like protein
OM1_001650	5	3	2	Exocyst complex component 4
OM1_001651	5	1	4	Methionyl-tRNA formyltransferase, mitochondrial
OM1_001652	5	2	3	Lola
OM1_001653	5	1	4	Stromal interaction molecule-like protein
OM1_001654	5	3	2	Putative uncharacterized protein (Fragment)
OM1_001655	5	2	3	Vinculin
OM1_001656	5	2	3	Tuftelin-interacting protein 11
OM1_001657	5	4	1	4-aminobutyrate aminotransferase, mitochondrial
OM1_001658	5	2	3	Uncharacterized protein
OM1_001659	5	2	3	Gamma-glutamyltranspeptidase 1 (Fragment)
OM1_001660	5	2	3	Low-density lipoprotein receptor-related protein 11
OM1_001661	5	2	3	Neuroligin-1
OM1_001662	5	2	3	Cyclin-dependent kinase 5 activator 1, putative
OM1_001663	5	4	1	NF-kappa-B-repressing factor
OM1_001664	5	2	3	Putative uncharacterized protein
OM1_001665	5	3	2	RibonucleaseP/MRP protein subunit POP1
OM1_001666	5	2	3	Phospholipase B, plb1, putative
OM1_001667	5	2	3	Condensin complex subunit 1
OM1_001668	5	5	0	null
OM1_001669	5	1	4	Regulation of nuclear pre-mRNA domain-containing protein 2
OM1_001670	5	2	3	Claspin
OM1_001671	5	4	1	Probable Xaa-Pro aminopeptidase 3
OM1_001672	5	3	2	AAEL012725-PA
OM1_001673	5	2	3	Glycogen phosphorylase
OM1_001674	5	2	3	N-acetylgalactosamine kinase
OM1_001675	5	4	1	Galactokinase
OM1_001676	5	3	2	BTB/POZ domain-containing protein 9
OM1_001677	5	3	2	RNA-binding protein 12
OM1_001678	5	2	3	Protein outspread
OM1_001679	5	3	2	Cysteine/serine-rich nuclear protein 3
OM1_001680	5	2	3	GATA zinc finger domain-containing protein 14
OM1_001681	5	2	3	Dynein light chain, putative
OM1_001682	5	1	4	Prenyl-dependent CAAX metalloprotease
OM1_001683	5	1	4	Serine-rich adhesin for platelets
OM1_001684	5	3	2	3-hydroxy-3-methylglutaryl-coenzyme A reductase
OM1_001685	5	3	2	Syntaxin-8 (Fragment)
OM1_001686	5	2	3	CTD small phosphatase-like protein
OM1_001687	5	1	4	Short transient receptor potential channel 5
OM1_001688	5	1	4	Mediator of DNA damage checkpoint protein 1
OM1_001689	5	2	3	Cleavage stimulation factor 64 kDa subunit
OM1_001690	5	2	3	Epsin-2
OM1_001691	5	2	3	Fasciclin-1
OM1_001692	5	3	2	Similar to CG15615-PA
OM1_001693	5	2	3	CG3838, isoform A
OM1_001694	5	3	2	Palmitoyl-protein thioesterase 1
OM1_001695	5	2	3	Coiled-coil and C2 domain-containing protein 1-like
OM1_001696	5	1	4	Ribosome biogenesis protein TSR1, putative
OM1_001697	5	3	2	Aubergine variant
OM1_001698	5	2	3	Synapse-associated protein
OM1_001699	5	2	3	null
OM1_001700	5	2	3	Thioredoxin binding protein tBP-2/VDUP1
OM1_001701	5	1	4	Sphingomyelin phosphodiesterase 4 (Fragment)
OM1_001702	5	2	3	Probable N6-adenosine-methyltransferase MT-A70-like protein
OM1_001703	5	2	3	Integral membrane protein GPR155 (Fragment)
OM1_001704	5	2	3	Putative prolyl endopeptidase isoform 1
OM1_001705	5	2	3	Coiled-coil domain-containing protein 111
OM1_001706	5	2	3	Inositol monophosphatase family domain containing protein
OM1_001707	5	2	3	Uncharacterized protein
OM1_001708	5	1	4	C3orf19 homolog
OM1_001709	5	2	3	MIF4G domain-containing protein B
OM1_001710	5	1	4	Mediator of RNA polymerase II transcription subunit 1
OM1_001711	5	4	1	Cytochrome b561
OM1_001712	5	5	0	5'-nucleotidase
OM1_001713	5	1	4	Uncharacterized protein
OM1_001714	5	3	2	Solute carrier family 35 member B1-like protein
OM1_001715	5	2	3	Ribosome biogenesis protein BMS1-like protein
OM1_001716	5	3	2	Lingerer, putative
OM1_001717	5	3	2	Rapgap1, isoform E
OM1_001718	5	3	2	ATP-dependent Clp protease ATP-binding subunit Clpx, putative
OM1_001719	5	2	3	Uncharacterized protein
OM1_001720	5	2	3	Nicotinate phosphoribosyltransferase
OM1_001721	5	2	3	ATPase family AAA domain-containing protein 5
OM1_001722	5	3	2	60S ribosomal protein L32
OM1_001723	5	3	2	Pleckstrin-like proteiny domain-containing family J member 1
OM1_001724	5	2	3	Zinc finger protein 583 (Fragment)
OM1_001725	5	3	2	Glypican-3, putative
OM1_001726	5	3	2	Nocturnin, putative
OM1_001727	5	2	3	SpZ12-1
OM1_001728	5	3	2	NAD-dependent deacetylase sirtuin-1
OM1_001729	5	1	4	CG6049, isoform A
OM1_001730	5	2	3	null
OM1_001731	5	2	3	Putative uncharacterized protein
OM1_001732	5	3	2	null
OM1_001733	5	4	1	Cingulin, putative
OM1_001734	5	2	3	TD and POZ domain-containing protein, putative
OM1_001735	5	2	3	Cell division cycle and apoptosis regulator protein 1
OM1_001736	5	3	2	Hexaprenyldihydroxybenzoate methyltransferase, putative
OM1_001737	5	1	4	Uncharacterized protein
OM1_001738	5	1	4	UPF0235 protein C15orf40-like protein
OM1_001739	5	3	2	UPF0378 protein KIAA0100
OM1_001740	5	2	3	N-terminal acetyltransferase C complex catalytic subunit Mak3, putative
OM1_001741	5	2	3	Splicing factor U2af 38 kDa subunit
OM1_001742	5	1	4	CG6700, isoform A
OM1_001743	5	1	4	null
OM1_001744	5	2	3	Peptidyl-alpha-hydroxyglycine alpha-amidating lyase 1
OM1_001745	5	3	2	Rab5 GDP/GTP exchange factor
OM1_001746	5	4	1	Putative uncharacterized protein
OM1_001747	5	2	3	F-box only protein, putative
OM1_001748	5	2	3	Chloride intracellular channel
OM1_001749	5	3	2	Microtubule-associated protein
OM1_001750	5	3	2	Proteasome subunit beta type-1
OM1_001751	5	1	4	Endonuclease-reverse transcriptase HmRTE-e01
OM1_001752	5	2	3	Fructose 1,6-bisphosphatase
OM1_001753	5	2	3	TM2 domain-containing protein
OM1_001754	5	2	3	Glucose-fructose oxidoreductase domain-containing protein 1
OM1_001755	5	4	1	null
OM1_001756	5	2	3	Hairy protein
OM1_001757	5	2	3	Leucine-rich repeat flightless-interacting protein, putative
OM1_001758	5	3	2	null
OM1_001759	5	4	1	La protein homolog
OM1_001760	5	3	2	Putative broad
OM1_001761	5	2	3	Poly(ADP-ribose) glycohydrolase
OM1_001762	5	2	3	Similar to CG2970 (Fragment)
OM1_001763	5	4	1	LMBR1 domain-containing protein 2-like protein
OM1_001764	5	4	1	Putative uncharacterized protein
OM1_001765	5	0	5	Ubiquitin-conjugating enzyme E2-230k, putative
OM1_001766	5	3	2	Zinc finger protein 346
OM1_001767	5	4	1	null
OM1_001768	5	1	4	null
OM1_001769	5	2	3	null
OM1_001770	5	3	2	Progestin and adipoQ receptor family member 3
OM1_001771	5	3	2	GI23060
OM1_001772	5	2	3	Uncharacterized protein
OM1_001773	5	2	3	Arginyl-tRNA synthetase
OM1_001774	5	2	3	RING finger protein 37
OM1_001775	5	3	2	RIMS-binding protein 2
OM1_001776	5	4	1	null
OM1_001777	5	4	1	Putative uncharacterized protein
OM1_001778	5	1	4	E3 ubiquitin ligase
OM1_001779	5	3	2	DCN1-like protein 1
OM1_001780	5	3	2	Kynurenine aminotransferase
OM1_001781	5	4	1	Cleavage and polyadenylation specificity factor subunit 4
OM1_001782	5	3	2	Multiple inositol polyphosphate phosphatase 1, putative
OM1_001783	5	1	4	U2-associated protein SR140
OM1_001784	5	4	1	Probable DNA-directed RNA polymerase III subunit RPC6
OM1_001785	5	3	2	Rtnl1, isoform H
OM1_001786	5	3	2	Glutamic acid-rich protein, putative
OM1_001787	5	2	3	Rasputin
OM1_001788	5	4	1	null
OM1_001789	5	3	2	Translocon-associated protein subunit gamma
OM1_001790	5	4	1	Ubiquitin thioesterase OTU1
OM1_001791	5	2	3	Putative accessory gland protein (Fragment)
OM1_001792	5	3	2	Zinc finger protein
OM1_001793	5	5	0	Transposase, IS5 family, OrfA
OM1_001794	5	2	3	Antennapedia, putative
OM1_001795	5	1	4	Ecto-NOX disulfide-thiol exchanger 1
OM1_001796	5	5	0	Tail sheath
OM1_001797	5	2	3	Ubiquitin-like protein 3 (Fragment)
OM1_001798	5	3	2	Ectonucleotide pyrophosphatase/phosphodiesterase family member 4
OM1_001799	5	2	3	Proteasome subunit beta type
OM1_001800	5	2	3	ZZ-type zinc finger-containing protein 3
OM1_001801	5	3	2	Uncharacterized protein
OM1_001802	5	2	3	Equilibrative nucleoside transporter 1
OM1_001803	5	3	2	tRNA isopentenyltransferase, mitochondrial
OM1_001804	5	1	4	Nucleolar MIF4G domain-containing protein 1
OM1_001805	5	2	3	Lysine--tRNA ligase
OM1_001806	5	1	4	Sugar phosphate exchanger 2
OM1_001807	5	3	2	Uncharacterized protein
OM1_001808	5	2	3	Platelet-activating factor acetylhydrolase alpha subunit-like protein
OM1_001809	5	3	2	Cyclic AMP-responsive element-binding protein 3-like protein 4 (Fragment)
OM1_001810	5	2	3	Vacuolar protein sorting-associated protein 52-like protein
OM1_001811	5	3	2	Flagellar Radial spoke protein, putative
OM1_001812	5	1	4	Putative uncharacterized protein
OM1_001813	5	2	3	Cylicin-1, putative
OM1_001814	5	2	3	UPF0468 protein CG5343
OM1_001815	5	3	2	Pantothenate kinase 4
OM1_001816	5	2	3	Putative uncharacterized protein
OM1_001817	5	3	2	null
OM1_001818	5	2	3	Crossover junction endonuclease MUS81
OM1_001819	5	3	2	Pyrroline-5-carboxylate reductase
OM1_001820	5	2	3	DTW domain-containing protein 1
OM1_001821	5	2	3	Uncharacterized protein
OM1_001822	5	1	4	AP-1 complex subunit mu-1-I
OM1_001823	5	3	2	Serine/threonine-protein phosphatase 4 regulatory subunit 1
OM1_001824	5	3	2	Putative ribosomal protein S3 (Fragment)
OM1_001825	5	4	1	Probable cytosolic Fe-S cluster assembly factor GA29080
OM1_001826	5	3	2	null
OM1_001827	5	3	2	GON-4-like protein
OM1_001828	5	3	2	null
OM1_001829	5	3	2	Protein-tyrosine phosphatase mitochondrial 1-like protein
OM1_001830	5	2	3	Similar to CG6426
OM1_001831	5	3	2	Glycogenin
OM1_001832	5	4	1	Acyl-coenzyme A thioesterase 9
OM1_001833	5	3	2	Dorsal 1C
OM1_001834	5	3	2	Utp-glucose-1-phosphate uridylyltransferase 2
OM1_001835	5	4	1	60S ribosomal protein L18
OM1_001836	5	4	1	Uncharacterized protein
OM1_001837	5	3	2	Uncharacterized protein
OM1_001838	5	1	4	Protein suppressor of sable
OM1_001839	5	4	1	Protein BCCIP-like protein
OM1_001840	5	3	2	Mitochondrial ribosomal protein L11
OM1_001841	5	4	1	null
OM1_001842	5	3	2	40S ribosomal protein SA
OM1_001843	5	2	3	Myrosinase 1
OM1_001844	5	1	4	Zinc finger CCHC domain-containing protein 8
OM1_001845	5	3	2	Thioredoxin domain-containing protein 9
OM1_001846	5	3	2	ACYPI008968 protein
OM1_001847	5	2	3	null
OM1_001848	5	2	3	Eukaryotic peptide chain release factor subunit 1
OM1_001849	5	3	2	Myeloid leukemia factor, putative
OM1_001850	5	4	1	null
OM1_001851	5	0	5	Alpha-ketoglutarate-dependent taurine dioxygenase
OM1_001852	5	2	3	null
OM1_001853	5	3	2	Putative beta-NAC-like protein
OM1_001854	5	2	3	null
OM1_001855	5	4	1	Scaffold attachment factor B2
OM1_001856	5	2	3	FAM96B
OM1_001857	5	3	2	Coiled-coil domain-containing protein 75
OM1_001858	5	4	1	Transmembrane and coiled-coil domains protein, putative
OM1_001859	5	4	1	Glutamate receptor interacting protein, putative (Fragment)
OM1_001860	5	3	2	Putative uncharacterized protein
OM1_001861	5	2	3	Viral A-type inclusion protein repeat containing protein
OM1_001862	5	2	3	Uncharacterized protein
OM1_001863	5	2	3	Nucleosome assembly protein 1-like 4
OM1_001864	5	5	0	null
OM1_001865	5	3	2	ACYPI008169 protein
OM1_001866	5	3	2	Mitochondrial ribosomal protein S31
OM1_001867	5	5	0	null
OM1_001868	5	5	0	null
OM1_001869	5	4	1	null
OM1_001870	5	2	3	Uncharacterized protein
OM1_001871	5	2	3	Transport and Golgi organization protein 11
OM1_001872	5	2	3	Mucin 91C
OM1_001873	5	3	2	Nascent polypeptide-associated complex subunit alpha
OM1_001874	5	2	3	ANON-66Db protein
OM1_001875	5	2	3	Pescadillo
OM1_001876	5	3	2	Ribosomal protein L11
OM1_001877	5	4	1	Uncharacterized protein
OM1_001878	5	5	0	null
OM1_001879	5	3	2	U6 snRNA-associated Sm-like protein LSm4 (Fragment)
OM1_001880	5	3	2	Malate dehydrogenase
OM1_001881	5	3	2	Coatomer subunit gamma
OM1_001882	5	4	1	Protein TIPIN homolog
OM1_001883	5	3	2	Putative ribosomal protein S2
OM1_001884	5	3	2	60S ribosomal protein L24
OM1_001885	5	3	2	Protein LTV1-like protein (Fragment)
OM1_001886	5	4	1	Phosphoserine phosphatase
OM1_001887	5	3	2	Putative mitochondrial cytochrome oxidase subunit VIa
OM1_001888	5	3	2	GTP cyclohydrolase 1
OM1_001889	5	4	1	Glutamate carboxypeptidase
OM1_001890	5	2	3	Ubiquinone biosynthesis protein COQ4 homolog, mitochondrial
OM1_001891	5	5	0	null
OM1_001892	5	3	2	Small nuclear ribonucleoprotein protein F
OM1_001893	5	3	2	Putative uncharacterized protein
OM1_001894	5	3	2	Acylphosphatase-2
OM1_001895	5	3	2	Thioredoxin domain-containing protein 12
OM1_001896	5	5	0	GATA zinc finger domain-containing protein 14
OM1_001897	5	3	2	Cylicin-1, putative
OM1_001898	5	3	2	Uncharacterized protein
OM1_001899	5	1	4	Brix domain-containing protein 1
OM1_001900	5	2	3	Down syndrome cell adhesion molecule, putative
OM1_001901	5	4	1	Ribosomal protein S30
OM1_001902	5	4	1	TPPP family protein CG4893
OM1_001903	5	3	2	Porphobilinogen deaminase
OM1_001904	5	3	2	60S ribosomal protein L12, putative
OM1_001905	5	4	1	Alkylated DNA repair protein alkB-like protein 5
OM1_001906	5	4	1	ATP synthase lipid-binding protein, mitochondrial
OM1_001907	5	5	0	null
OM1_001908	5	4	1	Pyroglutamyl-peptidase 1
OM1_001909	5	3	2	Putative GABA-A receptor associated protein
OM1_001910	5	5	0	null
OM1_001911	5	3	2	Transmembrane protein 38A
OM1_001912	5	3	2	Putative ribosomal protein L27e
OM1_001913	5	4	1	40S ribosomal protein S18
OM1_001914	5	2	3	NADH-quinone oxidoreductase subunit B
OM1_001915	5	3	2	40S ribosomal protein S19
OM1_001916	5	4	1	40S ribosomal protein S6
OM1_001917	5	3	2	Protein FAM98A
OM1_001918	5	3	2	Heat shock protein HSP70-12A, putative (Fragment)
OM1_001919	5	4	1	Selenium-binding protein, putative
OM1_001920	5	2	3	Ubiquinol-cytochrome c reductase iron-sulfur subunit
OM1_001921	5	2	3	CG14394, isoform C
OM1_001922	5	3	2	Cuticular protein RR-1 motif 56
OM1_001923	5	4	1	Plasminogen activator inhibitor 1 RNA-binding protein
OM1_001924	5	3	2	null
OM1_001925	5	2	3	null
OM1_001926	5	4	1	null
OM1_001927	5	3	2	null
OM1_001928	5	5	0	Putative transposase
OM1_001929	5	3	2	Ribosomal protein L35a
OM1_001930	5	4	1	Deoxyuridine 5'-triphosphate nucleotidohydrolase
OM1_001931	5	5	0	null
OM1_001932	5	3	2	Cell death activator CIDE-B
OM1_001933	5	4	1	40S ribosomal protein S12
OM1_001934	5	4	1	null
OM1_001935	5	4	1	null
OM1_001936	5	5	0	null
OM1_001937	5	3	2	Probable small nuclear ribonucleoprotein G
OM1_001938	5	4	1	null
OM1_001939	5	5	0	Uncharacterized protein
OM1_001940	5	1	4	null
OM1_001941	5	0	5	TPR Domain containing protein
OM1_001942	5	5	0	null
OM1_001943	5	3	2	Putative ribosomal protein S7e
OM1_001944	5	3	2	Epsin 4/enthoprotin
OM1_001945	5	4	1	Apolipoprotein D
OM1_001946	5	2	3	Hsp70-binding protein, putative
OM1_001947	5	4	1	Putative ribosomal protein L34
OM1_001948	5	3	2	40S ribosomal protein S26
OM1_001949	5	5	0	null
OM1_001950	5	3	2	Conserved oligomeric Golgi complex subunit 8
OM1_001951	5	5	0	null
OM1_001952	5	5	0	null
OM1_001953	5	4	1	null
OM1_001954	5	5	0	Predicted protein (Fragment)
OM1_001955	5	5	0	null
OM1_001956	5	5	0	Polyubiquitin
OM1_001957	5	5	0	null
OM1_001958	5	5	0	null
OM1_001959	5	4	1	Taz protein
OM1_001960	5	5	0	null
OM1_001961	5	2	3	Juvenile hormone binding protein
OM1_001962	5	4	1	null
OM1_001963	5	3	2	null
OM1_001964	5	0	5	Uncharacterized protein
OM1_001965	5	5	0	null
OM1_001966	5	5	0	null
OM1_001967	5	5	0	null
OM1_001968	5	5	0	Maltase 2
OM1_001969	5	2	3	WD repeat-containing protein 35
OM1_001970	5	5	0	null
OM1_001971	5	5	0	Ribosomal protein L6e (Fragment)
OM1_001972	5	1	4	Zinc finger MYM-type protein 1
OM1_001973	5	0	5	Viral A-type inclusion protein, putative
OM1_001974	5	0	5	null
OM1_001975	5	0	5	Uncharacterized protein
OM1_001976	5	0	5	null
OM1_001977	5	0	5	null
OM1_001978	5	0	5	5' nucleotidase
OM1_001979	5	0	5	null
OM1_001980	5	0	5	Protein CBG07907
OM1_001981	5	0	5	null
OM1_001982	5	0	5	null
OM1_001983	4	2	2	Apoptosis inhibitor survivin
OM1_001984	4	1	3	null
OM1_001985	4	1	3	CG2990, isoform B
OM1_001986	4	2	2	Uncharacterized protein
OM1_001987	4	2	2	Putative uncharacterized protein
OM1_001988	4	1	3	Anonymous antigen-2
OM1_001989	4	1	3	Cell division cycle 2-like protein kinase
OM1_001990	4	3	1	Serine/threonine-protein kinase SMG1
OM1_001991	4	1	3	Transcription factor TFIIIB component B''-like protein
OM1_001992	4	1	3	At-rich interactive domain-containing protein 5B, putative
OM1_001993	4	1	3	Afadin
OM1_001994	4	2	2	Putative uncharacterized protein
OM1_001995	4	1	3	Neuropathy target esterase sws
OM1_001996	4	1	3	Fanconi anemia group D2 protein
OM1_001997	4	2	2	Putative uncharacterized protein
OM1_001998	4	1	3	Trichohyalin, putative
OM1_001999	4	1	3	Brother of CDO
[truncated: 6,272 more rows]
