# Supplementary material for: Comparison of Potato and Asian Citrus Psyllid Adult and Nymph Transcriptomes Identified Vector Transcripts with Potential Involvement in Circulative, Propagative Liberibacter Transmission
Source: Pathogens. 2014 Nov 3;3(4):875–907. doi: 10.3390/pathogens3040875 (PMC4282890; doi:10.3390/pathogens3040875)
Supplement: Supplementary File 1 [file pathogens-03-00875-s001.zip › pathogens-66026-supplementary-final/pathogens-66026-supplementary-revised-layout/Supplementary Table S12.csv]

Cluster ID	Seq ID	Length	Description (UniProt)	Ny (RPKM)	NyL (RPKM)	Wb (RPKM)	WbL (RPKM)
OM1_002740	BcWN_10529	732	Trans-sialidase, putative	5.28	1.75	3.08	3.18
	BcWN_33062	200	null	11.94	2.59	6.34	7.53
	BcWN_49462	123	null	5.9	2	3.96	4.44
	BcWN_76461	39	null	0.789	0	0.183	0.482
OM1_000623	BcWN_11706	389	Hemolysin E	48.56	47	61.31	901.69
	BcWN_13192	387	GF20382	10.23	8.05	10.59	99.86
	BcWN_59794	38	null	0.613	0.792	3.98	8.14
	BcWN_78678	93	null	5.33	2.78	4.56	26.11
	BcWN_80030	62	null	1.01	1.17	1.17	23.4
	BcWN_74506	49	null	0	0	0.44	0.257
	BcWN_78527	46	null	1.53	0	1.73	3.87
	BcWN_75097	32	null	2.74	0	0.268	0.352
	BcWN_10376	356	null	38.77	33.08	44	405.03
TR_000375	BcWN_01648	1014	Ephrin receptor	15.74	9.61	4.1	2.86
	DcWN_02624	1015	Ephrin receptor	3.77	1.32	0.605	0.556
	DcWN_28445	1007	Ephrin receptor	2.78	1.31	0	1.49
	DcWN_01476	1004	Ephrin type-B receptor 2, putative	8.06	1.67	2.94	1.34
	DcWN_04613	998	Ephrin type-B receptor 2, putative	4.74	2.79	2.7	1.66
