# Supplementary material for: Comparison of Potato and Asian Citrus Psyllid Adult and Nymph Transcriptomes Identified Vector Transcripts with Potential Involvement in Circulative, Propagative Liberibacter Transmission
Source: Pathogens. 2014 Nov 3;3(4):875–907. doi: 10.3390/pathogens3040875 (PMC4282890; doi:10.3390/pathogens3040875)
Supplement: Supplementary File 1 [file pathogens-03-00875-s001.zip › pathogens-66026-supplementary-final/pathogens-66026-supplementary-revised-layout/Supplementary Table S13.csv]

Cluster ID	Count (total)	Description (UniProt)	BcWN	DcWN
TR_000001	3	Dynein heavy chain, cytoplasmic	1	2
TR_000004	3	Dedicator of cytokinesis protein, putative	1	2
TR_000006	3	Protein slit	1	2
TR_000013	3	C4b-binding protein beta chain, putative	1	2
TR_000014	3	Target of rapamycin	2	1
TR_000016	4	Tyrosine-protein kinase receptor	1	3
TR_000021	3	Dual oxidase	1	2
TR_000026	3	Engulfment and cell motility protein 1	1	2
TR_000027	3	SH3 and multiple ankyrin repeat domains protein 3	1	2
TR_000028	3	Polyphosphoinositide phosphatase	1	2
TR_000031	3	Protein serrate	1	2
TR_000033	3	Down syndrome cell adhesion molecule, putative	1	2
TR_000035	3	Protein MON2 homolog	1	2
TR_000040	4	Protein groucho	1	3
TR_000042	4	Tyrosine-protein kinase transforming protein FPS, putative	2	2
TR_000043	3	Probable phosphorylase b kinase regulatory subunit alpha	1	2
TR_000048	3	Transcription initiation factor TFIID subunit 1	1	2
TR_000051	3	Activating signal cointegrator 1 complex subunit 3	1	2
TR_000054	3	5-oxoprolinase	1	2
TR_000059	5	C-jun-amino-terminal kinase-interacting protein 3	2	3
TR_000067	3	Protein expanded	1	2
TR_000068	4	Probable pre-mRNA-splicing factor ATP-dependent RNA helicase mog-5	1	3
TR_000071	3	Putative methyltransferase	1	2
TR_000072	6	Lon protease homolog, mitochondrial	1	5
TR_000075	3	UDP-N-acetylglucosamine--peptide N-acetylglucosaminyltransferase	1	2
TR_000077	3	Putative uncharacterized protein GLEAN_08225	2	1
TR_000087	3	DNA-directed RNA polymerase I subunit RPA2	1	2
TR_000088	4	DNA replication licensing factor Mcm2	1	3
TR_000089	3	Myosin IIIA	1	2
TR_000092	3	Calpain A, putative	2	1
TR_000093	4	Chloride channel protein 2	2	2
TR_000098	3	Rho GTPase-activating protein 26	1	2
TR_000105	3	Proteasome-activating nucleotidase, putative	1	2
TR_000106	3	ABC transporter G family member 20	1	2
TR_000108	3	Putative gag-pol protein	1	2
TR_000110	5	Anion exchange protein, putative	1	4
TR_000116	3	Blimp-1	1	2
TR_000117	4	Cohesin subunit SA-1	1	3
TR_000119	3	Monocarboxylate transporter 14	1	2
TR_000121	5	Kinesin-like protein KIF16B	1	4
TR_000122	3	Lipin-2	1	2
TR_000123	3	DNA polymerase alpha catalytic subunit	1	2
TR_000124	5	Xenotropic and polytropic murine leukemia virus receptor xpr1	1	4
TR_000126	3	Receptor protein tyrosine phosphatase, putative	1	2
TR_000127	3	Protein abrupt, putative	1	2
TR_000129	3	Disco-related protein	2	1
TR_000131	3	Ras GTPase-activating protein 1	1	2
TR_000133	3	DET1-like protein	1	2
TR_000136	3	Vesicular acetylcholine transporter	1	2
TR_000140	3	Forked protein, putative	1	2
TR_000141	3	Inactive ubiquitin carboxyl-terminal hydrolase 54	1	2
TR_000142	4	LON peptidase N-terminal domain and RING finger protein 3	1	3
TR_000144	4	Protein kinase C-like 3	1	3
TR_000146	3	Suppressor of potassium transport defect, putative	1	2
TR_000149	3	Protein numb	1	2
TR_000150	3	Epidermal growth factor receptor	1	2
TR_000152	4	UPF0464 protein C15orf44-like protein	1	3
TR_000157	4	DNA ligase	1	3
TR_000158	3	Putative RNA-binding protein 15B	1	2
TR_000162	3	AP-1 complex subunit gamma-1	1	2
TR_000163	4	Alpha-mannosidase, putative	1	3
TR_000165	4	Ubiquitin-protein ligase, putative	1	3
TR_000167	3	Protein KIAA1219	1	2
TR_000172	4	Guanylate cyclase	1	3
TR_000174	3	Tyrosine-protein phosphatase 69D	1	2
TR_000181	3	ATP-binding cassette transporter, putative	1	2
TR_000183	4	DNA-directed RNA polymerase II subunit RPB1	1	3
TR_000186	3	Serine/threonine-protein kinase D3	1	2
TR_000188	3	Polypeptide N-acetylgalactosaminyltransferase 2	1	2
TR_000190	3	Talin-2, putative	1	2
TR_000192	3	Serine/threonine-protein kinase tousled-like 2	1	2
TR_000195	3	Mediator of RNA polymerase II transcription subunit 17	1	2
TR_000196	3	Phosphatidylinositol 4-kinase alpha, putative	1	2
TR_000197	3	Disulfide-isomerase A5	1	2
TR_000200	4	Microtubule-associated serine/threonine-protein kinase-like	1	3
TR_000202	3	Gliotactin	2	1
TR_000208	5	Serine/threonine-protein kinase Genghis Khan	1	4
TR_000210	3	WD repeat-containing protein 59	1	2
TR_000213	3	Activin receptor type-2B (Fragment)	1	2
TR_000214	4	Probable exosome complex exonuclease RRP44	1	3
TR_000218	3	Putative ferric-chelate reductase 1-like protein	1	2
TR_000219	3	Sister chromatid cohesion protein PDS5-like protein B-A	1	2
TR_000225	3	Histone deacetylase 4	1	2
TR_000226	3	POU domain protein CF1A	1	2
TR_000234	3	Pre-mRNA-splicing factor SYF1	1	2
TR_000236	3	CG17839, isoform B	1	2
TR_000239	3	Cell cycle regulator Mat89Bb-like protein	1	2
TR_000241	3	Neurogenic locus Notch protein	1	2
TR_000251	3	ATP-dependent RNA helicase DDX42	1	2
TR_000253	3	UPF0518 protein CG3558	1	2
TR_000254	3	Contactin	1	2
TR_000255	3	Erythroid differentiation-related factor 1	1	2
TR_000256	3	Tyrosine-protein kinase Btk29A	1	2
TR_000257	3	cAMP-specific 3,5-cyclic phosphodiesterase, putative	1	2
TR_000258	3	PAB-dependent poly(A)-specific ribonuclease subunit 3	1	2
TR_000262	4	ABC transporter	1	3
TR_000273	3	Sphingosine kinase 2	2	1
TR_000275	3	ATP-binding cassette sub-family A member 3	1	2
TR_000281	3	DNA repair and recombination protein RAD54-like	1	2
TR_000283	3	Tankyrase-1	1	2
TR_000285	3	GA15952, isoform A	1	2
TR_000290	3	Cleavage and polyadenylation specificity factor subunit 1	1	2
TR_000292	5	Early growth response protein, putative	1	4
TR_000296	3	Conserved oligomeric Golgi complex subunit 5	1	2
TR_000299	3	Ankyrin repeat-containing protein, putative	1	2
TR_000300	3	Protein strawberry notch	1	2
TR_000305	3	TBC domain-containing protein kinase-like protein	1	2
TR_000306	3	Probable pre-mRNA-splicing factor ATP-dependent RNA helicase mog-4	1	2
TR_000308	3	Probable phosphorylase b kinase regulatory subunit beta	1	2
TR_000309	3	Discoidin domain receptor, putative	1	2
TR_000310	4	Protein farnesyltransferase subunit beta, putative	1	3
TR_000316	3	Integrin beta-PS	1	2
TR_000318	3	Mariner Mos1 transposase	1	2
TR_000324	3	EH domain-binding protein 1	1	2
TR_000332	4	cGMP-dependent protein kinase, isozyme 1	2	2
TR_000338	3	Diacylglycerol kinase epsilon	1	2
TR_000339	3	Zinc finger protein	1	2
TR_000343	4	DNA replication licensing factor MCM4	1	3
TR_000345	3	Kinesin-like protein KIF21B	1	2
TR_000347	3	Protein melted	1	2
TR_000353	4	N-acetyllactosaminide beta-1,3-N-acetylglucosaminyltransferase, putative	1	3
TR_000354	3	Protein dopey-1-like protein	1	2
TR_000357	3	Integrator complex subunit 4	1	2
TR_000360	3	U4/U6.U5 tri-snRNP-associated protein 1	1	2
TR_000372	3	Serine/threonine-protein kinase minibrain	1	2
TR_000375	5	Ephrin receptor	1	4
TR_000376	3	Protein Star	2	1
TR_000381	4	AP-2 complex subunit alpha	1	3
TR_000387	4	Rolling pebbles, putative	1	3
TR_000388	3	Vitellogenin-6	1	2
TR_000390	3	Integrator complex subunit 9 homolog	1	2
TR_000393	3	Prestin	1	2
TR_000395	4	Tyrosine kinase receptor, putative	1	3
TR_000396	3	Calcium-transporting ATPase PAT1	1	2
TR_000399	3	Dynamin-1-like protein	1	2
TR_000402	3	Phosphatidylserine synthase 1	1	2
TR_000409	3	Translation elongation factor 2	2	1
TR_000413	3	Phosphatidylinositol-4,5-bisphosphate 3-kinase catalytic subunit beta isoform, putative	1	2
TR_000414	3	Segment polarity protein dishevelled-like protein DVL-3	1	2
TR_000417	3	Acetylcholine receptor subunit beta-like 2	1	2
TR_000418	3	Uncharacterized protein	1	2
TR_000423	3	Cell division protein kinase 7	1	2
TR_000424	3	Protein suppressor of forked	1	2
TR_000430	3	Hormone receptor in 39-like protein	1	2
TR_000433	3	Merlin	2	1
TR_000442	4	ATP-dependent helicase brm	1	3
TR_000443	3	AMP dependent coa ligase	1	2
TR_000444	3	Tyrosine-protein phosphatase non-receptor type 4	1	2
TR_000454	3	Triacylglycerol lipase, pancreatic, putative	1	2
TR_000455	3	Guanine nucleotide exchange factor DBS, putative	1	2
TR_000456	4	WD repeat-containing protein LOC51057-like protein	1	3
TR_000459	3	Probable ATP-dependent RNA helicase DDX55-like protein	1	2
TR_000461	3	Elongation of very long chain fatty acids protein	1	2
TR_000468	3	Protein FAN (Fragment)	1	2
TR_000471	4	Leucine-rich repeats and immunoglobulin-like domains protein 2	1	3
TR_000474	3	Leucine--tRNA ligase	1	2
TR_000475	3	Protein disulfide-isomerase A5	1	2
TR_000481	3	Putative polypyrimidine tract binding protein	1	2
TR_000483	3	CG7536, isoform A	1	2
TR_000484	3	Sorting nexin-33	1	2
TR_000486	3	Hedgehog protein	1	2
TR_000487	3	Glucose dehydrogenase [acceptor]	1	2
TR_000489	3	DNA-binding protein Ewg, putative	1	2
TR_000493	3	Protein turtle	2	1
TR_000496	3	Beta-1,4-mannosyltransferase egh	1	2
TR_000504	3	Zinc finger protein, putative	1	2
TR_000508	3	Protein FAM117B	1	2
TR_000510	3	Pyruvate dehydrogenase E1 component subunit beta, mitochondrial	2	1
TR_000514	4	RNA-binding protein Musashi-like protein Rbp6	1	3
TR_000519	3	Glucose dehydrogenase [acceptor]	1	2
TR_000522	3	Sphingosine-1-phosphate phosphatase 1	1	2
TR_000524	3	Retinoblastoma-binding protein 5	1	2
TR_000532	3	Transient receptor potential cation channel trpm	1	2
TR_000535	3	Transmembrane and TPR repeat-containing protein CG4050	1	2
TR_000540	3	Myotubularin-related protein 10-B	1	2
TR_000546	4	Alpha-aminoadipic semialdehyde synthase, mitochondrial (Fragment)	1	3
TR_000551	4	E3 ubiquitin-protein ligase Su(dx)	1	3
TR_000554	3	Neurobeachin	1	2
TR_000560	4	GA12416, isoform A	2	2
TR_000565	3	Dynamin-like 120 kDa protein, mitochondrial	1	2
TR_000570	3	Protein DDI1-like protein 2	1	2
TR_000571	3	Putative mini-chromosome maintenance deficient 9	1	2
TR_000572	3	Inositol polyphosphate 5-phosphatase OCRL-1	1	2
TR_000578	3	Poly-glutamine tract binding protein 1	1	2
TR_000579	3	Frizzled-7	1	2
TR_000580	3	FACT complex subunit spt16	1	2
TR_000583	4	Vacuolar protein sorting-associated protein 16-like protein	1	3
TR_000584	3	Transmembrane protein 184B	1	2
TR_000585	3	Nemo, isoform E	1	2
TR_000597	3	Proton-coupled amino acid transporter 4	1	2
TR_000604	3	Macrophage MHC class I receptor 2-like protein	1	2
TR_000611	3	Katanin p60 ATPase-containing subunit A-like 1	2	1
TR_000612	4	RNA-binding protein 35A	1	3
TR_000622	4	E3 ubiquitin-protein ligase Bre1	1	3
TR_000624	3	ABC transporter C family member 3	1	2
TR_000626	3	Oxysterol-binding protein	1	2
TR_000628	3	Striatin-4	1	2
TR_000631	3	Heat shock 70 kDa protein cognate 4	2	1
TR_000633	3	ABC transporter, putative	1	2
TR_000637	3	Serine/threonine-protein kinase PFTAIRE-1 (Fragment)	1	2
TR_000638	3	Mitogen-activated protein kinase kinase kinase kinase	1	2
TR_000639	3	Forkhead box protein K1	2	1
TR_000640	4	Tuftelin-interacting protein 11	2	2
TR_000649	4	U4/U6.U5 tri-snRNP-associated protein 2	1	3
TR_000650	3	Propionyl-CoA carboxylase alpha chain, mitochondrial	1	2
TR_000658	3	Serine/threonine-protein phosphatase 4 regulatory subunit 3	1	2
TR_000666	3	Tau-tubulin kinase 1	1	2
TR_000670	3	UDP-glucose 6-dehydrogenase	1	2
TR_000682	3	Dynein beta chain, ciliary, putative	1	2
TR_000689	3	Solute carrier family 2, facilitated glucose transporter member 6	1	2
TR_000691	3	Protein Wnt	1	2
TR_000692	4	TIMELESS	1	3
TR_000701	3	Serine/threonine-protein phosphatase	1	2
TR_000706	3	Bifunctional protein NCOAT	1	2
TR_000708	4	Chitin synthase 1 variant b	1	3
TR_000710	3	Cytochrome P450-like protein	1	2
TR_000716	3	Uncharacterized aarF domain-containing protein kinase 4	1	2
TR_000722	3	Protein kinase C and casein kinase substrate in neurons protein 2	1	2
TR_000723	4	Homeobox protein extradenticle	2	2
TR_000737	4	TPR repeat-containing protein B0464.2	1	3
TR_000738	3	Jnk interacting protein	2	1
TR_000750	4	Acetylcholinesterase	2	2
TR_000751	3	Dihydropyrimidine dehydrogenase [NADP(+)]	1	2
TR_000754	4	Sodium/hydrogen exchanger	1	3
TR_000757	4	G-protein signaling modulator, putative	1	3
TR_000760	3	Formin-binding protein 1-like	1	2
TR_000763	3	TNF receptor-associated factor 4	2	1
TR_000769	3	Solute carrier family 35 member C2	1	2
TR_000778	3	Mitochondrial intermediate peptidase	1	2
TR_000785	3	Carnitine palmitoyltransferase I, putative	1	2
TR_000786	3	3-hydroxy-3-methylglutaryl-coenzyme A reductase	1	2
TR_000791	3	ABC transporter, putative	1	2
TR_000795	3	Usher syndrome type-1G protein-like protein	1	2
TR_000802	3	Protein phosphatase 1 regulatory subunit, putative	1	2
TR_000803	3	Serine/threonine-protein phosphatase 2A regulatory subunit B'' subunit gamma	1	2
TR_000811	3	Sodium/calcium exchanger 3	1	2
TR_000813	3	Alpha-1,3-mannosyltransferase ALG2	1	2
TR_000816	3	THO complex subunit 6-like protein	1	2
TR_000822	3	Anaphase-promoting complex subunit 7	1	2
TR_000831	3	Putative Growth arrest-specific protein 1	1	2
TR_000835	3	Atlastin	1	2
TR_000843	3	Putative uncharacterized protein	2	1
TR_000846	3	Elongation factor 1-alpha	2	1
TR_000848	3	UNC93A protein	1	2
TR_000871	3	Corticotropin-releasing factor-binding protein	1	2
TR_000874	3	Cytochrome P450 CYP4C39	1	2
TR_000878	4	Transcription factor RFX3	1	3
TR_000879	3	Kurtz	1	2
TR_000881	3	CG8026, isoform B	1	2
TR_000905	3	F-box only protein, putative	1	2
TR_000908	3	E78 nuclear receptor	2	1
TR_000916	3	Cytoplasmic FMR1-interacting protein	1	2
TR_000917	3	Uncharacterized protein	1	2
TR_000927	3	Cell division cycle 5-related protein	1	2
TR_000933	4	Iroquois-class homeodomain protein IRX-1, putative	1	3
TR_000937	3	UPF0399 protein v1g245966	1	2
TR_000951	3	N6-adenosine-methyltransferase 70 kDa subunit	1	2
TR_000955	4	Caspase-1, putative	1	3
TR_000963	4	Vacuolar protein sorting-associated protein 72, putative	1	3
TR_000968	3	NMDA receptor-regulated protein, putative	1	2
TR_000971	4	Actin-binding protein IPP	1	3
TR_000976	3	L-2-hydroxyglutarate dehydrogenase, putative	1	2
TR_000981	3	BRCA1-associated protein, putative	1	2
TR_000985	5	Luciferase, putative (Fragment)	1	4
TR_000996	3	Notchless	1	2
TR_001004	4	Nicotinate phosphoribosyltransferase	1	3
TR_001008	3	ATPase n2b	1	2
TR_001009	4	U2 snRNP component prp10, putative	1	3
TR_001016	3	Rapgap1, isoform E	1	2
TR_001017	3	Catalase	2	1
TR_001022	3	Serine/threonine-protein kinase grp	1	2
TR_001024	4	Putative fatty acyl-CoA reductase	1	3
TR_001026	3	Transmembrane protein 65	1	2
TR_001033	3	Putative AMP dependent coa ligase	1	2
TR_001034	3	Cullin homolog 1	1	2
TR_001043	3	DNA replication licensing factor Mcm3	1	2
TR_001061	3	Defective proventriculus	1	2
TR_001062	3	Serine/threonine-protein kinase Doa	1	2
TR_001073	3	Spermine oxidase	1	2
TR_001094	4	Growth hormone-inducible transmembrane protein	1	3
TR_001095	3	N-acetylglucosamine-6-phosphate deacetylase	1	2
TR_001096	3	Huntingtin-interacting protein, putative	1	2
TR_001098	3	Class 4 HDAC protein	1	2
TR_001109	3	Cleft lip and palate transmembrane protein 1-like protein	1	2
TR_001115	3	Soluble trehalase	1	2
TR_001130	3	WD repeat domain phosphoinositide-interacting protein 3	1	2
TR_001140	3	Scavenger receptor class B member, putative	1	2
TR_001144	3	Uncharacterized protein	1	2
TR_001150	3	Calcium/calmodulin-dependent protein kinase kinase, putative	1	2
TR_001170	3	Prefoldin subunit 6	1	2
TR_001171	4	Putative GPCR-type octopamine beta receptor (Fragment)	2	2
TR_001175	3	Anoctamin	1	2
TR_001180	3	Signal recognition particle 72 kDa protein, putative	1	2
TR_001186	3	Techylectin-5B	1	2
TR_001187	3	AP-1 complex subunit beta	1	2
TR_001190	3	Tyrosine-protein kinase Src64B	1	2
TR_001199	3	Retinol dehydrogenase 14	1	2
TR_001200	3	REST corepressor	1	2
TR_001213	3	Protein pelota	1	2
TR_001215	3	U1 small nuclear ribonucleoprotein 70 kDa	1	2
TR_001217	4	CUE domain-containing protein 1	1	3
TR_001218	4	Mahya	1	3
TR_001230	3	AP2-associated protein kinase 1	1	2
TR_001232	4	CAAX prenyl protease 2	1	3
TR_001240	3	Cleavage and polyadenylation specificity factor subunit 5	1	2
TR_001242	4	Glucose-fructose oxidoreductase domain-containing protein 1	1	3
TR_001248	3	Protein EFR3-like protein cmp44E	1	2
TR_001253	3	Sodium-coupled monocarboxylate transporter 2	1	2
TR_001256	4	Trehalase	1	3
TR_001257	4	ARF GTPase-activating protein GIT1	2	2
TR_001278	3	Sorting nexin-6	1	2
TR_001282	3	Peripheral plasma membrane protein CASK	1	2
TR_001294	3	F-box-like/WD repeat-containing protein TBL1XR1	1	2
TR_001308	3	Putative alpha-N-acetylgalactosaminidase	1	2
TR_001311	3	Protein salvador-like protein 1	1	2
TR_001316	3	null	1	2
TR_001321	4	Salivary plasminogen activator beta, putative	1	3
TR_001323	3	Peroxisomal membrane protein 70 abcd3, putative	1	2
TR_001339	3	[Pyruvate dehydrogenase [acetyl-transferring]]-phosphatase 1, mitochondrial	1	2
TR_001354	3	Ryanodine receptor 44F	1	2
TR_001355	3	cAMP-dependent protein kinase catalytic subunit, putative	1	2
TR_001356	4	116 kDa U5 small nuclear ribonucleoprotein component, putative	1	3
TR_001365	3	Control protein HCTL026 (Fragment)	1	2
TR_001375	3	DCN1-like protein 1	2	1
TR_001380	3	PRKCA-binding protein, putative	1	2
TR_001382	3	Chitin-binding domain containing protein	1	2
TR_001392	9	Tubulin beta-1 chain	5	4
TR_001396	3	Calcineurin subunit B type 2	2	1
TR_001409	3	B-cell CLL/lymphoma 7 protein family member B	1	2
TR_001414	4	Ribosomal protein l7ae	3	1
TR_001419	3	3-oxoacyl-[acyl-carrier-protein] synthase	1	2
TR_001432	3	Amidotransferase subunit A, putative	1	2
TR_001437	3	tRNA (cytosine(34)-C(5))-methyltransferase	1	2
TR_001441	3	NEDD8-activating enzyme E1 regulatory subunit	1	2
TR_001450	3	Sugar phosphate exchanger 2	1	2
TR_001453	3	Forkhead box protein D3, putative	1	2
TR_001459	3	NAD-dependent protein deacylase	1	2
TR_001467	3	Secretory carrier-associated membrane protein 1	1	2
TR_001473	3	Cytochrome P450, putative	1	2
TR_001480	3	Probable tyrosyl-tRNA synthetase, mitochondrial	1	2
TR_001489	3	Dynamin	1	2
TR_001494	3	Pre-mRNA-splicing factor RBM22	1	2
TR_001508	4	Probable ribosome biogenesis protein G5I_02299	1	3
TR_001515	3	Solute carrier family 25 member 40	1	2
TR_001519	4	Probable cation-transporting ATPase W08D2.5	1	3
TR_001523	3	Mitogen-activated protein kinase ERK-A, putative	1	2
TR_001524	3	ADAM 17-like protease	1	2
TR_001533	3	Uncharacterized FAM18-like protein (Fragment)	1	2
TR_001536	3	Prostaglandin E synthase 2, putative	1	2
TR_001543	3	Protein HBXIP-like protein	2	1
TR_001567	3	KRR1 small subunit processome component	1	2
TR_001569	3	Zinc finger SWIM domain-containing protein KIAA0913	1	2
TR_001575	3	Alpha-tocopherol transfer protein-like	2	1
TR_001599	4	Restnol dehydrogenase, putative	1	3
TR_001600	3	Septin-2	1	2
TR_001601	4	Protein N-terminal asparagine amidohydrolase	1	3
TR_001613	3	Extra sex combs	1	2
TR_001615	4	Proton-coupled amino acid transporter, putative	1	3
TR_001616	3	Protein enabled	1	2
TR_001627	3	Ras-like protein 2	1	2
TR_001636	3	Transcription-associated protein 1	1	2
TR_001640	3	Pre-mRNA-splicing factor Slu7	1	2
TR_001659	3	Cytoplasmic dynein 1 intermediate chain	1	2
TR_001660	4	Krueppel c2h2-type zinc finger protein, putative	1	3
TR_001667	3	Shc transforming protein, putative	1	2
TR_001675	3	Heparan sulfate glucosamine 3-O-sulfotransferase 3B1	1	2
TR_001679	3	Importin subunit alpha	1	2
TR_001681	3	Iron-sulfur cluster assembly 2-like protein, mitochondrial	1	2
TR_001692	3	Uncharacterized protein	2	1
TR_001715	3	Serine/threonine-protein kinase D3	1	2
TR_001737	3	Acidic fibroblast growth factor intracellular-binding protein, putative	1	2
TR_001764	3	Dual oxidase maturation factor 1	1	2
TR_001767	43	null	42	1
TR_001787	4	Protein ariadne-1	1	3
TR_001805	3	Heat shock 70 kDa protein 14	1	2
TR_001811	3	Nuclear and cytoplasmic polyadenylated RNA-binding protein PUB1, putative	2	1
TR_001814	4	ADP-ribosylation factor 1	2	2
TR_001843	3	SET domain-containing protein, putative	1	2
TR_001844	3	Orcokinin	1	2
TR_001845	3	Queuine tRNA-ribosyltransferase (Fragment)	1	2
TR_001870	4	DNA replication complex GINS protein PSF3	1	3
TR_001871	3	General transcription factor IIF subunit 2	1	2
TR_001873	3	Serine/threonine-protein phosphatase 2A 56 kDa regulatory subunit delta isoform, putative	1	2
TR_001888	3	Exocyst complex component 5	1	2
TR_001899	3	Tubulin gamma-1 chain	1	2
TR_001915	3	Putative uncharacterized protein	1	2
TR_001917	3	Protein SYM1, putative	1	2
TR_001921	3	Mitochondrial solute carrier protein	1	2
TR_001931	3	Disulfide-isomerase A6	1	2
TR_001936	4	Mitochondrial phosphate carrier protein	2	2
TR_001938	3	Translation initiation factor 5a	2	1
TR_001945	3	Putative E3 ubiquitin ligase	2	1
TR_001964	3	ARP2/3 complex 21 kDa subunit	1	2
TR_001965	3	Nucleolar essential protein 1 (Fragment)	1	2
TR_001975	3	Calmodulin	2	1
TR_002002	3	Protein peanut	1	2
TR_002015	3	Vacuolar protein-sorting-associated protein 25	1	2
TR_002017	4	Poly(U)-binding-splicing factor half pint (Fragment)	1	3
TR_002026	3	Mesencephalic astrocyte-derived neurotrophic factor homolog	1	2
TR_002045	3	FAM96B	1	2
TR_002054	3	Lethal (2) k14505	1	2
TR_002060	3	LIM-only protein, putative	1	2
TR_002063	3	BolA (Fragment)	1	2
TR_002087	3	RNA-binding protein squid	1	2
TR_002110	3	Glutamate-gated chloride channel	1	2
TR_002112	3	Cofilin/actin-depolymerizing factor homolog	2	1
TR_002125	4	Tubulin alpha-1 chain	2	2
TR_002130	3	Cytosolic Fe-S cluster assembly factor NUBP1-like protein	2	1
TR_002141	3	null	1	2
TR_002142	3	Eukaryotic translation initiation factor 1A, X-chromosomal, putative	2	1
TR_002144	3	Protein big brother	1	2
TR_002192	3	Translation initiation factor eIF-2B subunit alpha (Fragment)	1	2
TR_002198	3	Triosephosphate isomerase	2	1
TR_002209	3	Puff-specific protein Bx42, putative	1	2
TR_002219	3	STIP1 homology and u box-containing protein, putative	1	2
TR_002234	3	Putative ribosomal protein S2	2	1
TR_002241	4	GTP cyclohydrolase 1	2	2
TR_002242	3	Proliferation-associated protein 2G4	1	2
TR_002251	3	Chloride intracellular channel	1	2
TR_002253	4	Aspartate aminotransferase	2	2
TR_002254	3	Deoxyhypusine hydroxylase	1	2
TR_002259	3	Endoplasmin	1	2
TR_002279	3	Ischemia/reperfusion inducible protein	1	2
TR_002280	4	Probable aconitate hydratase, mitochondrial	1	3
TR_002312	3	GE26143	2	1
TR_002314	3	Deoxyribonuclease tatD	1	2
TR_002316	3	ER protein reticulon	2	1
TR_002333	3	DNA polymerase epsilon subunit 2	1	2
TR_002341	4	ELAV-like protein 2	1	3
TR_002354	3	Hsc70-interacting protein, putative	1	2
TR_002369	3	Arginine kinase	2	1
TR_002410	3	Globin D, coelomic, putative	1	2
TR_002424	3	Sodium/potassium-transporting ATPase subunit alpha	1	2
TR_002434	3	Proteasome subunit alpha type	1	2
TR_002438	3	Small nuclear ribonucleoprotein protein F	2	1
TR_002449	3	Synaptobrevin, putative	1	2
TR_002467	4	GTP-binding nuclear protein Ran	2	2
TR_002475	3	Probable fumarate hydratase, mitochondrial	1	2
TR_002505	3	Cytochrome c	2	1
TR_002515	3	MORN repeat-containing protein 4 (Fragment)	1	2
TR_002528	3	Deoxyuridine 5'-triphosphate nucleotidohydrolase	2	1
TR_002540	3	Fork head domain-containing protein FD4, putative	1	2
TR_002542	4	Histone H2A, gonadal	1	3
TR_002689	3	Tubulin alpha-1 chain	2	1
TR_002701	3	ADP-ribosylation factor-like protein 2	1	2
TR_002729	3	Cytochrome P450 CYP4G25-like protein (Fragment)	1	2
TR_002829	3	Polyubiquitin	1	2
TR_002971	11	null	10	1
TR_003075	3	Kinesin-2 subunit	1	2
TR_003177	4	Rho GTPase-activating protein 21	1	3
TR_003570	5	Liprin-alpha-2	1	4
TR_003624	4	Putative Switch-associated protein 70	1	3
TR_003729	3	Cleavage stimulation factor 64 kDa subunit	1	2
TR_003785	3	Abc transporter	1	2
TR_003925	3	Drosophila translocation protein 1	1	2
TR_003950	3	Zinc/iron transporter, putative	1	2
TR_004052	3	KH domain protein	1	2
TR_004174	3	ACYPI000607 protein	1	2
