# Supplementary material for: Comparison of Potato and Asian Citrus Psyllid Adult and Nymph Transcriptomes Identified Vector Transcripts with Potential Involvement in Circulative, Propagative Liberibacter Transmission
Source: Pathogens. 2014 Nov 3;3(4):875–907. doi: 10.3390/pathogens3040875 (PMC4282890; doi:10.3390/pathogens3040875)
Supplement: Supplementary File 1 [file pathogens-03-00875-s001.zip › pathogens-66026-supplementary-final/pathogens-66026-supplementary-revised-layout/Supplementary Table S2.csv]

SeqID	Length	Wb (RPKM)	WbL (RPKM)	WbWbL (p-value)	Description (UniProt)	Taxonomy
BcWN_00176	6379	3.27	28.38	0.00038	BEL12_AG transposon polyprotein	invertebrates
BcWN_00350	4377	0.41	1.99	0.017	Putative uncharacterized protein	invertebrates
BcWN_00427	5195	2.55	0.48	0.029	BEL12_AG transposon polyprotein	invertebrates
BcWN_00444	4396	1.58	6.7	0.027	Putative reverse transcriptase	invertebrates
BcWN_00446	7189	17.37	81.74	0.015	Protein T13H5.3	invertebrates
BcWN_00451	4682	1.37	5.34	0.041	Putative reverse transcriptase	invertebrates
BcWN_00711	3015	0.9	7.91	0.00046	Endonuclease-reverse transcriptase	invertebrates
BcWN_00735	2365	0.96	14.57	0.000009	Uncharacterized protein	invertebrates
BcWN_00737	3131	0.53	2.15	0.042	Uncharacterized protein	invertebrates
BcWN_00843	1861	1.66	0.19	0.0059	Uncharacterized protein	invertebrates
BcWN_00955	10859	0.016	0.21	0.00046	RNA replication protein	viruses
BcWN_01078	4108	0.67	4.65	0.002	Uncharacterized protein	invertebrates
BcWN_01134	2788	1.54	7.07	0.019	Reverse transcriptase (Fragment)	invertebrates
BcWN_01142	2591	9.35	37.27	0.035	Putative uncharacterized protein	invertebrates
BcWN_01170	2351	5.61	1	0.021	Putative uncharacterized protein	invertebrates
BcWN_01357	4711	1.23	14.57	0.000047	Uncharacterized protein	invertebrates
BcWN_01496	5807	65.73	283.04	0.024	Transferrin	invertebrates
BcWN_01560	4024	8.2	0.91	0.0013	SARTTc1 ORF2 protein (Fragment)	invertebrates
BcWN_01685	3479	10.74	0.96	0.00033	Pol-like protein	invertebrates
BcWN_02021	5224	22.77	3.71	0.011	Uncharacterized protein	invertebrates
BcWN_02044	3255	43.93	566.02	0.000021	Protein painting of fourth	invertebrates
BcWN_02055	2370	2.16	11.05	0.011	Reverse transcriptase (Fragment)	invertebrates
BcWN_02217	2520	0.81	13.62	0.000004	Viral A-type inclusion protein, putative	invertebrates
BcWN_02247	3823	1.42	5.46	0.045	SARTTc1 ORF2 protein (Fragment)	invertebrates
BcWN_02444	2679	0.19	1.84	0.00061
BcWN_02495	3201	0.3	4.47	0.000017	Endonuclease-reverse transcriptase	invertebrates
BcWN_02611	1845	1.72	7.68	0.023	Predicted membrane protein	bacteria
BcWN_02641	2884	0.21	6.32	8.70E-08	Laccase 2	invertebrates
BcWN_02749	4365	6.37	0.9	0.0058	SARTTc3 ORF2 protein (Fragment)	invertebrates
BcWN_02770	2129	6.79	27.4	0.034	Capicua protein, putative	invertebrates
BcWN_02806	2005	3.3	14.61	0.023	Putative uncharacterized protein	invertebrates
BcWN_02861	2090	1.93	7.93	0.034	Cytochrome P450 4BR3	invertebrates
BcWN_03036	2385	1.89	0.34	0.029	Putative uncharacterized protein	invertebrates
BcWN_03165	5914	14.24	53.13	0.048	Transposase	bacteria
BcWN_03447	2495	0.51	4.79	0.00036	Putative uncharacterized protein	invertebrates
BcWN_03495	6349	0.82	3.65	0.023	Chitin synthase 1 variant a	invertebrates
BcWN_03727	1597	1.69	7.69	0.022
BcWN_03772	1590	2.24	0.35	0.021	Endonuclease-reverse transcriptase	invertebrates
BcWN_03855	1152	0.78	4.84	0.0062	Protein CBG27381	invertebrates
BcWN_04144	2054	2.61	0.35	0.0063	Uncharacterized protein	invertebrates
BcWN_04153	1947	1.19	5.12	0.03	Uncharacterized protein	invertebrates
BcWN_04201	1377	0.81	3.41	0.04	Putative uncharacterized protein	invertebrates
BcWN_04236	3253	1.87	8.07	0.025	Reverse transcriptase (Fragment)	invertebrates
BcWN_04257	2005	51.26	8.82	0.015	Putative uncharacterized protein	invertebrates
BcWN_04352	1573	1.24	0.13	0.0073	Uncharacterized protein	invertebrates
BcWN_04357	1131	3.52	0.55	0.016	Carbohydrate sulfotransferase, putative	invertebrates
BcWN_04376	1254	4.99	0.87	0.023	Uncharacterized protein (Fragment)	invertebrates
BcWN_04425	1714	4.61	0.7	0.011
BcWN_04431	1727	0.52	2.18	0.046
BcWN_04435	978	0.11	0.88	0.02
BcWN_04436	1366	8.11	241.79	3.10E-08
BcWN_04538	2778	22.37	2.14	0.00047	Transient receptor potential protein	invertebrates
BcWN_04666	1568	2.4	12.9	0.0085	Uncharacterized protein	invertebrates
BcWN_04690	1585	0.18	2.49	0.0001	Putative uncharacterized protein	invertebrates
BcWN_04783	1617	0.5	2.42	0.025
BcWN_04807	2354	10.6	45.84	0.024	Class 4 HDAC protein	invertebrates
BcWN_04927	1442	0.03	19.06	6.00E-15	Putative uncharacterized protein	bacteria
BcWN_05036	2313	4.39	34.71	0.00075
BcWN_05050	2769	3.48	16.21	0.017	Viral A-type inclusion protein, putative	invertebrates
BcWN_05089	2691	1.74	22.5	0.000025	Putative uncharacterized protein	invertebrates
BcWN_05093	1417	1.3	0.23	0.05	Putative reverse transcriptase	invertebrates
BcWN_05099	1276	0.2	2.56	0.00025	Putative uncharacterized protein	invertebrates
BcWN_05234	2673	0.39	2.12	0.012	Uncharacterized protein	invertebrates
BcWN_05274	2952	0.59	3.79	0.0035	Putative uncharacterized protein	invertebrates
BcWN_05300	1511	0.18	1.32	0.007
BcWN_05347	1200	0.98	5.73	0.0073	Putative component of the Type IV secretory pathway, TrlB/VirB6-like	bacteria
BcWN_05487	1098	0.74	3.71	0.02	Reverse transcriptase homolog protein	invertebrates
BcWN_05527	2646	4.74	27.73	0.0048	Chitin deacetylase 1	invertebrates
BcWN_05551	1473	4.49	0.73	0.016	DNA primase large subunit	invertebrates
BcWN_05575	2788	18.01	97.85	0.0069	CAAX prenyl protease 2	invertebrates
BcWN_05581	1458	0.029	1.39	0.0000076
BcWN_05673	1680	0.36	33.16	1.10E-11	Cuticle protein 7	invertebrates
BcWN_05853	1862	10.79	1.56	0.0068	Cytochrome P-450, putative	invertebrates
BcWN_05960	1859	0.023	26.88	4.40E-17	Elongation factor Tu	bacteria
BcWN_06077	1949	12.74	57.83	0.019	Uncharacterized protein	invertebrates
BcWN_06098	1793	2.38	0.38	0.017	Uncharacterized protein	invertebrates
BcWN_06295	1249	4.44	20.24	0.02	Transposase, degenerate	bacteria
BcWN_06384	2067	5.47	20.61	0.048	C-type lectin 27kD	invertebrates
BcWN_06478	1024	2.53	0.29	0.0071	Nucleic-acid-binding protein from transposon X-element	invertebrates
BcWN_06681	1335	0.93	3.97	0.036
BcWN_06811	1675	1.82	9.14	0.012	Transposase, IS5 family, OrfA	bacteria
BcWN_06938	1318	0.065	7.92	2.00E-10	Putative protease IV transmembrane protein	bacteria
BcWN_06952	1145	1.59	14.96	0.00032	Uncharacterized protein	invertebrates
BcWN_07012	2165	0.39	2.3	0.008	Endonuclease-reverse transcriptase	invertebrates
BcWN_07078	2616	0.74	3.36	0.023	Uncharacterized protein	invertebrates
BcWN_07114	1758	2.23	0.18	0.00082	Pol-like protein (Fragment)	invertebrates
BcWN_07149	601	1.68	0.19	0.024
BcWN_07181	1037	5.64	23.67	0.03
BcWN_07190	1589	3.26	0.38	0.0038	Uncharacterized protein	invertebrates
BcWN_07198	1191	0.5	3.75	0.0024
BcWN_07241	1039	0.021	0.69	0.0018
BcWN_07281	1937	2.43	0.23	0.0015	Putative uncharacterized protein	invertebrates
BcWN_07282	3355	4.67	17.75	0.045	Uncharacterized protein	bacteria
BcWN_07290	684	1.47	6.4	0.036	Preprotein translocase subunit YajC	bacteria
BcWN_07309	4881	0.57	2.79	0.015	Uncharacterized protein	invertebrates
BcWN_07348	2273	11.86	63.55	0.0075	Troponin H isoform 2	invertebrates
BcWN_07455	2862	0.67	17.53	1.30E-07	Cuticle protein	invertebrates
BcWN_07477	1663	2.86	0.29	0.0022	Reverse transcriptase homolog protein	invertebrates
BcWN_07488	1680	5.97	36.17	0.0039
BcWN_07548	7833	1.18	6.53	0.0066	Uncharacterized protein	invertebrates
BcWN_07549	2051	0.042	38.53	1.20E-17	60 kDa chaperonin 1	bacteria
BcWN_07557	1438	0.18	22.09	4.70E-12	Elongation factor 1-alpha	invertebrates
BcWN_07580	938	0.27	1.52	0.028
BcWN_07608	3227	2.9	11.11	0.044	Chitin deacetylase 5B	invertebrates
BcWN_07625	2504	0.57	3.44	0.0058	Uncharacterized protein	invertebrates
BcWN_07722	2612	2.12	0.35	0.019	SARTTc1 ORF2 protein (Fragment)	invertebrates
BcWN_07806	1410	0.26	3.68	0.000063	Reverse transcriptase (Fragment)	invertebrates
BcWN_07938	1135	0.36	2.18	0.011	Uncharacterized protein	invertebrates
BcWN_07984	810	0.21	3.29	0.00015	BarH-like 2 homeobox protein (Fragment)	invertebrates
BcWN_08013	1370	8.02	1.32	0.015	Laccase 13	invertebrates
BcWN_08027	743	0.029	5.31	1.20E-08	Putative 40S ribosomal protein RPS3 (Fragment)	invertebrates
BcWN_08092	1146	6.19	24.34	0.04
BcWN_08107	1910	0.09	0.77	0.0058	Cuticular protein 50Cb	invertebrates
BcWN_08164	1537	3.53	0.35	0.0017	Spatzle 4	invertebrates
BcWN_08211	1038	2.83	0.42	0.018	Glutamate receptor 4, putative	invertebrates
BcWN_08258	556	9.67	46.35	0.015
BcWN_08290	1429	0.57	5.23	0.00061	TrbL/VirB6 plasmid conjugal transfer family protein	bacteria
BcWN_08363	1993	0.2	22.01	5.50E-12
BcWN_08376	1058	3.16	78.77	1.50E-07
BcWN_08384	1012	4.19	0.67	0.017	SCAN domain-containing protein 3 (Fragment)	invertebrates
BcWN_08466	1009	4.44	21.26	0.015
BcWN_08582	1789	4.3	43.3	0.00015	Putative uncharacterized protein	invertebrates
BcWN_08593	1494	4.09	0.78	0.035
BcWN_08607	2250	25.15	103.45	0.03
BcWN_08773	963	5.89	1.09	0.031
BcWN_08820	1079	7.15	0.33	0.000013	Meiotic recombination protein SPO11, putative	invertebrates
BcWN_08931	1572	10.42	43.43	0.029	Putative uncharacterized protein (Fragment)	invertebrates
BcWN_08962	10106	323.63	5.14	3.80E-10	Polyprotein	viruses
BcWN_09012	630	0.14	12.04	2.70E-09	40S ribosomal protein S8	invertebrates
BcWN_09123	202	6.04	34.68	0.0078
BcWN_09130	2526	0.14	0.72	0.031	Uncharacterized protein	invertebrates
BcWN_09160	1856	0.16	2	0.00023	Putative uncharacterized protein	invertebrates
BcWN_09272	1342	0.19	1.92	0.0012	SARTTc1 ORF2 protein (Fragment)	invertebrates
BcWN_09286	2906	0.12	2.78	0.0000015
BcWN_09490	1427	2.93	12.32	0.03	ISSod13 transposase	viruses
BcWN_09496	2081	13.03	84.68	0.0024	JNK1-associated membrane protein	invertebrates
BcWN_09565	879	0.39	8.12	0.0000039	Putative uncharacterized protein (Fragment)	invertebrates
BcWN_09594	1484	0.14	2.59	0.000031	Uncharacterized protein	invertebrates
BcWN_09598	779	0.11	0.87	0.031
BcWN_09624	2039	0.12	4.64	4.90E-08	Plasma-membrane proton-efflux P-type ATPase	bacteria
BcWN_09655	1757	0.48	2.13	0.035	Uncharacterized protein	invertebrates
BcWN_09683	725	3.9	0.39	0.0033
BcWN_09837	1183	1.76	9.62	0.0082	Ankyrin repeat domain protein	bacteria
BcWN_09861	1063	0.081	50.59	1.80E-16	Putative uncharacterized protein	bacteria
BcWN_09872	1530	0.46	1.98	0.047	Dumpy	invertebrates
BcWN_09920	1297	2.25	0.12	0.00017	Uncharacterized protein	invertebrates
BcWN_09940	3512	4.18	16.57	0.037	Reverse transcriptase homolog protein	invertebrates
BcWN_09943	2538	2.25	20.54	0.00031	Yellow	invertebrates
BcWN_09975	860	40.1	160.5	0.034	Glutathione S-transferase-like protein (Fragment)	invertebrates
BcWN_10005	2385	3.76	0.57	0.0099	Uncharacterized protein	invertebrates
BcWN_10083	536	5.84	0.84	0.015
BcWN_10115	1312	0.082	1.96	0.000026
BcWN_10266	1245	5.13	0.75	0.0098	Putative uncharacterized protein	invertebrates
BcWN_10376	1724	44	405.03	0.00026
BcWN_10381	697	0.12	1.24	0.011
BcWN_10424	830	0.46	2.38	0.027
BcWN_10496	322	387.85	4499.42	0.000049
BcWN_10526	1748	1.16	4.72	0.039	MurC-like protein	bacteria
BcWN_10580	741	4.25	19.31	0.021
BcWN_10607	659	5.62	0.68	0.0063	Uncharacterized protein	invertebrates
BcWN_10626	910	4.59	0.17	0.000012	Uncharacterized protein (Fragment)	invertebrates
BcWN_10636	1112	6.78	28.49	0.029	Ankyrin repeat domain protein	bacteria
BcWN_10741	1062	1.8	7.46	0.035	Uncharacterized protein	bacteria
BcWN_10764	1376	0.078	6.52	1.80E-09
BcWN_10800	1267	0.68	4.52	0.0042
BcWN_10848	1367	2.12	8.92	0.031	Putative uncharacterized protein	bacteria
BcWN_10893	3086	28.99	5.25	0.02	Uncharacterized protein	invertebrates
BcWN_10980	1016	0.38	2	0.024
BcWN_11001	3347	2.14	12.63	0.0047	Putative uncharacterized protein	invertebrates
BcWN_11020	898	1.84	15.14	0.00079
BcWN_11179	4799	12.01	87.35	0.0012	Putative cuticle protein	invertebrates
BcWN_11204	3367	1.7	6.52	0.045	Transposase	bacteria
BcWN_11215	1643	13.32	2.7	0.037
BcWN_11238	1394	1.71	6.67	0.047	Odorant binding protein 4	invertebrates
BcWN_11253	894	3.21	0.4	0.0085
BcWN_11295	1759	0.72	3.72	0.014	AGAP003261-PA	invertebrates
BcWN_11308	1185	1.36	7.45	0.0089	Cytoplasmic dynein 2 heavy chain 1	invertebrates
BcWN_11339	1200	0.46	3.22	0.004
BcWN_11379	1000	3.58	0.53	0.015	Uncharacterized protein	invertebrates
BcWN_11385	624	0.21	1.69	0.013
BcWN_11543	881	26.94	5.59	0.04
BcWN_11583	1336	0.11	1.1	0.0036	Uncharacterized protein	invertebrates
BcWN_11648	1773	0.36	1.73	0.026	Uncharacterized protein	invertebrates
BcWN_11658	1986	8.6	192.33	2.90E-07
BcWN_11674	1224	7	41.83	0.0043	2-oxoglutarate dehydrogenase, E2 component, dihydrolipoamide succinyltransferase	bacteria
BcWN_11700	525	0.2	2.04	0.0067
BcWN_11706	1820	61.31	901.69	0.0000078	Hemolysin E	bacteria
BcWN_11782	993	0.47	4.14	0.0012	Putative uncharacterized protein	invertebrates
BcWN_11784	990	2.21	21.53	0.00024	Uncharacterized protein	bacteria
BcWN_11796	1351	0.44	2.91	0.0052	PiggyBac transposable element-derived protein 4 (Fragment)	invertebrates
BcWN_11840	1513	0.78	0.025	0.00062	Uncharacterized protein	invertebrates
BcWN_11887	2091	0.46	2	0.037	Adenylate cyclase	invertebrates
BcWN_11904	1464	6.51	34.97	0.0077
BcWN_11935	2638	6.88	790.5	4.60E-13	Putative uncharacterized protein	bacteria
BcWN_11967	2149	6.59	1.04	0.011	Uncharacterized protein	invertebrates
BcWN_12018	1996	6.61	0.99	0.0083	Putative uncharacterized protein	invertebrates
BcWN_12163	888	0.24	1.37	0.031
BcWN_12226	1014	3.4	15.78	0.019	Uncharacterized protein	bacteria
BcWN_12283	923	0.07	0.59	0.041	Putative uncharacterized protein	invertebrates
BcWN_12342	592	0.51	2.7	0.029
BcWN_12399	1566	10.44	1.38	0.0042
BcWN_12464	763	2.75	0.34	0.013	Chameau	invertebrates
BcWN_12516	1032	1.22	7.61	0.005
BcWN_12533	896	0.048	28.45	1.10E-14	C4-dicarboxylate transporter DctA	bacteria
BcWN_12569	867	1.14	4.7	0.046
BcWN_12660	723	0.21	1.3	0.034
BcWN_12744	838	3.71	0.65	0.035
BcWN_12760	854	0.1	0.77	0.035
BcWN_12768	2090	5.69	56.68	0.00016	Cuticular protein 97Ea	invertebrates
BcWN_12845	1727	3.92	15.06	0.044	ACYPI008213 protein	invertebrates
BcWN_12857	1007	2.4	0.43	0.043	Uncharacterized protein	invertebrates
BcWN_12882	982	0.98	0.11	0.03
BcWN_12935	1753	0.48	2.7	0.011	Uncharacterized protein	invertebrates
BcWN_12938	980	2.43	9.95	0.037	Ankyrin repeat domain protein	bacteria
BcWN_13088	1315	138.79	634.34	0.018	Flightin	invertebrates
BcWN_13149	732	3.39	0.62	0.046
BcWN_13182	369	6.27	1.07	0.037
BcWN_13192	1311	10.59	99.86	0.00023	GF20382	invertebrates
BcWN_13229	722	0.24	3.25	0.00035
BcWN_13239	1290	0.033	16.29	5.80E-14	Malonyl CoA-acyl carrier protein transacylase	bacteria
BcWN_13310	723	0.27	1.69	0.022
BcWN_13314	870	1.16	65.78	4.10E-10
BcWN_13333	559	1.84	7.56	0.046
BcWN_13346	844	1.65	10.93	0.0033
BcWN_13370	1514	1.84	13.24	0.0016
BcWN_13388	1088	0.12	2.21	0.000093	Uncharacterized protein	invertebrates
BcWN_13403	793	3.43	14.02	0.036	Translation initiation factor IF-3	bacteria
BcWN_13489	1001	0.43	2.18	0.026	DNA, non-LTR retrotransposon:SARTTc6, complete sequence	invertebrates
BcWN_13507	1554	0.11	4.68	7.40E-08	ATP synthase subunit beta, mitochondrial	invertebrates
BcWN_13529	818	4.45	0.51	0.0046	Tetraspanin-11	invertebrates
BcWN_13535	1121	18.12	168.86	0.00024	Salivary secreted protein	invertebrates
BcWN_13558	1455	0.46	8.48	0.0000038
BcWN_13668	1581	1	4.23	0.035	Bifunctional purine biosynthesis protein PurH	bacteria
BcWN_13703	1872	0.51	2.54	0.02	Uncharacterized protein (Fragment)	invertebrates
BcWN_13726	1578	1.37	6.36	0.021
BcWN_13741	1945	26.9	117.6	0.022	Putative uncharacterized protein	invertebrates
BcWN_13767	1517	15.8	96.87	0.0035
BcWN_13847	874	2.99	0.54	0.043	Uncharacterized protein	invertebrates
BcWN_13957	726	0.21	1.91	0.0048
BcWN_13984	1556	1.97	10.18	0.011	Putative outer membrane efflux protein	bacteria
BcWN_14032	1198	0.32	1.61	0.03
BcWN_14047	629	0.17	16.87	4.50E-10	Putative 60S ribosomal protein RPL17	invertebrates
BcWN_14070	566	2.42	0.066	0.00025
BcWN_14116	876	3.4	0.58	0.031
BcWN_14154	580	0.89	10.07	0.0002
BcWN_14193	731	7.88	0.44	0.000062
BcWN_14245	1399	1.56	0.21	0.018	Nucleosome-remodeling factor subunit NURF301	invertebrates
BcWN_14257	994	0.086	5.48	3.50E-08	40S ribosomal protein SA	invertebrates
BcWN_14258	685	0.78	4.69	0.0091
BcWN_14261	1137	0.94	4.11	0.035	Uncharacterized protein	bacteria
BcWN_14280	1616	4.71	19.36	0.031	Putative transposase	bacteria
BcWN_14361	699	1.59	9.06	0.0087
BcWN_14374	1407	0.015	0.73	0.00023
BcWN_14395	1009	0.042	9.21	5.70E-11	50S ribosomal protein L1	bacteria
BcWN_14413	807	4.14	73.66	0.0000023
BcWN_14448	758	2.94	12.29	0.034	ISSod13 transposase	viruses
BcWN_14452	1202	2.01	10.25	0.012	Ankyrin repeat domain protein	bacteria
BcWN_14457	669	4.84	0.81	0.029
BcWN_14464	805	0.027	4.29	3.30E-08
BcWN_14479	1592	5.22	29.68	0.0058	Putative cuticle protein	invertebrates
BcWN_14604	989	16.53	82.69	0.011
BcWN_14639	758	1.3	0.1	0.0087
BcWN_14704	1439	0.06	8	8.80E-11	Flagellin domain-containing protein	bacteria
BcWN_14773	782	1.1	4.97	0.031	Endonuclease-reverse transcriptase	invertebrates
BcWN_14784	818	0.079	0.9	0.012
BcWN_14795	796	1.02	6.91	0.004
BcWN_14808	859	2.07	8.83	0.031
BcWN_14820	903	0.31	1.87	0.016	Putative uncharacterized protein	invertebrates
BcWN_14849	961	0.8	4.87	0.0077
BcWN_14904	1142	0.26	12.66	6.80E-09	Ribosomal protein L4	invertebrates
BcWN_14933	698	0.34	1.83	0.035
BcWN_14966	468	0.78	4.9	0.01
BcWN_14970	1463	3.57	51.65	0.00001
BcWN_15058	1062	81.05	750.74	0.00025
BcWN_15119	534	0.52	3.13	0.017
BcWN_15128	756	0.34	2.21	0.013
BcWN_15172	494	19.99	135.77	0.002
BcWN_15230	1116	0.077	1.5	0.00024
BcWN_15333	321	8.28	0.99	0.0079
BcWN_15336	748	0.17	2.41	0.00059
BcWN_15379	599	0.072	3.1	0.000014
BcWN_15393	984	5.29	21.19	0.037
BcWN_15396	694	0.062	10.66	3.60E-10	40S ribosomal protein S5	invertebrates
BcWN_15398	936	1.4	0.16	0.017
BcWN_15463	433	1.19	5.12	0.05
BcWN_15480	1268	28.33	6.01	0.044
BcWN_15546	436	6.44	1.16	0.042
BcWN_15584	800	3.94	16.55	0.031
BcWN_15629	757	0.48	4.61	0.00091
BcWN_15631	982	0.022	4.84	2.90E-09	Putative glycoside hydrolase family 61	invertebrates
BcWN_15638	658	0.81	5.14	0.0071
BcWN_15669	798	2.47	0.26	0.0069
BcWN_15670	877	0.61	2.66	0.046
BcWN_15705	1122	0.55	2.68	0.025
BcWN_15706	598	34.5	2.29	0.000054
BcWN_15738	1058	33.27	587.03	0.0000019
BcWN_15739	874	0.49	15.02	1.30E-07	40S ribosomal protein S4	invertebrates
BcWN_15750	1541	7.16	126.22	0.0000021	Cytochrome b561	invertebrates
BcWN_15803	274	0.23	3.63	0.0025
BcWN_15807	671	1.56	8.96	0.0087
BcWN_15824	1669	0.24	1.33	0.02	SARTTc1 ORF2 protein (Fragment)	invertebrates
BcWN_15851	985	2.35	151.44	8.60E-11
BcWN_15855	600	2.04	16.31	0.0011	Ubiquinol-cytochrome c reductase iron-sulfur subunit	bacteria
BcWN_15871	963	0.4	2.54	0.0094	Ankyrin repeat domain protein	bacteria
BcWN_15895	919	84.54	786.56	0.00024
BcWN_15901	1144	0.037	9.31	1.70E-11	50S ribosomal protein L5	bacteria
BcWN_15914	349	5.83	26.59	0.022
BcWN_15936	422	18.33	3.2	0.022
BcWN_16014	305	2.67	14.04	0.016
BcWN_16057	498	4	0.6	0.027
BcWN_16097	813	2.35	0.39	0.042
BcWN_16117	630	10.51	57.87	0.007
BcWN_16193	898	2.05	11.75	0.0067
BcWN_16198	663	3.59	27.54	0.0011
BcWN_16246	185	5.21	0.51	0.018
BcWN_16257	493	0.17	1.68	0.014
BcWN_16308	855	5.34	32.03	0.0044	Protein GrpE	bacteria
BcWN_16343	786	6.7	1.17	0.024
BcWN_16460	1080	9.36	39.53	0.027	PG1 protein	bacteria
BcWN_16480	422	6.7	1.11	0.03
BcWN_16501	718	0.18	9.89	2.20E-08	60S ribosomal protein L13	invertebrates
BcWN_16544	1900	0.045	4.75	6.70E-10	Heat shock cognate 70 kDa protein 1	invertebrates
BcWN_16577	1437	4.82	0.99	0.048
BcWN_16640	552	1.82	0.2	0.024
BcWN_16740	278	0.39	4.73	0.0021
BcWN_16797	532	6.81	0.74	0.0038
BcWN_16808	1049	3.14	0.2	0.00031	Uncharacterized protein	invertebrates
BcWN_16814	999	11.75	50.69	0.025	Octaprenyl-diphosphate synthase	bacteria
BcWN_16888	849	0.18	1.37	0.012	Putative reverse transcriptase	invertebrates
BcWN_17023	578	7.67	1.4	0.031
BcWN_17185	1255	20.76	130.06	0.0031
BcWN_17228	556	0.73	4.76	0.0077
BcWN_17276	531	0.36	5.38	0.00016
BcWN_17335	471	1.23	0.04	0.0099
BcWN_17358	380	19.79	1.04	0.00003
BcWN_17392	499	5.11	23.71	0.02
BcWN_17456	537	1.52	7.21	0.026
BcWN_17495	298	49.82	5.86	0.0023
BcWN_17498	804	0.11	3.99	0.0000021
BcWN_17500	977	0.13	9.42	3.10E-09	ATP synthase subunit beta	bacteria
BcWN_17511	542	1.26	5.75	0.036
BcWN_17518	574	1.31	8.51	0.0053
BcWN_17531	1029	7.62	39.63	0.0093
BcWN_17542	761	1.55	0.15	0.012	Putative collagen alpha-2	invertebrates
BcWN_17557	1001	2344.51	488.29	0.038
BcWN_17559	1595	9.17	39.01	0.026	Protein Y39B6A.1	invertebrates
BcWN_17578	824	2.68	0.39	0.022	Putative pol-like protein	invertebrates
BcWN_17623	713	0.15	1.61	0.0047	Endonuclease-reverse transcriptase	invertebrates
BcWN_17633	608	2.47	11.74	0.019	Putative transposase	bacteria
BcWN_17675	713	0.99	6.74	0.0044
BcWN_17679	525	8.28	36.24	0.024
BcWN_17701	568	0.57	3.01	0.027	NADH-quinone oxidoreductase subunit I	bacteria
BcWN_17719	765	1.12	7.02	0.006
BcWN_17783	740	0.12	5.03	7.00E-07	3-oxoacyl-(Acyl-carrier-protein) reductase	bacteria
BcWN_17888	589	0.073	1.98	0.00037
BcWN_17890	578	0.96	5.85	0.0084
BcWN_17905	558	103.69	8.65	0.0002	Cathepsin B preproprotein-like protein (Fragment)	invertebrates
BcWN_17949	1067	42.88	383.1	0.00031
BcWN_17957	655	0.23	9.69	1.10E-07
BcWN_17980	807	2.57	0.4	0.029	Uncharacterized protein (Fragment)	invertebrates
BcWN_17989	655	6.12	24.46	0.039
BcWN_17995	533	0.6	4.48	0.0049
BcWN_18004	516	1.91	22.17	0.00011
BcWN_18014	463	0.32	9.49	0.000002	40S ribosomal protein S13	invertebrates
BcWN_18042	1269	0.34	6.88	0.0000032
BcWN_18088	1291	0.3	1.5	0.03
BcWN_18119	507	0.042	1.56	0.0012
BcWN_18133	272	1.42	8.15	0.016
BcWN_18243	793	2.73	14.38	0.011	GA12950, isoform E	invertebrates
BcWN_18253	537	0.8	7.42	0.0009
BcWN_18255	1066	4	22.54	0.0063
BcWN_18267	1117	1.05	48.6	2.00E-09	Cuticular protein PpolCPR68	invertebrates
BcWN_18313	670	0.1	6.48	7.50E-08
BcWN_18370	1003	0.15	38.39	4.60E-14
BcWN_18379	533	0.52	8.32	0.000044	1,4-alpha-glucan branching enzyme GlgB	bacteria
BcWN_18388	269	0.4	3.28	0.018
BcWN_18391	405	8.78	1.16	0.0094
BcWN_18440	799	0.4	2.21	0.023
BcWN_18466	400	0.59	4.13	0.0096
BcWN_18472	630	1.84	0.27	0.044
BcWN_18477	1322	0.79	0.057	0.0064	Eukaryotic translation initiation factor 2-alpha kinase 4	invertebrates
BcWN_18480	626	0.62	4.17	0.0065
BcWN_18485	630	0.68	5.04	0.0035
BcWN_18548	505	0.47	2.9	0.018
BcWN_18551	625	0.17	14.97	1.20E-09	Putative uncharacterized protein	bacteria
BcWN_18586	361	4.21	38.35	0.00042
BcWN_18647	332	0.19	1.7	0.036
BcWN_18686	774	3.04	16.02	0.01	Uncharacterized protein	bacteria
BcWN_18698	379	6.78	40.84	0.0048
BcWN_18710	931	1.79	0.16	0.0051	Zinc finger FYVE domain-containing protein 26	invertebrates
BcWN_18716	404	0.27	2.23	0.016
BcWN_18742	598	0.32	2.04	0.022
BcWN_18795	258	1.08	5.97	0.026
BcWN_18797	740	0.23	1.4	0.033	Uncharacterized protein	invertebrates
BcWN_18821	894	0.72	4.39	0.0073	Outer membrane protein	bacteria
BcWN_18912	865	0.1	3.73	0.000002
BcWN_18935	761	1.13	5.06	0.033
BcWN_18937	681	2.61	0.39	0.029	Putative uncharacterized protein (Fragment)	bacteria
BcWN_18981	494	0.3	10.46	5.70E-07	40S ribosomal protein S14	invertebrates
BcWN_19035	479	3.85	16.78	0.028
BcWN_19046	793	2.97	12.41	0.034
BcWN_19100	397	1.73	9.79	0.012
BcWN_19131	389	19.38	3.48	0.025
BcWN_19139	398	2.53	0.14	0.0038
BcWN_19174	610	0.63	17.49	3.30E-07
BcWN_19175	704	0.76	3.55	0.033
BcWN_19332	792	0.24	1.4	0.035
BcWN_19354	782	2.55	13.02	0.012	Putative uncharacterized protein (Fragment)	invertebrates
BcWN_19407	382	5.1	0.84	0.038
BcWN_19416	735	4.28	26.7	0.0037
BcWN_19530	762	0.11	11.51	8.50E-10	60S ribosomal protein L6	invertebrates
BcWN_19552	855	0.4	17.22	1.30E-08
BcWN_19638	760	0.82	3.51	0.044	AAEL003455-PA	invertebrates
BcWN_19671	794	0.054	3.71	4.60E-07	Elongation factor, putative	invertebrates
BcWN_19709	604	0.39	28.27	4.60E-10
BcWN_19715	348	4.49	27.09	0.0053
BcWN_19788	957	3.18	28.79	0.00035
BcWN_19790	700	1.04	7.73	0.0025
BcWN_19810	491	3.45	0.42	0.015
BcWN_19811	472	0.95	13.81	0.00004
BcWN_19847	392	12.73	58.46	0.019
BcWN_19854	661	0.13	1.79	0.002	Putative uncharacterized protein	invertebrates
BcWN_19880	869	2.37	0.39	0.037
BcWN_19924	765	0.45	4.08	0.0013	ISSod10, transposase OrfA, putative	bacteria
BcWN_19955	831	2.63	0.16	0.00064	Meiotic recombination protein SPO11, putative	invertebrates
BcWN_19958	812	95.84	1180.18	0.000031
BcWN_19959	747	4.99	19.08	0.049
BcWN_19961	521	2.75	0.4	0.032
BcWN_19981	464	1.75	13.52	0.0018	Ribonuclease P protein component	bacteria
BcWN_19994	1130	1.48	0.23	0.038
BcWN_20007	808	23.68	2.65	0.0015
BcWN_20018	867	0.91	6.24	0.0039
BcWN_20058	613	0.07	10.57	1.00E-09	60S ribosomal protein L18a	invertebrates
BcWN_20098	276	5.51	28.11	0.014
BcWN_20113	560	3.4	0.37	0.008	Uncharacterized protein	invertebrates
BcWN_20115	1558	0.11	3.97	2.60E-07	ATP synthase subunit alpha	invertebrates
BcWN_20129	730	0.18	14.74	8.80E-10	Ribosomal protein l	invertebrates
BcWN_20254	544	3.03	0.45	0.031	Putative uncharacterized protein Cc8K15.1	invertebrates
BcWN_20266	329	1.43	8.73	0.0093
BcWN_20290	847	0.86	5.3	0.0073	Propionyl-CoA carboxylase beta chain	bacteria
BcWN_20344	662	0.032	0.62	0.025
BcWN_20406	1197	0.79	6.42	0.0012
BcWN_20441	1037	0.56	3.75	0.0047	Uncharacterized protein	invertebrates
BcWN_20461	627	0.75	3.62	0.031	Putative DNA glycosylase	bacteria
BcWN_20515	597	33.12	3.33	0.0008
BcWN_20538	641	2.37	10.14	0.033	Putative cysteine proteinase CG12163	invertebrates
BcWN_20560	385	0.72	6.1	0.0029
BcWN_20586	538	0.04	1.33	0.0018
BcWN_20609	1102	1.22	4.94	0.045	3-demethylubiquinone-9 3-methyltransferase	bacteria
BcWN_20629	269	20.7	203.74	0.00019
BcWN_20644	515	15.68	1.86	0.0029
BcWN_20672	164	75.5	2.75	0.0000015
BcWN_20713	307	4.74	0.24	0.0011
BcWN_20725	608	248.75	1088.4	0.022
BcWN_20745	299	1.07	6.78	0.011
BcWN_20795	195	3.08	13.97	0.035
BcWN_20820	916	8.28	0.94	0.0024	Uncharacterized protein	invertebrates
BcWN_20886	550	0.078	4.37	0.0000023
BcWN_20945	428	26.43	1.27	0.00001	Cathepsin D	invertebrates
BcWN_20982	733	0.15	0.97	0.047	Cuticular protein glycine-rich 13	invertebrates
BcWN_20997	1049	1.16	57.37	1.10E-09	Cuticular protein 100A	invertebrates
BcWN_21005	261	20.11	3.31	0.018
BcWN_21006	497	16.16	0.94	0.000054
BcWN_21020	421	0.31	10.62	8.70E-07	Ribosomal protein L41	invertebrates
BcWN_21051	676	0.22	10.95	3.40E-08	Ribosomal protein	invertebrates
BcWN_21067	267	1.04	14.56	0.00012
BcWN_21070	427	1.76	7.92	0.036	Intraflagellar transport protein 20-like protein	invertebrates
BcWN_21099	244	5.97	0.31	0.0011
BcWN_21104	205	4.39	21.35	0.022
BcWN_21111	575	0.45	3.14	0.0085	Putative uncharacterized protein	bacteria
BcWN_21113	394	6.36	1	0.026
BcWN_21163	377	0.57	5.03	0.0032
BcWN_21179	412	8.74	177.84	7.70E-07
BcWN_21188	523	1.15	5.39	0.03
BcWN_21194	651	0.26	9.64	2.30E-07	60S ribosomal protein L9	invertebrates
BcWN_21224	380	0.28	3.56	0.0018
BcWN_21241	290	0.3	3.04	0.0097
BcWN_21244	672	0.38	3.35	0.0026
BcWN_21251	423	1.11	5.28	0.033
BcWN_21259	555	3.17	0.24	0.0023
BcWN_21286	531	2.14	17.3	0.0011	Mariner Mos1 transposase	invertebrates
BcWN_21314	1470	0.029	6.64	3.80E-11	Exodeoxyribonuclease 7 large subunit	bacteria
BcWN_21328	351	0.24	5.94	0.000055
BcWN_21409	818	0.29	1.65	0.027
BcWN_21458	299	5.52	0.82	0.031
BcWN_21468	739	0.72	3.84	0.018
BcWN_21498	410	6.48	0.87	0.013
BcWN_21526	480	2.45	0.12	0.0016
BcWN_21528	472	2.18	0.28	0.034
BcWN_21539	332	4.45	0.4	0.0061
BcWN_21556	324	12.56	1.33	0.0029
BcWN_21579	259	15.55	3.05	0.044
BcWN_21639	616	0.035	2.65	0.0000091	Actin-1	invertebrates
BcWN_21740	330	0.32	3.64	0.0036
BcWN_21764	495	1.04	7.06	0.0049
BcWN_21769	639	6.13	1.23	0.05
BcWN_21797	393	1422.77	234.42	0.012	Vitellogenin	invertebrates
BcWN_21837	735	0.35	11.14	2.40E-07
BcWN_21866	1196	18.27	131.56	0.0013
BcWN_21898	410	0.89	5.18	0.015
BcWN_21908	370	10.42	65.38	0.0035
BcWN_21941	351	5.25	0.054	0.0000085
BcWN_21948	719	0.24	1.44	0.033	Endonuclease-reverse transcriptase	invertebrates
BcWN_22053	953	0.11	7.41	1.10E-08	60S acidic ribosomal phosphoprotein P0	invertebrates
BcWN_22069	486	1.23	6.18	0.022
BcWN_22079	342	3.63	14.5	0.05
BcWN_22087	1198	1.66	0.2	0.012	Uncharacterized protein (Fragment)	invertebrates
BcWN_22120	437	0.2	10.92	9.90E-08	50S ribosomal protein L32	invertebrates
BcWN_22151	501	0.43	23.84	4.80E-09	Ubiquitin	invertebrates
BcWN_22174	498	2.45	15.58	0.0045
BcWN_22209	587	1.97	10.94	0.0096
BcWN_22217	367	3.44	22.47	0.0038
BcWN_22274	438	3.08	0.47	0.043
BcWN_22288	287	5.52	0.13	0.000099
BcWN_22363	420	17.85	0.22	1.50E-08
BcWN_22406	928	0.14	9.03	6.30E-09	60S ribosomal protein L5	invertebrates
BcWN_22490	983	0.22	9.25	4.00E-08	Adenine nucleotide translocator (Fragment)	invertebrates
BcWN_22516	482	27.02	100.81	0.05
BcWN_22522	450	0.29	10.52	5.70E-07	Ubiquitin-60S ribosomal protein L40	invertebrates
BcWN_22531	960	0.45	2.47	0.017	Cuticular protein PxutCPG13	invertebrates
BcWN_22536	396	0.22	1.66	0.035
BcWN_22537	667	0.48	2.9	0.015
BcWN_22539	504	7.48	1.16	0.018
BcWN_22551	1185	0.89	4.25	0.022	Uncharacterized protein	bacteria
BcWN_22586	612	0.11	3.77	0.0000095	Protein yellow	invertebrates
BcWN_22638	358	0.24	3.46	0.0015
BcWN_22653	489	0.26	17.02	6.70E-09	Ribosomal protein L27A	invertebrates
BcWN_22684	728	20.13	150.11	0.0011
BcWN_22694	255	5.63	0.29	0.0012	Diaphanous, putative	invertebrates
BcWN_22747	350	10.83	42.88	0.041	Troponin C, isoform 1	invertebrates
BcWN_22765	224	0.48	8.22	0.00027
BcWN_22778	576	0.52	3.46	0.0094
BcWN_22783	1601	29.09	110.21	0.045
BcWN_22809	1162	0.77	3.9	0.019	DNA gyrase subunit A	bacteria
BcWN_22818	285	1.73	10.81	0.0078	CG1440, isoform A	invertebrates
BcWN_22864	143	0.75	5.65	0.027
BcWN_22888	983	7.19	42.34	0.0048
BcWN_22953	182	1.29	6.6	0.046
BcWN_22964	525	3.84	0.43	0.0085
BcWN_22971	498	2.37	0.26	0.019
BcWN_22985	962	1	5.45	0.012	Ankyrin repeat domain protein	bacteria
BcWN_22997	253	6.1	0.74	0.017
BcWN_23007	315	2.72	0.24	0.017
BcWN_23062	258	10.21	1.89	0.048	Uncharacterized protein	invertebrates
BcWN_23114	236	0.36	3.02	0.027
BcWN_23121	262	15.21	0.5	0.0000091
BcWN_23131	287	0.6	7.2	0.00081
BcWN_23147	132	0.32	8.68	0.00041
BcWN_23198	1019	4.96	20.33	0.033	Uncharacterized protein	invertebrates
BcWN_23238	167	2.44	24.29	0.00061
BcWN_23242	1325	4.51	0.54	0.0034
BcWN_23245	193	3.44	0.19	0.015
BcWN_23305	740	90.9	2.21	1.80E-08
BcWN_23377	407	6.37	1.02	0.027
BcWN_23383	134	19.18	1.96	0.0042
BcWN_23399	225	1.52	7.51	0.036
BcWN_23523	581	17.03	2.49	0.0082
BcWN_23531	491	0.13	2.91	0.00028	6-phosphogluconate dehydrogenase, decarboxylating	invertebrates
BcWN_23542	705	3.37	0.43	0.011
BcWN_23543	375	0.63	4.66	0.0073
BcWN_23591	264	4.06	25.26	0.0054
BcWN_23643	446	0.43	2.74	0.022
BcWN_23659	256	7.03	0.15	0.000041
BcWN_23678	467	7.61	0.68	0.0015
BcWN_23719	310	2.07	13.39	0.0053
BcWN_23758	805	0.67	5.9	0.00095
BcWN_23763	569	0.83	3.8	0.04
BcWN_23770	407	11	1.75	0.017
BcWN_23772	993	3.82	0.72	0.037	Putative uncharacterized protein	invertebrates
BcWN_23803	1107	0.058	0.95	0.0018	Insertion element IS1 1 protein insB	bacteria
BcWN_23816	753	0.74	4.17	0.012
BcWN_23838	497	9.96	1.81	0.03
BcWN_23876	491	2.44	10.79	0.031
BcWN_23881	408	1.89	11.69	0.007
BcWN_23930	343	6.25	0.27	0.00021
BcWN_23963	271	3.32	0.42	0.04
BcWN_23967	467	12.34	2.17	0.024
BcWN_24032	365	6.4	0.77	0.0093
BcWN_24040	442	4.6	19.63	0.031
BcWN_24049	319	0.6	12.25	0.000016
BcWN_24061	635	0.2	13.25	6.10E-09	60S ribosomal protein L18	invertebrates
BcWN_24152	256	5.19	0.73	0.033	Putative uncharacterized protein	invertebrates
BcWN_24153	248	0.78	4.77	0.026
BcWN_24176	812	0.42	2.27	0.024	Metallo-beta-lactamase family protein	bacteria
BcWN_24246	526	0.16	1.79	0.0071
BcWN_24271	313	2.74	0.36	0.049
BcWN_24278	236	4.18	0.08	0.00053
BcWN_24303	171	14.28	57.56	0.04
BcWN_24332	1220	43.51	337.16	0.0008
BcWN_24334	241	4	0.23	0.0048
BcWN_24338	450	0.43	9.89	0.0000062	60S ribosomal protein L23	invertebrates
BcWN_24370	606	4.31	34.56	0.00083
BcWN_24388	950	0.18	7.41	9.60E-08	Glyceraldehyde 3 phosphate dehydrogenase 2	invertebrates
BcWN_24414	639	1.04	5.7	0.013
BcWN_24431	300	4.21	0.63	0.042
BcWN_24434	203	11.71	64.49	0.008
BcWN_24451	253	2.29	10.24	0.038
BcWN_24460	299	2.29	0.19	0.027
BcWN_24487	245	4.98	0.69	0.035	tRNA (Uracil-5-)-methyltransferase-like protein A	invertebrates
BcWN_24506	299	0.5	18.41	3.40E-07
BcWN_24556	250	6.17	31.93	0.012	Myosin heavy chain (Fragment)	invertebrates
BcWN_24557	770	1.47	12.86	0.00067
BcWN_24559	446	76.75	15.08	0.031
BcWN_24586	307	1.95	0.12	0.023
BcWN_24589	965	1.07	8.66	0.0011	Putative rhoptry protein	bacteria
BcWN_24596	762	2.5	21.37	0.00058
BcWN_24619	268	8.23	0.7	0.0025
BcWN_24626	591	0.14	8.2	9.00E-08	Ribosomal protein S7	invertebrates
BcWN_24627	771	0.33	14.15	2.60E-08	S60 ribosomal protein L7	invertebrates
BcWN_24630	269	3.03	0.07	0.0016
BcWN_24664	449	0.91	7.45	0.002	Conserved protein	bacteria
BcWN_24669	197	4.89	0.67	0.045	Protein-(Glutamine-N5) methyltransferase	invertebrates
BcWN_24680	531	0.04	5.98	6.20E-08
BcWN_24691	302	4.75	0.5	0.011
BcWN_24699	394	6.42	0.62	0.0034
BcWN_24740	438	39.71	3.73	0.00056
BcWN_24754	513	8.06	1.61	0.047
BcWN_24762	120	21.6	3.76	0.038
BcWN_24786	295	4.94	0.64	0.022
BcWN_24793	577	1.93	14.42	0.0018
BcWN_24842	363	7.26	28.77	0.043	GTP cyclohydrolase 1	invertebrates
BcWN_24843	375	11.65	0.9	0.00055
BcWN_24913	258	3.82	0.44	0.027
BcWN_24926	873	0.32	2.8	0.0023
BcWN_24962	567	0.3	2.72	0.0044
BcWN_24965	377	30.12	2.29	0.00018
BcWN_24992	400	1.18	20.29	0.00001
BcWN_25019	351	2.81	0.11	0.0017
BcWN_25042	275	8.8	1.3	0.02
BcWN_25212	332	15.94	2.32	0.0099
BcWN_25227	192	10.15	41.48	0.038
BcWN_25357	339	3.16	13.91	0.033
BcWN_25360	240	16.07	2.66	0.021
BcWN_25367	208	3.6	0.18	0.008
BcWN_25369	628	0.24	2.93	0.00093
BcWN_25371	753	7.17	34.75	0.014	3-oxoacyl-(Acyl-carrier-protein) reductase	bacteria
BcWN_25394	358	3.29	0.26	0.0067
BcWN_25404	269	0.32	3.28	0.0097	Putative uncharacterized protein	invertebrates
BcWN_25420	833	5.27	0.68	0.007
BcWN_25529	660	0.55	3.61	0.0082	Riboflavin biosynthesis protein RibD	bacteria
BcWN_25565	177	17.06	74.28	0.026
BcWN_25572	369	7.14	0.56	0.0013
BcWN_25597	494	4.51	0.8	0.046
BcWN_25616	542	0.95	23.11	6.00E-07	Putative uncharacterized protein	bacteria
BcWN_25621	184	35.16	149.55	0.027
BcWN_25637	447	2.68	0.38	0.038
BcWN_25671	284	0.075	1.72	0.012
BcWN_25674	472	0.091	7.52	1.10E-07	Bifunctional protein GlmU	bacteria
BcWN_25683	866	13.63	148.52	0.000083
BcWN_25690	623	0.31	9.5	6.80E-07	60S ribosomal protein L13A	invertebrates
BcWN_25707	167	4.62	22.83	0.023
BcWN_25735	674	0.44	3.09	0.0077
BcWN_25774	267	4.89	0.42	0.0069
BcWN_25786	337	0.25	2.84	0.0064	Uncharacterized protein	invertebrates
BcWN_25884	177	6.54	0.53	0.0073	Hexokinase	invertebrates
BcWN_25894	764	4.96	0.15	0.0000067
BcWN_25895	439	2.54	12.19	0.021
BcWN_26033	153	2.8	95.14	5.70E-08
BcWN_26039	701	0.031	10.32	9.20E-11	Cell wall-associated hydrolase	bacteria
BcWN_26083	334	13.08	54.77	0.031
BcWN_26084	407	2.74	0.23	0.0088
BcWN_26097	636	2.19	8.98	0.041
BcWN_26120	481	13	2.66	0.047
BcWN_26141	278	44.23	3.58	0.00025
BcWN_26147	219	6.06	0.51	0.0063
BcWN_26149	248	5.7	0.61	0.012
BcWN_26164	399	8.05	0.61	0.0008
BcWN_26166	120	9.46	0.31	0.00078
BcWN_26171	247	76.32	1.52	1.60E-08
BcWN_26179	662	0.26	13.85	1.20E-08	Ribosomal protein L15	invertebrates
BcWN_26180	256	0.33	7.26	0.00012
BcWN_26184	185	8.68	0.61	0.0023
BcWN_26200	407	0.89	6.74	0.0038
BcWN_26203	588	1.93	8.56	0.031
BcWN_26208	183	6.2	32.02	0.015
BcWN_26216	409	1.73	13.59	0.0018
BcWN_26229	339	3.98	0.55	0.031
BcWN_26295	579	5.85	0.75	0.0083
BcWN_26300	235	1.73	16.38	0.00085
BcWN_26308	226	0.95	7.48	0.0061
BcWN_26316	632	0.34	2.5	0.0087	Peptidoglycan-associated lipoprotein, putative	bacteria
BcWN_26337	216	5.95	37.83	0.0043
BcWN_26343	315	5.64	30.65	0.0091
BcWN_26348	608	12.33	70.34	0.0056
BcWN_26349	543	2.37	19.27	0.00097
BcWN_26363	123	13.58	1.53	0.011
BcWN_26390	299	5.95	0.63	0.0081
BcWN_26425	245	38.47	0.77	6.90E-08
BcWN_26439	122	24.93	2	0.0011
BcWN_26481	623	20.97	83.54	0.036
BcWN_26494	456	0.14	35.55	1.80E-12
BcWN_26517	232	9.6	1.3	0.016
BcWN_26533	474	1.18	7.05	0.0087
BcWN_26542	514	106.53	15.06	0.0052
BcWN_26551	337	1.4	7.36	0.02
BcWN_26570	373	15.79	2.37	0.011
BcWN_26600	398	1.13	5.14	0.043
BcWN_26621	375	2.57	12.02	0.026
BcWN_26644	599	0.29	1.69	0.036
BcWN_26649	419	9.77	1.57	0.018
BcWN_26674	270	0.56	5.15	0.0048
BcWN_26683	197	0.22	4.2	0.0028
BcWN_26701	223	0.19	36.98	1.40E-10
BcWN_26865	348	0.25	6.96	0.000018
BcWN_26874	330	1.56	0.057	0.017
BcWN_26903	272	4.73	0.28	0.0022
BcWN_26924	741	0.17	11.94	4.20E-09	40S ribosomal protein S2 (Fragment)	invertebrates
BcWN_26926	158	19.52	0.71	0.000032
BcWN_27008	426	0.35	2.34	0.026
BcWN_27010	307	1.26	11.2	0.0013
BcWN_27016	383	15.16	2.6	0.022
BcWN_27020	318	4.45	0.41	0.0076
BcWN_27021	634	4.49	0.21	0.00011
BcWN_27043	171	0.5	10.54	0.00015
BcWN_27051	275	2.96	23.36	0.0016	Putative uncharacterized protein GF1gp6	bacteria
BcWN_27075	728	2.47	0.39	0.035	Uncharacterized protein	invertebrates
BcWN_27098	340	1.07	5.3	0.033
BcWN_27112	284	1.66	17.79	0.00032
BcWN_27120	155	3.87	0.12	0.0084
BcWN_27122	393	2.94	0.38	0.031	Protein ovo	invertebrates
BcWN_27130	520	3.58	0.43	0.013
BcWN_27142	538	1.08	6.91	0.0061
BcWN_27176	469	0.091	1.36	0.0093
BcWN_27226	230	2.79	15.6	0.012
BcWN_27248	289	3.56	0.19	0.0034
BcWN_27258	227	0.38	3.48	0.017
BcWN_27266	192	1353.14	264.72	0.028
BcWN_27280	572	0.41	2.82	0.011	ATP synthase subunit c	bacteria
BcWN_27359	360	5.36	24.37	0.023
BcWN_27377	562	0.11	1.94	0.0015
BcWN_27384	153	125.87	26.27	0.043
BcWN_27451	458	12.02	1.93	0.016
BcWN_27468	431	3.93	25.54	0.0034
BcWN_27469	801	4.55	0.75	0.025
BcWN_27477	476	4.32	0.75	0.045	Uncharacterized protein	invertebrates
BcWN_27484	217	5.82	0.35	0.0024
BcWN_27502	226	0.19	2.74	0.011
BcWN_27518	402	4.69	0.61	0.016	Uncharacterized protein	invertebrates
BcWN_27563	348	1.85	9.12	0.022
BcWN_27621	322	0.53	3.32	0.028
BcWN_27628	315	0.27	2.68	0.012
BcWN_27658	551	20.92	1.98	0.00067
BcWN_27683	175	3.31	0.11	0.0099
BcWN_27696	241	9.96	1.09	0.0061
BcWN_27700	282	0.68	3.66	0.048
BcWN_27701	209	4.2	0.36	0.015
BcWN_27708	359	0.06	1.88	0.0024
BcWN_27750	354	0.48	4.88	0.0023
BcWN_27777	316	0.14	14.62	1.40E-08	Ribosomal protein L35a	invertebrates
BcWN_27784	701	3.7	0.16	0.00011
BcWN_27786	255	12.35	54.51	0.024
BcWN_27795	578	6.93	1.27	0.032
BcWN_27817	702	43.21	796.15	0.0000014
BcWN_27829	108	1.79	11.13	0.024
BcWN_27862	129	27.23	0.73	0.0000057
BcWN_27863	523	0.25	15.37	8.80E-09	Ribosomal protein L21	invertebrates
BcWN_27878	399	0.32	2.07	0.04
BcWN_27880	245	0.087	2.99	0.0018
BcWN_27887	354	2.36	10.51	0.036	Putative uncharacterized protein	bacteria
BcWN_27896	599	3.11	13.98	0.024
BcWN_27901	632	16.44	2.08	0.0038
BcWN_27917	509	5.81	1.03	0.038
BcWN_27934	370	3.24	0.15	0.0015
BcWN_27942	482	0.27	15.98	1.20E-08
BcWN_27946	266	0.081	1.34	0.044
BcWN_27992	450	1.86	9.31	0.02	6-phosphogluconolactonase	bacteria
BcWN_28000	542	2.06	0.069	0.00087
BcWN_28059	397	3.72	21.57	0.0069
BcWN_28101	1194	0.31	11.78	2.70E-08	Ribosomal protein L3	invertebrates
BcWN_28127	220	0.1	2.99	0.0028
BcWN_28138	316	3.32	0.36	0.02
BcWN_28168	264	0.57	3.84	0.024
BcWN_28171	353	0.49	20.75	7.10E-08	60S ribosomal protein L37a (Fragment)	invertebrates
BcWN_28188	345	21.42	2.18	0.0013
BcWN_28204	301	0.43	7.55	0.00014
BcWN_28207	149	12.94	1.76	0.019
BcWN_28233	198	0.32	3.23	0.021
BcWN_28296	796	5.09	0.47	0.0015
BcWN_28317	358	9.04	0.42	0.000082
BcWN_28333	266	6.85	0.071	0.0000091
BcWN_28340	296	0.072	8.31	4.40E-07
BcWN_28372	399	6.07	0.47	0.0014
BcWN_28373	429	0.7	9.24	0.00015
BcWN_28412	836	21.11	0.34	4.80E-09
BcWN_28416	494	0.35	11.22	6.30E-07	Ribosomal protein rpl12	invertebrates
BcWN_28423	481	1.25	22.14	0.000006
BcWN_28424	275	2.41	13.18	0.013	Ankyrin repeat domain protein	bacteria
BcWN_28434	481	1.96	10.86	0.011
BcWN_28439	417	4.73	0.045	0.0000053
BcWN_28441	642	0.27	1.67	0.028
BcWN_28475	257	0.58	3.51	0.041
BcWN_28498	729	1.41	6.67	0.024	Transposase, IS5 family, OrfA	bacteria
BcWN_28518	449	26	2.84	0.0016
BcWN_28525	242	0.35	3.1	0.022
BcWN_28543	314	4.37	0.54	0.021
BcWN_28550	286	2.1	0.2	0.048
BcWN_28572	239	4.84	24.36	0.016
BcWN_28575	341	0.31	4.9	0.00049
BcWN_28619	272	0.32	6.28	0.00021
BcWN_28625	180	114.01	17.84	0.01	Cytochrome P450 4g1	invertebrates
BcWN_28635	186	2.88	0.1	0.014
BcWN_28659	333	0.26	25.38	1.10E-09
BcWN_28666	299	4.66	0.19	0.00061
BcWN_28701	473	0.18	2.34	0.0029
BcWN_28740	406	10.39	1.8	0.025
BcWN_28757	781	12.75	2.45	0.032
BcWN_28762	130	0.33	41.32	4.50E-09
BcWN_28782	468	0.64	5.54	0.0022
BcWN_28790	712	2.92	0.34	0.0099
BcWN_28821	326	12.55	1.44	0.0043
BcWN_28916	606	1.13	6.48	0.011	Protein RecA	bacteria
BcWN_28970	261	3.86	0.29	0.0078
BcWN_28974	215	3.39	0.087	0.0033
BcWN_28975	564	0.11	2.56	0.00026
BcWN_28979	240	0.27	3.13	0.011
BcWN_28998	628	3.21	0.36	0.0085
BcWN_29006	405	3.39	17.72	0.012	Uncharacterized protein	bacteria
BcWN_29020	194	0.99	6.29	0.022
BcWN_29026	258	0.75	4.8	0.021
BcWN_29036	612	0.32	2.55	0.0063	Cytidine and deoxycytidylate deaminase family protein	bacteria
BcWN_29208	519	0.25	12.3	5.30E-08	Putative 60S ribosomal protein RPL23A	invertebrates
BcWN_29239	189	3.29	0.2	0.02
BcWN_29250	233	1.29	13.3	0.00073
BcWN_29271	240	2.77	0.23	0.031
BcWN_29286	448	9.71	0.34	0.0000089
BcWN_29287	238	10.35	47.67	0.021
BcWN_29289	299	3.22	15.58	0.022	Ankyrin repeat domain protein	bacteria
BcWN_29306	180	10.71	1.77	0.04
BcWN_29307	362	4.5	0.42	0.0058
BcWN_29324	303	7.78	1.24	0.029
BcWN_29332	397	0.43	13.58	7.90E-07	40S ribosomal protein S10	invertebrates
BcWN_29364	318	0.47	3.19	0.024
BcWN_29369	619	7.2	0.52	0.00036
BcWN_29370	156	9.2	0.24	0.00019
BcWN_29429	228	8.93	46.87	0.01
BcWN_29441	226	15.26	1.08	0.00051
BcWN_29455	204	8.82	1.47	0.044
BcWN_29464	324	16.33	2.03	0.0045
BcWN_29481	519	0.78	5.9	0.0034
BcWN_29534	589	1.75	14.45	0.00099
BcWN_29546	242	0.44	5.82	0.0014
BcWN_29549	293	0.29	4.68	0.00083
BcWN_29582	344	5.48	0.66	0.012
BcWN_29623	476	0.45	11.92	0.0000017	40S ribosomal protein S24	invertebrates
BcWN_29630	231	2.87	0.081	0.0052
BcWN_29650	138	11.49	0.68	0.0013
BcWN_29664	217	2.27	28.3	0.00011
BcWN_29673	522	2.13	0.22	0.015
BcWN_29691	713	5.86	40.36	0.002
BcWN_29703	361	0.47	5.57	0.00091	Putative uncharacterized protein GLEAN_07632	invertebrates
BcWN_29737	207	5.8	0.64	0.017
BcWN_29754	215	0.6	3.84	0.04
BcWN_29767	381	14.96	389.01	9.90E-08
BcWN_29769	333	3.6	0.11	0.00056
BcWN_29780	288	2.08	9.13	0.041
BcWN_29786	324	8.26	52.46	0.0035
BcWN_29793	125	36.5	169.04	0.018
BcWN_29820	647	7.81	1.48	0.036
BcWN_29826	1195	4.16	19.93	0.015
BcWN_29829	432	6.89	35.09	0.012
BcWN_29846	717	9.14	1.78	0.038
BcWN_29848	522	1.03	4.93	0.029
BcWN_29880	209	0.92	9.89	0.0013
BcWN_29896	1033	0.81	3.95	0.023	Protein toll, putative	invertebrates
BcWN_29948	244	2.55	0.077	0.0072
BcWN_29972	468	0.5	14.09	8.60E-07	40S ribosomal protein S26	invertebrates
BcWN_29999	104	0.41	25.65	0.000001
BcWN_30025	531	0.73	3.29	0.047	Ankyrin repeaat protein	bacteria
BcWN_30055	206	11.85	1.91	0.029
BcWN_30068	276	4.97	0.27	0.0015
BcWN_30069	195	0.22	3.27	0.0093
BcWN_30095	282	0.91	5.06	0.028
BcWN_30129	294	3.86	0.19	0.002
BcWN_30135	447	0.72	7.19	0.00081
BcWN_30142	325	3.1	0.4	0.038
BcWN_30188	230	1.02	9.06	0.0028
BcWN_30220	234	4.39	0.08	0.00041
BcWN_30236	263	6.35	0.57	0.0051
BcWN_30246	332	2.13	10.13	0.029
BcWN_30266	177	7.38	1.17	0.05
BcWN_30300	396	1.84	8.82	0.027
BcWN_30319	166	15.36	2.72	0.04
BcWN_30346	269	5.81	0.35	0.0014
BcWN_30355	287	0.075	1.9	0.0072
BcWN_30361	442	0.1	4.93	0.0000048
BcWN_30369	377	5.06	0.1	0.000027
BcWN_30456	134	8.47	37.85	0.03
BcWN_30461	207	5.17	0.45	0.011
BcWN_30480	241	1.07	8.57	0.0043
BcWN_30501	327	841.93	177.2	0.04
BcWN_30530	424	32.08	222.6	0.0017
BcWN_30552	307	3.7	0.061	0.00023	Regulatory protein RepA, putative	bacteria
BcWN_30591	451	4.99	0.37	0.0015
BcWN_30600	157	0.27	4.19	0.008
BcWN_30664	344	1.68	8.14	0.026
BcWN_30680	384	1.51	7.83	0.018
BcWN_30686	569	0.11	6.37	3.00E-07	Putative uncharacterized protein	invertebrates
BcWN_30736	221	3.39	22.52	0.0048
BcWN_30751	238	6.39	0.95	0.034
BcWN_30758	395	2.39	13.5	0.0097
BcWN_30768	462	0.19	1.46	0.031
BcWN_30770	595	0.47	9.82	0.0000055
BcWN_30771	993	0.78	3.71	0.027	Uncharacterized protein	invertebrates
BcWN_30782	257	8.84	1.39	0.029
BcWN_30796	339	0.51	11.52	0.0000091
BcWN_30819	231	151.16	30	0.032
BcWN_30827	575	0.22	10.65	7.50E-08	Putative ribosomal protein L11 (Fragment)	invertebrates
BcWN_30852	273	1.33	10.11	0.0037
BcWN_30868	690	0.22	3.18	0.00032
BcWN_30897	144	0.3	11.74	0.000029	AAEL007437-PA	invertebrates
BcWN_30908	206	4.26	0.18	0.0033
BcWN_30910	243	0.088	1.47	0.044
BcWN_30911	219	7.73	0.6	0.0029
BcWN_30991	575	1.68	6.99	0.045
BcWN_31012	306	0.28	5.28	0.0003
BcWN_31018	133	0.64	5.37	0.027
BcWN_31031	295	0.073	1.97	0.0052	Phage host specificity protein	bacteria
BcWN_31039	110	6.23	38.93	0.0071
BcWN_31046	335	4.41	0.56	0.021
BcWN_31070	394	1.09	7.1	0.0071
BcWN_31087	239	1.34	6.29	0.049
BcWN_31100	328	0.59	18.5	5.70E-07
BcWN_31102	220	0.29	4.78	0.0018
BcWN_31107	233	2.94	13.06	0.04
BcWN_31110	163	1.31	6.91	0.045
BcWN_31132	554	4.83	0.44	0.0024
BcWN_31182	285	4.96	0.46	0.0076
BcWN_31199	273	5.65	0.83	0.031
BcWN_31207	225	0.48	3.59	0.027
BcWN_31248	672	0.38	2.82	0.0065
BcWN_31311	300	1	6.14	0.014
BcWN_31317	534	0.48	3.17	0.012	TrlB/VirB6 plasmid conjugal transfer domain protein	bacteria
BcWN_31334	654	12.02	2.07	0.02
BcWN_31350	118	2.9	15.28	0.026
BcWN_31356	147	1.31	8.05	0.026
BcWN_31394	417	0.21	14.01	1.90E-08	Ribosomal protein L35	invertebrates
BcWN_31408	132	0.81	7.68	0.0088
BcWN_31434	448	2.82	0.42	0.042
BcWN_31435	369	0.7	7.02	0.0011
BcWN_31490	570	0.15	1.09	0.044
BcWN_31491	155	5.8	0.24	0.0028
BcWN_31500	280	1.91	19.79	0.00035
BcWN_31504	576	88.74	506.12	0.0052
BcWN_31513	164	0.26	9.62	0.000049
BcWN_31514	418	5.38	46.6	0.00053
BcWN_31534	162	10.84	44.64	0.038
BcWN_31578	178	87.61	889.43	0.00014
BcWN_31589	249	5.25	0.3	0.002	Putative uncharacterized protein	invertebrates
BcWN_31614	423	0.2	4.62	0.000083
BcWN_31653	355	0.66	3.81	0.027
BcWN_31724	151	0.57	4.23	0.04	N-alpha-acetyltransferase 60	invertebrates
BcWN_31725	298	4.89	0.44	0.0065
BcWN_31749	168	8.8	0.11	0.000041
BcWN_31758	287	2.54	0.2	0.021
BcWN_31780	323	0.066	1.69	0.0072
BcWN_31807	520	0.78	3.72	0.036	Adenylosuccinate synthetase	bacteria
BcWN_31813	412	4.84	0.46	0.0045
BcWN_31814	221	5.23	0.085	0.00021
BcWN_31821	211	1.02	10.41	0.0014
BcWN_31864	166	0.13	3.28	0.0072
BcWN_31869	237	340.76	4.76	2.60E-10
BcWN_31875	331	4.98	0.74	0.031
BcWN_31898	124	3.8	0.15	0.025
BcWN_31899	308	0.14	1.89	0.015
BcWN_31977	268	0.08	2.1	0.0062
BcWN_31980	582	0.26	3.26	0.00078
BcWN_31984	359	1.79	0.16	0.036
BcWN_31988	592	1.66	0.19	0.027
BcWN_31997	594	0.69	3.67	0.021
BcWN_32014	791	0.16	1	0.049	Reverse transcriptase/endonuclease	invertebrates
BcWN_32020	169	13.56	0.11	0.0000018
BcWN_32026	351	0.31	2.62	0.015
BcWN_32027	219	0.78	40.22	1.60E-08
BcWN_32051	194	1.21	6.1	0.05
BcWN_32053	202	40.3	1.67	0.0000064
BcWN_32125	242	18.68	1.4	0.00044
BcWN_32190	241	10.31	1.4	0.015
BcWN_32201	333	1.42	10.27	0.0037
BcWN_32229	283	0.53	3.25	0.038
BcWN_32259	258	0.75	4.95	0.018
BcWN_32278	356	0.24	2.53	0.0087	Acetylglutamate kinase	bacteria
BcWN_32359	528	1.14	5.8	0.019	ATPase, AAA family	bacteria
BcWN_32369	243	99.62	5.33	0.00001
BcWN_32388	174	10.34	0.76	0.002
BcWN_32421	237	3.62	0.4	0.03
BcWN_32447	161	3.86	0.35	0.041
BcWN_32450	504	0.17	3.88	0.000083	Predicted protein	invertebrates
BcWN_32480	296	6.73	1.08	0.035
BcWN_32484	119	10.8	0.95	0.0075	Putative uncharacterized protein	invertebrates
BcWN_32491	498	0.17	10.94	3.50E-08	60S ribosomal protein L26, putative	invertebrates
BcWN_32494	248	0.35	2.88	0.027
BcWN_32505	573	11.18	2	0.026
BcWN_32535	503	0.51	2.76	0.031	Uncharacterized protein	invertebrates
BcWN_32561	221	0.1	3.91	0.00069
BcWN_32582	309	2.08	0.18	0.036
BcWN_32591	274	2.81	0.14	0.0071	Peroxidase	invertebrates
BcWN_32605	181	21.3	1.25	0.00017	Enolase	invertebrates
BcWN_32625	195	0.77	30.53	1.80E-07
BcWN_32651	594	8.76	43.16	0.013	Transposase-like	bacteria
BcWN_32790	495	1.17	4.97	0.048	GTPase Era	bacteria
BcWN_32855	684	1.41	0.16	0.03
BcWN_32910	579	0.11	1.04	0.027	C-type lectin	invertebrates
BcWN_32912	292	0.29	2.44	0.027	LMBR1 domain-containing protein 2-like protein	invertebrates
BcWN_32945	491	1.35	5.89	0.04	Uncharacterized protein	bacteria
BcWN_32958	258	5.81	0.15	0.00015
BcWN_33015	344	2.18	9.94	0.034
BcWN_33055	255	0.67	5.52	0.0071
BcWN_33071	174	1.85	20.94	0.00036
BcWN_33133	375	0.51	3.06	0.03
BcWN_33144	499	13.14	1.13	0.00063
BcWN_33147	339	3.67	53.91	0.000015
BcWN_33150	322	0.067	2.39	0.0013
BcWN_33166	170	60.99	6.19	0.0011
BcWN_33183	269	3.19	0.28	0.017
BcWN_33189	764	17.94	2.48	0.0059
BcWN_33203	143	7.19	0.13	0.00041
BcWN_33224	876	2.27	0.11	0.00033
BcWN_33227	217	2.37	12.46	0.019
BcWN_33239	238	0.27	5.76	0.00035
BcWN_33240	260	8.16	1.01	0.012
BcWN_33276	115	8.38	65.17	0.0015
BcWN_33280	475	4.74	0.83	0.044
BcWN_33288	325	0.33	2.83	0.015
BcWN_33290	405	0.53	15.17	9.00E-07	Putative ribosomal protein P2	invertebrates
BcWN_33301	261	11.24	2.01	0.04
BcWN_33318	275	5.37	0.82	0.038
BcWN_33326	152	19.17	2.35	0.0079
BcWN_33357	198	0.11	3.32	0.0028
BcWN_33373	179	0.48	5.67	0.0048
BcWN_33394	377	0.34	4.18	0.0013
BcWN_33435	192	10.71	1.17	0.0077
BcWN_33440	163	0.39	8.07	0.00047
BcWN_33456	229	3.55	0.082	0.0016
BcWN_33475	123	37.79	169.04	0.022
BcWN_33487	171	1.38	8.9	0.015
BcWN_33511	135	4.28	23.37	0.014
BcWN_33573	453	9.65	0.33	0.0000086
BcWN_33590	101	27.36	2.23	0.0014
BcWN_33598	227	1.51	9.18	0.013
BcWN_33614	441	0.49	3.71	0.0072
BcWN_33629	222	12.83	0.51	0.000057
BcWN_33658	627	2.25	0.09	0.00056	SARTTc2 ORF1 protein	invertebrates
BcWN_33675	300	1.14	5.57	0.037
BcWN_33710	254	2.28	0.074	0.0099
BcWN_33719	278	11.25	1.01	0.0018
BcWN_33754	195	4.17	0.1	0.0016
BcWN_33759	294	0.73	45.3	2.10E-09
BcWN_33763	170	0.38	3.43	0.031
BcWN_33790	369	4.01	18.17	0.025
BcWN_33797	326	4.8	0.12	0.00011
BcWN_33802	144	7.59	0.52	0.0052
BcWN_33868	253	3.81	0.074	0.00061
BcWN_33872	176	225.54	39.27	0.017
BcWN_33889	457	0.61	3.25	0.031
BcWN_33919	468	0.87	8.11	0.00094
BcWN_33931	248	7.08	0.38	0.00071
BcWN_33943	336	0.83	6.48	0.0044	Putative uncharacterized protein	bacteria
BcWN_33995	120	0.36	3.91	0.037
BcWN_34004	347	1.05	5.47	0.026
BcWN_34012	466	0.092	5.12	0.0000024	Translation initiation factor 5A	invertebrates
BcWN_34031	482	0.98	6.39	0.0064
BcWN_34051	330	0.45	4.15	0.0052
BcWN_34062	550	0.19	2.01	0.0056
BcWN_34070	234	4.67	0.48	0.017
BcWN_34075	217	0.49	5.71	0.003
BcWN_34108	464	0.18	10.04	1.20E-07	Ribosomal protein S15	invertebrates
BcWN_34138	280	1.22	6.91	0.019
BcWN_34140	288	9.15	0.98	0.0049
BcWN_34146	132	4.87	0.28	0.017
BcWN_34162	210	4.28	0.54	0.04
BcWN_34208	531	7.42	36.01	0.015
BcWN_34227	211	0.41	3.2	0.031
BcWN_34268	223	36.79	188.08	0.01
BcWN_34270	205	0.1	1.92	0.03
BcWN_34296	478	3.36	0.28	0.0039
BcWN_34302	232	3.05	0.32	0.044
BcWN_34310	463	0.88	11.72	0.000085
BcWN_34314	254	0.93	7.84	0.0035
BcWN_34320	344	1.12	8.08	0.0046	Serine protease inhibitor 3/4 (Fragment)	invertebrates
BcWN_34359	276	13.27	2.52	0.04
BcWN_34362	189	0.34	5.76	0.0015
BcWN_34376	298	8.27	38.51	0.02
BcWN_34383	181	1.07	44.93	5.60E-08
BcWN_34389	417	2.52	0.36	0.047
BcWN_34439	162	7.27	0.93	0.028
BcWN_34450	383	0.22	8.78	0.0000015	60S ribosomal protein L36	invertebrates
BcWN_34455	162	4.63	56.7	0.000094
BcWN_34458	138	1.24	7.08	0.043
BcWN_34472	299	23.14	131.41	0.0059
BcWN_34509	240	0.98	13.77	0.00015
BcWN_34511	274	0.86	11.38	0.00023
BcWN_34515	141	4.86	0.13	0.0044	Hairy cell leukemia protein 1	invertebrates
BcWN_34536	240	2.68	0.23	0.036
BcWN_34573	148	1.01	6.09	0.041
BcWN_34583	240	0.36	3.13	0.022
BcWN_34593	183	15.92	1.74	0.0049
BcWN_34603	162	1.19	7.07	0.03
BcWN_34613	149	0.43	9.71	0.00026
BcWN_34652	2408	1.68	0.3	0.031	Developing brain homeobox	invertebrates
BcWN_34675	561	3.28	16.77	0.012
BcWN_34676	369	5.57	0.46	0.0025
BcWN_34680	148	4.92	0.51	0.04
BcWN_34731	269	0.24	5.1	0.00035
BcWN_34754	145	1.33	13.47	0.0017
BcWN_34759	166	50.33	6.34	0.004	Ribosomal protein L22e (Fragment)	invertebrates
BcWN_34762	137	8.13	0.55	0.0048
BcWN_34770	312	0.21	2.11	0.018
BcWN_34777	234	1.92	14.29	0.0033
BcWN_34782	415	3.41	14.62	0.033
BcWN_34833	371	1.1	7.19	0.0073
BcWN_34840	251	1.71	14.22	0.0018
BcWN_34863	533	0.08	5.92	2.70E-07
BcWN_34869	332	3.81	0.51	0.03
BcWN_34884	264	2529.47	494.82	0.028
BcWN_34918	331	1.55	0.11	0.043
BcWN_34949	861	0.42	2.07	0.035	DNA gyrase subunit A	bacteria
BcWN_34975	381	3.04	0.39	0.031
BcWN_35019	524	0.9	6.02	0.0056
BcWN_35020	367	11.44	1.79	0.016
BcWN_35031	137	0.16	2.6	0.044
BcWN_35039	215	31.19	4.63	0.01
BcWN_35051	444	0.14	1.86	0.0068	GMP synthase [glutamine-hydrolyzing]	bacteria
BcWN_35065	247	3.3	0.15	0.0048
BcWN_35093	153	6.02	0.61	0.022
BcWN_35094	286	4.27	0.46	0.016
BcWN_35102	786	7.85	1.6	0.047
BcWN_35110	310	8.02	0.12	0.0000038
BcWN_35150	352	0.61	3.68	0.024
BcWN_35177	223	21.61	1.68	0.00051
BcWN_35179	188	0.34	5.1	0.0031
BcWN_35188	286	3.82	0.33	0.0097
BcWN_35192	174	11.82	1.3	0.0077
BcWN_35197	180	2.98	0.1	0.014
BcWN_35234	376	1.03	5	0.034	Transposase	bacteria
BcWN_35240	206	1.98	17.6	0.0013
BcWN_35244	223	3.46	0.25	0.016
BcWN_35250	147	8.6	0.26	0.00041
BcWN_35263	270	0.32	4.24	0.0024
BcWN_35295	179	3.95	21.72	0.014
BcWN_35299	291	0.88	5.68	0.014
BcWN_35338	291	2.43	10.46	0.045
BcWN_35367	343	0.12	13.14	1.70E-08	60S acidic ribosomal protein P1	invertebrates
BcWN_35378	214	0.6	3.95	0.036
BcWN_35393	218	6.58	1.03	0.044
BcWN_35394	307	7.33	0.8	0.0066
BcWN_35417	492	0.087	3.63	0.00002
BcWN_35421	250	2.57	0.075	0.0062
BcWN_35435	264	4.3	19.28	0.03	Myosin-9, putative	invertebrates
BcWN_35437	237	3.98	28.77	0.0024
BcWN_35439	1162	35.03	686.91	8.30E-07	Predicted protein (Fragment)	invertebrates
BcWN_35480	1038	26.64	2.39	0.00035
BcWN_35506	172	0.12	3.06	0.0084
BcWN_35513	361	0.12	1.4	0.027	Uncharacterized protein	invertebrates
BcWN_35526	292	4.55	0.39	0.0063
BcWN_35543	324	2.12	0.12	0.012
BcWN_35595	209	9.84	1.71	0.045
BcWN_35601	175	0.24	2.58	0.043
BcWN_35603	308	12.73	59.95	0.017
BcWN_35652	186	3.8	16.16	0.048
BcWN_35657	122	14.22	1.54	0.0093
BcWN_35667	743	1.73	7.81	0.027
BcWN_35682	165	4.02	0.23	0.015
BcWN_35685	291	6.48	0.71	0.0086
BcWN_35687	212	5.46	0.18	0.0007
BcWN_35706	218	36.85	157.15	0.026
BcWN_35740	447	2.97	0.46	0.046
BcWN_35763	278	0.31	2.5	0.027
BcWN_35798	164	8.88	1.26	0.031
BcWN_35801	346	0.37	17.81	7.10E-08
BcWN_35808	641	0.067	4.22	9.10E-07
BcWN_35817	164	7.84	0.57	0.0043
BcWN_35838	294	3.06	0.38	0.04
BcWN_35840	247	2.86	0.3	0.044
BcWN_35869	273	3.92	47.2	0.000078
BcWN_35957	218	9.63	0.86	0.0034
BcWN_35971	251	2.73	0.22	0.027
BcWN_35972	329	70.19	8.39	0.0022
BcWN_35977	466	0.83	4.31	0.024
BcWN_35983	288	0.15	12.46	1.00E-07	Ribosomal protein L30 (Fragment)	invertebrates
BcWN_36027	248	4.32	0.15	0.0011
BcWN_36046	149	1.73	10.71	0.016
BcWN_36049	509	0.17	7.2	8.00E-07	40S ribosomal protein S11	invertebrates
BcWN_36080	149	4.46	0.38	0.031
BcWN_36089	136	30.24	3.87	0.0071
BcWN_36134	215	1.2	6.55	0.03
BcWN_36148	341	2.95	0.11	0.0015
BcWN_36175	460	6.8	0.73	0.0042
BcWN_36210	574	7.69	1.21	0.016
BcWN_36211	197	1.09	9.44	0.0035
BcWN_36215	247	0.52	3.95	0.018
BcWN_36228	182	2.24	0.1	0.044
BcWN_36231	293	26.1	102.82	0.039
BcWN_36240	698	0.18	3.96	0.000033
BcWN_36255	519	5.65	85.23	0.0000085
BcWN_36264	213	9.96	1.32	0.016	Ubiquitin-conjugating enzyme E2 S	invertebrates
BcWN_36275	179	16.87	1.26	0.00081
BcWN_36279	165	12.72	0.46	0.00011
BcWN_36295	200	0.21	3.47	0.0062
BcWN_36299	164	9.8	1.26	0.019
BcWN_36325	260	4.45	0.072	0.00021
BcWN_36332	501	2.18	12	0.011
BcWN_36342	185	13.43	0.71	0.00027	Mitochondrial uncoupling protein 2	invertebrates
BcWN_36349	508	3.8	0.22	0.00078
BcWN_36357	217	3.85	0.26	0.0096
BcWN_36362	193	0.44	3.31	0.04
BcWN_36374	396	0.49	3.27	0.017
BcWN_36394	220	20.64	2.22	0.0029
BcWN_36397	504	1.7	0.15	0.017
BcWN_36400	394	4.73	0.33	0.0016
BcWN_36416	221	21.71	1.36	0.00017	Putative small heat shock protein	invertebrates
BcWN_36513	261	0.25	2.23	0.031
BcWN_36519	147	0.58	8.18	0.0018
BcWN_36531	195	4.28	0.39	0.019
BcWN_36555	278	7.09	0.88	0.013
BcWN_36574	191	0.34	3.25	0.024
BcWN_36584	195	3.41	0.29	0.031
BcWN_36598	231	2.23	0.081	0.017
BcWN_36649	959	0.13	1.08	0.014
BcWN_36656	220	0.1	3.42	0.0016
BcWN_36689	484	0.49	3.65	0.0069	Uncharacterized protein	invertebrates
BcWN_36694	413	0.36	11.28	0.0000013	60S ribosomal protein L24	invertebrates
BcWN_36731	430	1.89	0.17	0.022
BcWN_36816	108	0.6	6.96	0.011
BcWN_36846	212	1.11	8.86	0.0049
BcWN_36859	401	11.91	1.26	0.0026
BcWN_36890	901	0.14	4.04	0.0000043	Guanine nucleotide-binding protein	invertebrates
BcWN_36895	284	1.13	6.15	0.024	Transcriptional regulator	bacteria
BcWN_36983	618	5.51	45.86	0.0006	Troponin isoform 3, TpnT3	invertebrates
BcWN_36992	314	4.23	0.18	0.00081
BcWN_37005	256	33.81	2.42	0.00015
BcWN_37011	381	1.07	6.31	0.013	60S ribosomal protein L37a	invertebrates
BcWN_37012	831	0.077	1.06	0.0048	ACYPI009796 protein	invertebrates
BcWN_37013	136	14.65	0.69	0.00033
BcWN_37050	273	2.28	0.21	0.041
BcWN_37075	165	3.89	0.23	0.017	Short-chain specific acyl-CoA dehydrogenase	invertebrates
BcWN_37132	687	0.031	2.54	0.0000057	Predicted protein	invertebrates
BcWN_37146	263	19.39	1.43	0.00035
BcWN_37168	162	2.64	0.12	0.036
BcWN_37171	125	12.51	1.95	0.04
BcWN_37187	169	1.39	8.11	0.025
BcWN_37211	236	124.36	8.28	0.000045
BcWN_37218	225	4.86	0.17	0.00097
BcWN_37249	207	0.31	2.9	0.027
BcWN_37252	221	2.33	0.085	0.017
BcWN_37338	413	2.9	0.18	0.0033	Uncharacterized protein (Fragment)	invertebrates
BcWN_37374	772	1.25	6.84	0.012	Putative uncharacterized protein	bacteria
BcWN_37380	273	0.31	8.67	0.000021	Putative uncharacterized protein GLEAN_15100	invertebrates
BcWN_37388	186	6.22	0.1	0.00021
BcWN_37396	284	0.23	2.38	0.016
BcWN_37414	229	0.37	5.33	0.0016
BcWN_37449	262	0.33	4.23	0.0029
BcWN_37498	721	2.08	9.3	0.027	Putative dnaK suppressor protein	bacteria
BcWN_37500	425	1.66	0.044	0.0038
BcWN_37505	490	3.24	0.38	0.015
BcWN_37507	218	4.03	0.26	0.0077
BcWN_37513	154	0.28	3.54	0.02
BcWN_37517	309	0.69	8.27	0.00054
BcWN_37518	152	10.43	43.99	0.035
BcWN_37533	261	0.082	1.58	0.025
BcWN_37546	581	0.63	3.04	0.036
BcWN_37553	357	2.82	0.053	0.00047
BcWN_37600	166	1.42	7.24	0.046
BcWN_37602	150	0.43	3.51	0.048
BcWN_37673	285	1.8	0.066	0.017
BcWN_37678	168	6.12	0.56	0.013
BcWN_37701	257	1.67	11.33	0.0057	Putative uncharacterized protein	bacteria
BcWN_37722	318	0.54	3.6	0.021
BcWN_37726	360	36.48	1.72	0.0000063
BcWN_37808	269	0.24	2.58	0.014	ATP synthase subunit beta, mitochondrial	invertebrates
BcWN_37828	362	3.61	0.31	0.0069
BcWN_37841	351	0.49	11.99	0.0000053
BcWN_37853	197	0.22	2.67	0.023
BcWN_37869	268	0.4	3.01	0.027
BcWN_37874	367	0.35	3.07	0.0088
BcWN_37883	156	12.63	1.69	0.018
BcWN_37884	241	134.93	803.44	0.0042
BcWN_37885	278	64.57	11.42	0.02
BcWN_37887	209	55.04	227.37	0.031
BcWN_37892	215	3.59	0.35	0.031
BcWN_37906	268	11.75	1.4	0.0066
BcWN_37925	221	4.65	0.34	0.0071
BcWN_37936	164	93.52	1.26	2.50E-09
BcWN_37951	375	0.29	3.41	0.0025
BcWN_37961	637	4.88	0.91	0.046
BcWN_38012	375	115.51	434.25	0.047
BcWN_38079	184	3.49	26.74	0.002
BcWN_38100	332	58.91	9.39	0.011
BcWN_38161	134	0.48	5.05	0.016
BcWN_38172	175	6.49	0.75	0.022	Uncharacterized protein	invertebrates
BcWN_38193	499	0.043	3.61	0.0000046	Peroxiredoxin (Fragment)	invertebrates
BcWN_38203	156	4.12	0.36	0.036
BcWN_38221	256	30.63	230.23	0.0011
BcWN_38222	206	7.9	1.09	0.025
BcWN_38260	1419	3.55	32.16	0.00032
BcWN_38330	240	6.78	0.39	0.0011
BcWN_38393	176	3.65	0.21	0.017
BcWN_38406	386	18.81	3.6	0.034
BcWN_38441	360	0.24	2.56	0.0078
BcWN_38449	238	0.18	2.37	0.017	Putative transcriptional regulator (Helix-turn-helix type 3)	bacteria
BcWN_38460	251	0.17	3.07	0.0042
BcWN_38474	402	0.11	14.76	2.10E-09	60S ribosomal protein L34, putative	invertebrates
BcWN_38475	188	1.37	15.29	0.00057
BcWN_38478	295	11.33	1.66	0.015
BcWN_38538	263	8.23	0.93	0.008
BcWN_38562	210	0.1	2.15	0.017
BcWN_38584	367	4.84	21.6	0.026	Putative uncharacterized protein	invertebrates
BcWN_38603	818	2.23	0.023	0.0000091	Uncharacterized protein	invertebrates
BcWN_38625	420	0.41	12.79	8.10E-07
BcWN_38649	189	2.95	0.1	0.012
BcWN_38676	168	174.05	8.61	0.0000055	60S ribosomal protein L5	invertebrates
BcWN_38700	392	2.3	0.29	0.04
BcWN_38706	360	1.25	6.26	0.027
BcWN_38732	125	0.34	4.36	0.02
BcWN_38738	201	0.11	2.71	0.0072
BcWN_38739	325	3.56	15.6	0.032
BcWN_38759	654	0.95	4.91	0.018	Putative membrane protein	bacteria
BcWN_38779	287	2.76	11.98	0.042
BcWN_38815	230	3.07	0.16	0.011
BcWN_38825	176	1.22	6.62	0.039
BcWN_38858	255	1.09	5.38	0.044
BcWN_38889	364	0.82	6.66	0.0033
BcWN_38922	238	0.81	4.66	0.035
BcWN_38936	152	0.14	3.83	0.0052
BcWN_38961	242	0.35	3.57	0.011
BcWN_38974	549	0.2	1.98	0.0062
BcWN_39001	125	0.34	5.56	0.0062
BcWN_39051	205	3.66	0.18	0.008
BcWN_39052	109	0.2	5.17	0.0062
BcWN_39081	215	3.79	16.07	0.045
BcWN_39085	449	0.52	3.64	0.01	Uncharacterized protein	bacteria
BcWN_39110	141	2.43	27.04	0.00037
BcWN_39124	153	23.8	3.68	0.019
BcWN_39156	1044	1.29	916.6	3.80E-19	Hypothetical CTC00065-like protein	bacteria
BcWN_39158	271	6.48	33.13	0.013
BcWN_39170	504	0.043	1.01	0.0099
BcWN_39216	269	6.77	0.77	0.01
BcWN_39272	199	4.31	0.57	0.049
BcWN_39286	231	9.64	1.22	0.012
BcWN_39299	262	0.82	4.37	0.042
BcWN_39304	361	0.36	5.57	0.0003	Peptidyl-prolyl cis-trans isomerase	invertebrates
BcWN_39316	193	0.11	3.8	0.0018
BcWN_39331	115	2.42	14.7	0.016
BcWN_39341	334	3.91	29.3	0.0016
BcWN_39344	336	5.16	24.93	0.017
BcWN_39352	124	5.36	23.48	0.038
BcWN_39354	166	9.42	50.8	0.0098	Probable isocitrate dehydrogenase [NAD] subunit beta, mitochondrial	invertebrates
BcWN_39426	464	0.092	10.28	1.10E-08	40S ribosomal protein S19	invertebrates
BcWN_39442	140	0.61	4.43	0.044
BcWN_39461	214	0.2	2.37	0.027
BcWN_39465	135	7.78	0.83	0.02	Insecticide resistance protein CYP4G70 (Fragment)	invertebrates
BcWN_39476	159	0.13	3.9	0.0038
BcWN_39487	359	0.42	2.83	0.024
BcWN_39518	249	1.81	0.075	0.03
BcWN_39527	110	5.06	0.34	0.031
BcWN_39544	347	0.68	4.49	0.013
BcWN_39552	482	0.089	3.94	0.000012	Elongation factor 2 (Fragment)	invertebrates
BcWN_39584	388	1.27	7.75	0.0089
BcWN_39660	212	1.11	14.26	0.00027
BcWN_39687	181	7.69	38.29	0.016
BcWN_39707	145	31.17	0.39	1.20E-07
BcWN_39735	1056	4.73	0.57	0.0047	Protein FAM136A	invertebrates
BcWN_39772	298	0.5	3.47	0.022	Transcriptional regulator	bacteria
BcWN_39794	159	8.22	0.83	0.011
BcWN_39857	302	2.27	0.19	0.027
BcWN_39863	741	0.12	15.31	9.90E-11	60S ribosomal protein L10	invertebrates
BcWN_39866	130	6.1	0.29	0.0062
BcWN_39878	337	4.32	20.23	0.022
BcWN_39931	172	2.12	13.32	0.01
BcWN_39933	140	20.35	109.61	0.0087
BcWN_39957	143	9.14	1.31	0.036
BcWN_39965	288	4.02	0.065	0.00021
BcWN_39988	161	6.25	0.35	0.0038
BcWN_40018	170	7.69	1.1	0.036
BcWN_40022	205	0.31	20.43	9.90E-08
BcWN_40102	348	0.49	8.26	0.00009
BcWN_40105	255	2.35	0.15	0.023
BcWN_40106	192	4.69	0.2	0.0028
BcWN_40111	336	1.98	13.75	0.0034
BcWN_40128	103	0.21	12.04	0.000069
BcWN_40135	327	2.75	0.17	0.0068	LMBR1 domain-containing protein 2	invertebrates
BcWN_40219	194	0.44	3.19	0.044
BcWN_40263	217	0.69	5.89	0.0076	Ferredoxin, 4Fe-4S	bacteria
BcWN_40272	526	0.24	1.89	0.017
BcWN_40302	142	1.36	7.54	0.04
BcWN_40369	206	5.3	36.11	0.0033
BcWN_40513	144	3.57	0.26	0.043
BcWN_40521	250	0.43	4.81	0.0036
BcWN_40542	122	0.88	6.93	0.022
BcWN_40563	163	0.53	9.68	0.00035
BcWN_40567	240	0.27	23.63	9.40E-09	Putative 40s ribosomal protein S30	invertebrates
BcWN_40591	159	4.72	0.35	0.018
BcWN_40610	219	8.71	1.37	0.034
BcWN_40627	263	0.49	3.86	0.015	Uncharacterized protein	bacteria
BcWN_40648	137	26.43	1.37	0.00011
BcWN_40649	198	17.42	1.14	0.00035
BcWN_40653	215	0.2	2.36	0.027
BcWN_40666	156	11.4	1.57	0.022
BcWN_40703	861	1.54	33.27	7.40E-07
BcWN_40724	118	10.17	66.22	0.0039
BcWN_40739	213	7.44	0.53	0.0024
BcWN_40755	150	3.14	0.13	0.025
BcWN_40769	107	14.21	0.18	0.000033
BcWN_40774	347	11.67	1.84	0.017
BcWN_40778	324	0.26	2.2	0.027
BcWN_40782	360	6.66	0.94	0.017
BcWN_40808	781	0.41	2.38	0.018
BcWN_40824	162	3.31	0.12	0.014
BcWN_40855	175	4.77	0.11	0.0013	Probable cytosolic Fe-S cluster assembly factor CPIJ010948	invertebrates
BcWN_40884	168	7.65	1.12	0.039
BcWN_40893	284	5.73	0.73	0.018
BcWN_40964	230	5.31	0.49	0.0096
BcWN_40985	345	0.12	15.13	5.70E-09
BcWN_41008	298	2.8	0.13	0.0042
BcWN_41024	246	33.09	5.8	0.022
BcWN_41037	393	1.64	6.88	0.047
BcWN_41068	514	2.71	197.4	4.10E-11
BcWN_41136	243	9.7	1.39	0.019
BcWN_41179	372	0.17	2.07	0.0096
BcWN_41201	172	12.08	0.55	0.00025
BcWN_41202	188	8.89	43.46	0.016
BcWN_41207	230	4.66	0.49	0.018
BcWN_41209	241	4.8	0.39	0.0073
BcWN_41222	150	4.28	0.13	0.0062
BcWN_41224	247	3.21	20.61	0.0055
BcWN_41230	244	6.76	0.69	0.0081
BcWN_41258	165	1.56	15.94	0.001
BcWN_41281	514	1.79	0.073	0.0025
BcWN_41289	266	36.48	4.52	0.0034
BcWN_41301	283	0.076	3.25	0.00047
BcWN_41311	185	6.6	1.02	0.049
BcWN_41359	249	2.75	0.075	0.0044
BcWN_41401	197	5.22	24.88	0.023
BcWN_41448	174	0.98	6.48	0.022
BcWN_41449	175	3.18	0.11	0.012
BcWN_41451	181	5.56	23.66	0.04
BcWN_41462	277	0.077	9.29	3.10E-07
BcWN_41516	321	2.2	17.5	0.0017
BcWN_41521	252	5.44	0.45	0.0053
BcWN_41526	261	3.45	18.49	0.014
BcWN_41535	133	37.53	6.78	0.029
BcWN_41556	348	0.12	12.68	2.00E-08	Probable 60S ribosomal protein L37-A	invertebrates
BcWN_41557	303	0.14	14.75	1.80E-08	60S ribosomal protein L38	invertebrates
BcWN_41584	271	0.16	2.98	0.0033
BcWN_41585	175	12.61	0.64	0.00033
BcWN_41588	137	1.56	16.18	0.0013
BcWN_41603	212	0.2	3.1	0.008
BcWN_41625	348	1.79	8.74	0.024
BcWN_41641	154	1.25	12.81	0.0016
BcWN_41644	203	19.21	2.96	0.017
BcWN_41655	285	6.84	0.99	0.024
BcWN_41715	195	2.86	0.19	0.031
BcWN_41757	1019	6.24	1.2	0.036
BcWN_41763	268	0.72	8.41	0.00076
BcWN_41777	183	7.96	1.03	0.022
BcWN_41809	590	1.45	0.19	0.049
BcWN_41851	282	18.99	2	0.0022	Transmembrane protein 120 homolog	invertebrates
BcWN_41854	386	10.04	56.64	0.0065
BcWN_41864	211	0.71	6.14	0.0071
BcWN_41881	331	8.67	1.48	0.032
BcWN_41901	123	6.79	0.46	0.0096
BcWN_41966	214	359.86	59.51	0.012
BcWN_41973	247	1.3	36.2	4.50E-07
BcWN_41976	307	0.14	3.92	0.00031
BcWN_42012	133	4.99	0.14	0.0052
BcWN_42020	206	0.1	2.92	0.0044
BcWN_42057	268	0.08	1.68	0.017	Laccase 2	invertebrates
BcWN_42065	456	0.61	5.97	0.0012
BcWN_42090	694	21.48	92.64	0.024
BcWN_42102	212	0.4	5.4	0.0024
BcWN_42129	385	5.95	0.29	0.00026
BcWN_42206	251	0.085	2.1	0.0084
BcWN_42217	274	1.17	7.4	0.011
BcWN_42237	287	0.52	4.52	0.0071
BcWN_42325	259	9.35	0.51	0.00032
BcWN_42345	126	4.59	0.3	0.027
BcWN_42348	149	9.35	1.39	0.037
BcWN_42398	196	46.34	5.85	0.0039
BcWN_42413	211	6.4	0.98	0.043
BcWN_42442	180	0.12	3.44	0.0038
BcWN_42446	429	1.7	8.93	0.017
BcWN_42452	166	9.42	0.57	0.0014
BcWN_42459	255	0.34	2.65	0.031
BcWN_42460	254	3.12	0.22	0.014
BcWN_42482	139	5.09	0.54	0.044
BcWN_42486	270	2.86	0.28	0.031
BcWN_42497	317	0.14	3.5	0.0005
BcWN_42499	309	0.9	4.44	0.044
BcWN_42521	274	6.72	0.69	0.0068
BcWN_42525	234	12.91	52.33	0.037
BcWN_42565	166	5.16	0.45	0.017
BcWN_42594	193	5.22	0.1	0.00047
BcWN_42605	286	2.55	0.2	0.021
BcWN_42620	308	6.68	1.1	0.037
BcWN_42641	178	0.12	2.11	0.036
BcWN_42650	310	21.01	0.85	0.0000081
BcWN_42654	305	0.28	6.77	0.000059
BcWN_42657	411	40.92	5.07	0.0029	Aspartate aminotransferase	invertebrates
BcWN_42661	510	0.42	2.8	0.015
BcWN_42703	231	4.36	0.49	0.024
BcWN_42711	181	22.84	3.53	0.015
BcWN_42796	113	7.01	0.5	0.014
BcWN_42833	199	0.43	7.74	0.0004
BcWN_42858	467	10.46	1.77	0.022
BcWN_42862	239	0.09	2.36	0.0062
BcWN_42874	388	1.44	0.1	0.031
BcWN_42876	174	2.34	0.11	0.044
BcWN_42935	235	25.07	4.16	0.018
BcWN_42973	199	4.09	0.094	0.0016
BcWN_42992	123	8.53	0.61	0.0064
BcWN_42995	162	8.86	1.16	0.024
BcWN_42996	202	0.11	5.21	0.00021
BcWN_43034	301	0.071	1.81	0.0072	Pol-like protein (Fragment)	invertebrates
BcWN_43067	215	11.76	2.18	0.05
BcWN_43119	248	3.2	0.3	0.027
BcWN_43128	159	17.65	2.48	0.015
BcWN_43178	205	3.24	0.18	0.015
BcWN_43204	170	0.38	5.97	0.0022
BcWN_43221	182	3.41	0.31	0.041
BcWN_43230	263	18.08	0.5	0.0000024
BcWN_43272	194	4.97	0.29	0.0048
BcWN_43296	226	0.38	3.66	0.014
BcWN_43344	217	0.39	3.55	0.019
BcWN_43366	185	0.12	2.44	0.017
BcWN_43388	265	0.16	3.61	0.0012
BcWN_43408	287	40.16	7.79	0.031	Probable medium-chain specific acyl-CoA dehydrogenase, mitochondrial	invertebrates
BcWN_43457	359	1.01	4.87	0.038
BcWN_43471	286	0.15	5.06	0.00009	Heat shock cognate 70 kDa protein 1	invertebrates
BcWN_43476	109	8.06	0.52	0.0077
BcWN_43504	241	23.47	0.94	0.0000097	Ubiquitin	invertebrates
BcWN_43543	188	3.3	0.1	0.0072
BcWN_43546	138	0.31	5.99	0.0028
BcWN_43548	256	8.62	1.39	0.033
BcWN_43579	173	8.17	33.22	0.043
BcWN_43591	162	2.51	0.12	0.044
BcWN_43614	130	4.78	0.14	0.0072	Uncharacterized protein	invertebrates
BcWN_43615	163	5.39	0.58	0.027
BcWN_43626	106	0.4	11.16	0.00034
BcWN_43627	166	11.87	1.24	0.0069
BcWN_43660	330	2.66	0.057	0.001
BcWN_43735	589	2.73	0.22	0.0039
BcWN_43747	233	0.92	6.13	0.015
BcWN_43750	173	11.89	1.74	0.024
BcWN_43759	288	9.37	1.5	0.026
BcWN_43780	166	5.29	0.57	0.027
BcWN_43829	260	3.3	0.36	0.03
BcWN_43840	206	4.37	0.27	0.0068
BcWN_43842	149	0.43	6.43	0.0031
BcWN_43952	192	3.57	0.29	0.027
BcWN_43959	213	0.5	3.53	0.037
BcWN_43986	166	29.04	2.94	0.002
BcWN_44016	426	1.86	11.15	0.008
BcWN_44044	293	1.39	6.35	0.043
BcWN_44052	147	13.84	1.66	0.011
BcWN_44076	211	30.56	4.27	0.0077
BcWN_44113	184	0.35	5	0.0038
BcWN_44117	108	13.88	78.96	0.0076
BcWN_44137	257	0.17	2.56	0.008
BcWN_44170	436	1.57	0.086	0.012
BcWN_44207	442	3.83	0.55	0.027
BcWN_44244	297	2.31	0.063	0.0044
BcWN_44249	142	0.3	3.31	0.037
BcWN_44252	160	6.69	0.47	0.0059
BcWN_44254	459	0.28	2.37	0.011	SARTTc1 ORF2 protein (Fragment)	invertebrates
BcWN_44258	230	2.51	26.05	0.00032
BcWN_44263	247	16.83	2.97	0.027
BcWN_44325	182	8.59	0.41	0.0007
BcWN_44388	131	3.27	0.14	0.036	C-1-tetrahydrofolate synthase, cytoplasmic	invertebrates
BcWN_44396	365	0.059	4.43	0.00001
BcWN_44419	240	0.36	3.37	0.015
BcWN_44526	276	2.1	0.068	0.0099
BcWN_44541	116	1.11	7.77	0.027
BcWN_44546	263	11.48	0.21	0.0000028
BcWN_44585	357	0.06	3	0.00019	Glutamine synthetase	invertebrates
BcWN_44586	289	0.15	12.15	1.20E-07	40S ribosomal protein S21	invertebrates
BcWN_44625	177	1.45	8.91	0.017
BcWN_44636	311	2.07	0.12	0.017
BcWN_44649	235	7.93	0.56	0.0016
BcWN_44717	229	33.11	5	0.011
BcWN_44744	237	0.09	1.74	0.025
BcWN_44758	143	4.19	0.26	0.023
BcWN_44781	155	6.5	0.24	0.0015
BcWN_44789	231	5.75	0.41	0.0036
BcWN_44816	297	5.41	0.57	0.0094
BcWN_44844	278	0.46	2.91	0.044	Serine protease inhibitor 3/4 (Fragment)	invertebrates
BcWN_44870	125	0.17	3.31	0.025
BcWN_44883	425	3.88	0.35	0.0054
BcWN_44886	675	16.19	1.81	0.0019	SARTTc3 ORF2 protein (Fragment)	invertebrates
BcWN_44906	461	0.093	4.44	0.0000072	Elongation factor 2	invertebrates
BcWN_45004	141	29.78	1.73	0.00014
BcWN_45009	276	11.18	1.5	0.011
BcWN_45022	148	1.16	9.9	0.0058
BcWN_45030	371	0.46	5.16	0.0012
BcWN_45093	169	3.42	0.11	0.0099
BcWN_45146	100	6	0.19	0.0084
BcWN_45147	283	3.94	0.46	0.024
BcWN_45165	107	41.64	5.79	0.0087
BcWN_45167	243	21.25	3.79	0.027
BcWN_45184	190	1.58	8.7	0.024
BcWN_45193	180	0.71	8.97	0.0012
BcWN_45230	327	1.64	9.76	0.0094
BcWN_45231	163	0.53	4.03	0.035
BcWN_45300	162	0.93	6.84	0.016
BcWN_45322	131	3.6	0.14	0.025
BcWN_45336	383	0.22	6.62	0.000013	Ribosomal protein S15Aa, putative	invertebrates
BcWN_45367	198	0.11	3.7	0.0018
BcWN_45378	139	10.94	86.89	0.001
BcWN_45446	265	2.1	0.14	0.031
BcWN_45454	390	1.21	7.66	0.0076
BcWN_45460	153	104.73	410.02	0.039
BcWN_45494	357	0.24	9.68	0.0000013	Putative 40S ribosomal protein RPS20	invertebrates
BcWN_45522	265	0.081	3.9	0.00023
BcWN_45561	368	17.23	3.22	0.031
BcWN_45567	226	0.76	12.22	0.00012
BcWN_45573	130	0.16	5.06	0.0028
BcWN_45587	279	0.69	3.84	0.04
BcWN_45596	275	4.21	0.14	0.0007
BcWN_45606	160	5.22	0.47	0.019
BcWN_45610	147	6.7	0.51	0.0087
BcWN_45613	167	1.41	8.89	0.017
BcWN_45616	128	3.18	0.15	0.044
BcWN_45648	114	4.13	25.37	0.009
BcWN_45650	158	9.08	0.48	0.0012
BcWN_45661	334	0.71	3.99	0.029
BcWN_45668	238	0.9	5.37	0.025
BcWN_45676	159	2.02	17.48	0.002
BcWN_45733	169	2.54	0.11	0.036
BcWN_45736	224	6.22	0.75	0.019
BcWN_45739	142	0.75	5.29	0.037
BcWN_45752	166	0.39	4.53	0.011
BcWN_45754	243	12.87	2.09	0.025
BcWN_45847	129	3.16	0.15	0.044
BcWN_45896	325	2.37	18.72	0.0017
BcWN_45904	137	8.13	1.1	0.036
BcWN_45907	208	6.08	0.63	0.013	Membrane-bound alkaline phosphatase, putative	invertebrates
BcWN_45910	154	1.95	10.12	0.031
BcWN_45935	132	1.62	9.11	0.033	Paramyosin, long form	invertebrates
BcWN_45941	198	4.11	0.19	0.0048
BcWN_45980	190	3.04	14.93	0.024
BcWN_45983	258	0.17	2.18	0.017
BcWN_45990	256	12.22	1.76	0.015
BcWN_45998	196	0.87	14.66	0.00009
BcWN_46007	233	103.06	789.92	0.00087
BcWN_46029	198	3.46	21.06	0.0081
BcWN_46069	505	12.05	1.38	0.0027
BcWN_46075	454	0.52	13.36	0.0000017	40S ribosomal protein S23	invertebrates
BcWN_46085	217	2.47	0.17	0.037
BcWN_46088	332	0.13	6.9	0.0000033
BcWN_46109	529	3.2	58.94	0.0000022
BcWN_46114	1108	0.039	0.81	0.0017
BcWN_46150	193	0.11	2.14	0.025
BcWN_46161	141	5.77	0.27	0.0048
BcWN_46185	220	8.18	1.02	0.015
BcWN_46222	162	9.65	0.81	0.0045
BcWN_46226	254	0.17	23.88	1.80E-09	Ribosomal protein L29	invertebrates
BcWN_46264	193	3	0.19	0.027
BcWN_46275	249	1.03	5.2	0.044
BcWN_46322	177	5.33	0.42	0.011
BcWN_46343	551	23.64	89.92	0.045
BcWN_46344	348	2.52	0.16	0.0077
BcWN_46350	317	0.47	3.26	0.022
BcWN_46369	113	1.9	11.47	0.024
BcWN_46495	140	4.13	0.13	0.0099
BcWN_46528	156	1.24	11.68	0.0026
BcWN_46531	410	116.67	509.14	0.023
BcWN_46609	184	8.73	0.51	0.0012
BcWN_46640	132	6.82	0.28	0.0028
BcWN_46642	134	7.19	0.56	0.0097
BcWN_46660	189	2.04	46.91	0.0000015
BcWN_46671	181	4.02	21.58	0.015
BcWN_46683	253	0.34	18.26	1.20E-07	40S ribosomal protein S27	invertebrates
BcWN_46712	193	0.11	2.24	0.021
BcWN_46717	345	3.48	0.22	0.0033
BcWN_46726	165	0.13	2.62	0.021
BcWN_46738	239	7.53	1.02	0.021
BcWN_46762	895	116.35	15.42	0.0035
BcWN_46800	287	6.12	50.98	0.00071
BcWN_46835	255	6.55	0.52	0.0031
BcWN_46874	137	8.29	0.69	0.008
BcWN_46891	219	5.48	0.43	0.0062
BcWN_46909	265	0.16	1.98	0.023
BcWN_46996	327	0.2	2.81	0.0038
BcWN_47020	251	0.34	3.52	0.0097
BcWN_47035	271	0.16	4.44	0.00031
BcWN_47042	256	6.95	1.17	0.046
BcWN_47064	183	0.82	5.95	0.017
BcWN_47076	153	5.18	0.49	0.027
BcWN_47094	281	3.96	0.27	0.0048
BcWN_47100	217	1.88	0.087	0.044
BcWN_47111	199	2.8	0.19	0.031
BcWN_47123	166	1.42	9.96	0.0096
BcWN_47136	292	3.67	0.32	0.011
BcWN_47152	287	0.075	3.6	0.00023
BcWN_47160	127	1.86	11.54	0.018
BcWN_47169	450	3	0.083	0.00027	Uncharacterized protein	invertebrates
BcWN_47179	264	1.7	0.071	0.03
BcWN_47212	153	3.78	0.25	0.027
BcWN_47230	216	0.3	3.48	0.011
BcWN_47240	170	103.2	17.57	0.016	60S ribosomal protein L13	invertebrates
BcWN_47248	113	0.19	3.66	0.025
BcWN_47344	189	0.23	26.43	8.00E-09
BcWN_47349	383	0.22	1.72	0.035	RNA-directed RNA polymerase catalytic subunit	viruses
BcWN_47396	249	16.6	2.04	0.0059
BcWN_47425	435	2.17	23.27	0.0002
BcWN_47458	228	0.19	3.54	0.0033
BcWN_47463	352	0.061	1.39	0.012
BcWN_47482	276	42.3	8.78	0.044
BcWN_47501	154	14.19	1.22	0.0027
BcWN_47557	234	0.55	5.14	0.0063
BcWN_47622	203	4.33	0.19	0.0033
BcWN_47628	134	3.52	0.14	0.025
BcWN_47644	141	8.51	0.27	0.00056
BcWN_47693	173	2.48	0.11	0.036
BcWN_47696	250	0.43	4.36	0.0062
BcWN_47710	174	0.98	21.91	0.000011	60S ribosomal protein L39	invertebrates
BcWN_47720	158	1.36	9.51	0.011
BcWN_47725	164	1.31	11.11	0.004
BcWN_47727	162	12.03	48.46	0.041
BcWN_47781	230	17.98	0.73	0.000023
BcWN_47788	269	6.77	0.84	0.015
BcWN_47794	377	4.32	40.5	0.00034
BcWN_47887	156	7.14	30.94	0.035
BcWN_47895	227	10.76	278.26	1.30E-07
BcWN_47940	267	0.16	1.97	0.023
BcWN_47994	256	1.59	0.073	0.044
BcWN_48016	503	0.26	11.35	1.20E-07	Ribosomal protein S17	invertebrates
BcWN_48018	548	8.17	87.3	0.00011
BcWN_48043	355	0.06	1.01	0.044
BcWN_48075	143	4.79	0.39	0.027
BcWN_48079	129	0.17	4.95	0.0033
BcWN_48085	211	3.35	92.04	1.90E-07
BcWN_48087	159	4.85	0.24	0.0071
BcWN_48092	184	4.66	20.52	0.037
BcWN_48099	132	9.09	0.28	0.00056
BcWN_48119	226	0.57	10.39	0.00011	40S ribosomal protein S28	invertebrates
BcWN_48160	133	0.16	4.1	0.0072
BcWN_48197	470	0.14	2.68	0.00061	Short-chain dehydrogenase/reductase SDR	bacteria
BcWN_48231	308	0.7	8.29	0.00054
BcWN_48237	122	9.31	1.23	0.033
BcWN_48239	172	12.33	0.98	0.0021
BcWN_48268	455	3.67	15.27	0.036
BcWN_48283	407	0.053	3.18	0.00005	Putative uncharacterized protein	invertebrates
BcWN_48313	238	11.25	1.74	0.023
BcWN_48329	139	7.55	0.41	0.0031
BcWN_48330	134	12.47	0.28	0.000069
BcWN_48331	268	19.42	2.59	0.0067
BcWN_48356	479	0.49	2.78	0.029
BcWN_48381	257	0.17	2.7	0.0062	LMBR1 domain-containing protein 2-like protein	invertebrates
BcWN_48411	276	1.16	7.62	0.0096
BcWN_48418	261	40.96	3.45	0.00035
BcWN_48450	148	0.29	5.84	0.0022
BcWN_48458	383	0.11	4.12	0.000049	Putative uncharacterized protein (Fragment)	invertebrates
BcWN_48487	138	3.73	0.27	0.043
BcWN_48505	232	5.17	23.07	0.03
BcWN_48510	791	2.03	0.14	0.0023
BcWN_48531	177	3.03	0.21	0.037
BcWN_48583	233	0.83	5.08	0.026
BcWN_48596	183	12.29	1.23	0.0048
BcWN_48601	149	1.58	12.48	0.0052
BcWN_48607	218	1.18	7.58	0.014	Moesin/ezrin/radixin homolog 1	invertebrates
BcWN_48620	543	10.85	1.31	0.0038
BcWN_48649	223	1.92	0.084	0.036
BcWN_48657	225	3.62	0.33	0.022
BcWN_48682	502	18.9	3.85	0.041
BcWN_48684	136	0.32	5.11	0.0062
BcWN_48738	169	0.89	6.33	0.019
BcWN_48759	118	8.71	0.96	0.022
BcWN_48764	125	0.69	12.77	0.00032
BcWN_48798	366	0.12	1.49	0.02	Uncharacterized protein	invertebrates
BcWN_48862	193	3.77	0.19	0.0093
BcWN_48868	140	5.66	0.67	0.047
BcWN_48887	169	6.08	47.68	0.0014	Aconitate hydratase, putative	invertebrates
BcWN_48888	115	12.29	0.33	0.00021
BcWN_48892	241	2.67	0.16	0.017
BcWN_48911	225	0.1	3.42	0.0013
BcWN_48920	144	0.15	2.74	0.03
BcWN_48944	231	0.19	3.25	0.0048
BcWN_48972	236	0.27	2.71	0.021
BcWN_48983	186	0.12	2.12	0.03
BcWN_48989	854	1.08	0.11	0.022
BcWN_49003	140	4.9	0.27	0.012
BcWN_49010	177	0.12	2.02	0.044
BcWN_49011	446	5.81	0.55	0.0029
BcWN_49025	223	3.94	0.34	0.015
BcWN_49033	251	0.85	8.31	0.0019
BcWN_49046	248	1.81	16.43	0.00099
BcWN_49086	156	2.06	38.77	0.0000095
BcWN_49087	345	0.12	3.27	0.00045
BcWN_49101	229	0.47	29.36	1.60E-08
BcWN_49103	169	0.51	4	0.031
BcWN_49123	169	4.18	27.12	0.0057
BcWN_49162	288	2.75	0.13	0.0062
BcWN_49180	224	7.65	0.67	0.0044
BcWN_49182	257	4.92	24.78	0.016
BcWN_49281	146	16.58	1.29	0.0014
BcWN_49296	125	1.71	15.33	0.003
BcWN_49320	414	5.69	1.04	0.049
BcWN_49357	576	3.46	0.49	0.022
BcWN_49360	233	3.4	0.4	0.047
BcWN_49378	199	6.03	0.57	0.011
BcWN_49405	261	3.86	0.36	0.015
BcWN_49430	138	0.47	5.17	0.014
BcWN_49432	142	6.79	0.4	0.0048
BcWN_49452	906	0.97	5.33	0.012	Ankyrin repeat domain protein	bacteria
BcWN_49456	331	1.29	5.9	0.042
BcWN_49472	135	9.52	0.97	0.012
BcWN_49508	274	0.078	2.06	0.0062	Transposase	bacteria
BcWN_49546	124	0.35	6.21	0.0042
BcWN_49598	181	3.55	0.31	0.036
BcWN_49606	496	0.43	3.18	0.0087
BcWN_49644	152	0.28	2.97	0.043
BcWN_49661	420	214.57	1009.47	0.015
BcWN_49670	212	43.25	7.26	0.017	Aconitate hydratase, mitochondrial	invertebrates
BcWN_49764	136	11.34	0.83	0.0028
BcWN_49765	115	0.93	6.04	0.047
BcWN_49794	439	3.46	13.95	0.044
BcWN_49814	280	0.23	2.15	0.027	Putative Glutamate-cysteine ligase	bacteria
BcWN_49822	123	1.57	10.23	0.019
BcWN_49862	156	36.25	2.17	0.000098
BcWN_49962	142	0.45	5.29	0.011
BcWN_49964	128	9.2	0.44	0.0016
BcWN_49974	332	3.23	0.4	0.029
BcWN_50040	182	0.12	2.17	0.03
BcWN_50051	147	9.33	1.15	0.021
BcWN_50054	214	1.4	9.92	0.007
BcWN_50061	180	4.88	0.31	0.0077
BcWN_50074	245	2.19	9.74	0.041
BcWN_50128	143	0.6	6.83	0.0059
BcWN_50167	122	23.88	0.46	0.0000037
BcWN_50176	216	0.5	4	0.02
BcWN_50195	166	4.13	0.23	0.012
BcWN_50229	601	2.5	0.031	0.000037
BcWN_50369	149	12.36	1.26	0.0068
BcWN_50394	181	11.24	1.56	0.02
BcWN_50409	460	0.47	4.74	0.0015
BcWN_50430	181	0.12	3.22	0.0052
BcWN_50448	120	0.36	4.07	0.031
BcWN_50489	243	4.06	39.96	0.00033
BcWN_50498	653	0.033	1.67	0.00017	Putative reverse transcriptase	invertebrates
BcWN_50499	217	1.09	6.58	0.021
BcWN_50549	658	0.26	14.1	1.10E-08	40S ribosomal protein S9	invertebrates
BcWN_50553	212	1.11	11.43	0.0011
BcWN_50575	386	5.22	0.88	0.041
BcWN_50637	276	0.23	2.18	0.027
BcWN_50658	211	6.5	31.07	0.02
BcWN_50666	202	0.21	2.79	0.017	C-1-tetrahydrofolate synthase, cytoplasmic	invertebrates
BcWN_50679	220	1.27	8.62	0.0089
BcWN_50740	147	0.15	5.62	0.0009	Putative uncharacterized protein	bacteria
BcWN_50749	114	1.13	8.07	0.024
BcWN_50753	136	7.72	1.1	0.047
BcWN_50783	142	3.32	0.13	0.025
BcWN_50805	151	0.57	7.96	0.0018
BcWN_50835	206	0.1	2.92	0.0044
BcWN_50837	292	2.71	33.13	0.000091
BcWN_50852	424	0.45	5.45	0.00065
BcWN_50864	173	71.82	10.21	0.0069
BcWN_50877	329	0.26	2.06	0.031
BcWN_50937	129	4.98	0.29	0.017
BcWN_50973	826	14.29	69.83	0.013
BcWN_50995	240	1.79	16.2	0.001
BcWN_51020	128	5.02	0.44	0.036
BcWN_51026	296	0.29	2.98	0.0097
BcWN_51056	260	5.36	0.072	0.000062
BcWN_51070	147	6.56	0.13	0.00061
BcWN_51074	141	0.76	22.51	0.0000055
BcWN_51103	140	0.15	3.62	0.0099
BcWN_51152	218	0.29	2.67	0.031
BcWN_51174	245	3.76	21.31	0.0098
BcWN_51386	234	16.84	2.89	0.024	Arginine methyltransferase 1	invertebrates
BcWN_51396	234	14.46	196.9	0.000018
BcWN_51401	124	0.17	6.66	0.0009	Myosin heavy chain, muscle	invertebrates
BcWN_51436	159	3.1	0.12	0.021
BcWN_51472	125	4.11	0.15	0.017
BcWN_51492	366	0.18	3.03	0.0013
BcWN_51498	243	0.79	4.71	0.03
BcWN_51506	446	36.89	6.15	0.015	Probable medium-chain specific acyl-CoA dehydrogenase, mitochondrial	invertebrates
BcWN_51522	284	2.11	0.2	0.048
BcWN_51592	149	6.76	0.13	0.00047
BcWN_51598	347	63.59	1.62	6.90E-08
BcWN_51741	211	27.82	3.56	0.0051	Acyl-CoA dehydrogenase	invertebrates
BcWN_51743	227	12.93	99.54	0.001
BcWN_51744	174	188.24	2.48	5.00E-10
BcWN_51749	151	0.99	7.59	0.013
BcWN_51756	162	0.26	4.64	0.0048
BcWN_51808	176	2.8	0.11	0.021
BcWN_51840	148	3.04	0.13	0.03	Putative uncharacterized protein	invertebrates
BcWN_51932	113	9.86	0.5	0.0022
BcWN_51946	143	0.3	3.55	0.027
BcWN_51988	247	191.67	37.87	0.031
BcWN_52066	310	0.28	5.7	0.00017
BcWN_52080	267	37.47	199.85	0.008
BcWN_52158	312	0.14	3.19	0.00097
BcWN_52169	167	0.51	8.32	0.00077
BcWN_52177	149	16.82	1.39	0.0017
BcWN_52201	114	0.19	3.46	0.03
BcWN_52229	118	3.81	0.16	0.03
BcWN_52273	197	0.22	2.96	0.015
BcWN_52274	118	0.36	5.25	0.011
BcWN_52322	429	6.14	1.09	0.041
BcWN_52370	186	0.23	2.63	0.031
BcWN_52395	327	15.13	1.49	0.0017
BcWN_52420	310	0.69	12.18	0.000037
BcWN_52463	204	5.67	0.55	0.013
BcWN_52476	190	1.01	7.22	0.012
BcWN_52507	189	7.82	0.4	0.00098
BcWN_52517	316	0.14	7.91	0.0000017	tRNA dimethylallyltransferase	bacteria
BcWN_52518	206	2.7	0.091	0.012
BcWN_52610	194	0.33	3.39	0.018
BcWN_52623	392	0.38	5.51	0.00035
BcWN_52658	102	5.46	0.37	0.031
BcWN_52669	230	0.19	2.69	0.011
BcWN_52674	323	0.13	2.67	0.0022
BcWN_52737	334	1.8	0.17	0.048
BcWN_52767	172	0.25	5.02	0.0022
BcWN_52769	453	22.27	2.24	0.001
BcWN_52773	214	1.1	5.7	0.043
BcWN_52830	200	0.21	2.82	0.017
BcWN_52870	203	5.7	0.83	0.044
BcWN_52896	131	0.33	6.17	0.0033
BcWN_52914	273	0.39	3.3	0.016
BcWN_52982	114	0.75	5.93	0.031
BcWN_52992	647	3.01	0.44	0.024
BcWN_53121	444	23.01	1.86	0.00027
BcWN_53134	140	7.96	1.07	0.036
BcWN_53154	223	0.1	1.6	0.044
BcWN_53171	161	0.13	3.15	0.0099
BcWN_53203	195	62.73	11.37	0.023
BcWN_53212	197	0.22	29.17	2.70E-09
BcWN_53266	116	5.91	0.32	0.012
BcWN_53270	144	1.64	18.78	0.00057
BcWN_53306	392	0.55	5.32	0.0019
BcWN_53430	371	3.35	13.57	0.046
BcWN_53446	153	0.14	2.82	0.021	Probable ribosome biogenesis protein NEP1 (Fragment)	invertebrates
BcWN_53462	427	0.2	8.23	0.0000011	Putative 60S ribosomal protein L22 isoform 1	invertebrates
BcWN_53526	106	10.51	0.35	0.00087
BcWN_53595	296	0.072	1.59	0.014
BcWN_53677	207	3.31	0.27	0.027
BcWN_53711	316	0.27	2.2	0.027
BcWN_53782	318	3.84	0.47	0.024
BcWN_53854	186	0.23	3.23	0.012
BcWN_53858	444	0.29	3.17	0.0026
BcWN_53877	136	0.95	6.91	0.022
BcWN_53888	134	9.11	62.09	0.003
BcWN_53892	169	36.25	4	0.0022
BcWN_53911	125	3.26	26.75	0.002
BcWN_53916	103	4.58	0.18	0.025
BcWN_53917	138	200.25	26	0.0034
BcWN_53996	140	7.19	0.67	0.015
BcWN_54074	180	0.24	3.03	0.02
BcWN_54075	213	4.12	0.088	0.001
BcWN_54202	300	0.29	2.63	0.017
BcWN_54207	198	14.71	1.8	0.0079
BcWN_54212	121	8.67	0.93	0.02
BcWN_54215	155	0.28	3.64	0.017
BcWN_54222	506	15.11	2.9	0.034
BcWN_54264	149	0.29	3.91	0.015
BcWN_54288	147	7.43	125.09	0.000006
BcWN_54331	784	1.23	0.072	0.0048
BcWN_54341	359	0.3	2.15	0.033
BcWN_54346	161	2.93	0.12	0.025
BcWN_54361	175	2.45	0.11	0.036
BcWN_54384	216	0.1	4	0.00069
BcWN_54389	174	4.31	0.22	0.008
BcWN_54475	259	0.41	3.19	0.024
BcWN_54563	180	0.36	6.89	0.00068
BcWN_54590	223	0.29	4.46	0.0025
BcWN_54622	106	0.61	6.38	0.016
BcWN_54633	111	69.67	7.95	0.0024
BcWN_54636	314	25.65	2.39	0.00074
BcWN_54681	172	0.12	2.51	0.021
BcWN_54743	113	2.09	12.8	0.019
BcWN_54776	317	0.47	3.14	0.026
BcWN_54778	541	34.92	7.29	0.043
BcWN_54832	287	0.52	3.99	0.013
BcWN_54847	356	0.84	4.06	0.045
BcWN_54852	120	0.18	3.6	0.021
BcWN_54891	366	2.34	20.53	0.0008
BcWN_54904	205	1.99	0.092	0.044
BcWN_54950	147	6.27	0.77	0.036
BcWN_54971	196	0.77	4.79	0.034
BcWN_55036	195	3.84	0.19	0.008
BcWN_55041	141	13.52	2.26	0.042
BcWN_55053	177	0.12	10.29	0.0000042
BcWN_55061	200	0.43	5.17	0.0043
BcWN_55062	211	6.5	0.62	0.0088
BcWN_55063	130	12.19	1.88	0.037
BcWN_55078	189	0.79	7.55	0.0042
BcWN_55082	125	4.46	25.24	0.012
BcWN_55087	383	0.62	8.19	0.00022
BcWN_55094	102	6.09	0.18	0.0072
BcWN_55176	320	3.88	0.47	0.022
BcWN_55279	167	1.67	11.36	0.0089
BcWN_55284	166	4.26	0.23	0.011
BcWN_55293	133	14.5	0.71	0.0004
BcWN_55336	275	0.31	2.8	0.019
BcWN_55375	170	3.28	0.22	0.031
BcWN_55436	305	0.84	16.44	0.000011
BcWN_55584	197	0.43	11.16	0.000037
BcWN_55589	120	0.54	6.26	0.011
BcWN_55632	311	0.14	1.63	0.027
[truncated: 1,314 more rows]
