# Supplementary material for: Comparison of Potato and Asian Citrus Psyllid Adult and Nymph Transcriptomes Identified Vector Transcripts with Potential Involvement in Circulative, Propagative Liberibacter Transmission
Source: Pathogens. 2014 Nov 3;3(4):875–907. doi: 10.3390/pathogens3040875 (PMC4282890; doi:10.3390/pathogens3040875)
Supplement: Supplementary File 1 [file pathogens-03-00875-s001.zip › pathogens-66026-supplementary-final/pathogens-66026-supplementary-revised-layout/Supplementary Table S3.csv]

SeqID	Length	Ny (RPKM)	NyL (RPKM)	NyNyL (p-value)	Description (UniProt)	Taxonomy
BcWN_00059	7247	1.63	262.08	1.20E-15	Lactose operon repressor	viruses
BcWN_00091	5977	19.21	2.44	0.0074	SARTTc3 ORF2 protein (Fragment)	invertebrates
BcWN_00176	6379	3.75	14.05	0.02	BEL12_AG transposon polyprotein	invertebrates
BcWN_00325	2796	5.09	0.4	0.00066	Uncharacterized protein	invertebrates
BcWN_00350	4377	0.48	1.79	0.025	Putative uncharacterized protein	invertebrates
BcWN_00485	2394	8.52	1.57	0.05
BcWN_00533	12385	29.9	5.31	0.039	Myosin-VIIa	invertebrates
BcWN_00620	4708	4.28	0.69	0.028	Retroelement polyprotein	invertebrates
BcWN_00637	2387	1.87	6.27	0.037	Axonemal dynein intermediate chain polypeptide	invertebrates
BcWN_00653	4719	0.97	0.091	0.0035	SARTTc1 ORF2 protein (Fragment)	invertebrates
BcWN_00711	3015	0.6	2.27	0.025	Endonuclease-reverse transcriptase	invertebrates
BcWN_00843	1861	16.07	0.26	7.00E-09	Uncharacterized protein	invertebrates
BcWN_00955	10859	0.31	0.049	0.044	RNA replication protein	viruses
BcWN_00985	2386	5.15	0.86	0.035	Carboxypeptidase D	invertebrates
BcWN_01045	4153	5.77	0.79	0.012	Protein bicaudal C	invertebrates
BcWN_01078	4108	0.96	5.69	0.0018	Uncharacterized protein	invertebrates
BcWN_01134	2788	1.1	5.07	0.0082	Reverse transcriptase (Fragment)	invertebrates
BcWN_01171	1907	5.24	0.53	0.0032	Endonuclease-reverse transcriptase	invertebrates
BcWN_01209	3027	5.25	1692.41	1.70E-18	Hypothetical CTC00065-like protein	bacteria
BcWN_01310	2567	1.47	0.2	0.022	Reverse transcriptase (Fragment)	invertebrates
BcWN_01357	4711	1.53	5.33	0.03	Uncharacterized protein	invertebrates
BcWN_01402	7211	88.26	983.77	0.000025	1-phosphatidylinositol-4,5-bisphosphate phosphodiesterase epsilon-1	invertebrates
BcWN_01685	3479	10.46	0.6	0.000066	Pol-like protein	invertebrates
BcWN_01811	5156	3.66	0.52	0.015	Viral A-type inclusion protein, putative	invertebrates
BcWN_02021	5224	21.33	3.78	0.039	Uncharacterized protein	invertebrates
BcWN_02051	14140	2.29	0.2	0.0011	Dynein heavy chain, cytoplasmic	invertebrates
BcWN_02099	2503	3.78	0.21	0.0001	Uncharacterized protein	invertebrates
BcWN_02172	2375	1.29	4.86	0.023	Endonuclease-reverse transcriptase	invertebrates
BcWN_02247	3823	2.07	7.5	0.024	SARTTc1 ORF2 protein (Fragment)	invertebrates
BcWN_02311	4314	2.89	0.45	0.026	Uncharacterized protein	invertebrates
BcWN_02313	3327	56.55	1.07	8.10E-09	Uncharacterized protein	invertebrates
BcWN_02347	2439	2.81	0.33	0.0084
BcWN_02355	4946	0.64	0.1	0.036
BcWN_02443	1620	385.11	1472.75	0.018	Uncharacterized protein (Fragment)	bacteria
BcWN_02495	3201	0.43	1.87	0.012	Endonuclease-reverse transcriptase	invertebrates
BcWN_02496	2369	8.24	1.36	0.031	Pol-like protein	invertebrates
BcWN_02530	6156	33.47	4.84	0.014	Vitellogenin	invertebrates
BcWN_02749	4365	4.97	0.75	0.02	SARTTc3 ORF2 protein (Fragment)	invertebrates
BcWN_02861	2090	2.39	13.72	0.0022	Cytochrome P450 4BR3	invertebrates
BcWN_02890	3024	6.92	0.77	0.0042	Pol-like protein	invertebrates
BcWN_02983	1430	1.49	5.24	0.033	N-acylsphingosine amidohydrolase (Acid ceramidase), putative (Fragment)	invertebrates
BcWN_03036	2385	2.61	0.25	0.0029	Putative uncharacterized protein	invertebrates
BcWN_03173	2068	0.38	0.017	0.0095	Internalin protein	bacteria
BcWN_03302	1964	2.03	7.38	0.026	SARTTc2 ORF1 protein	invertebrates
BcWN_03384	1491	1.46	0.19	0.028	Internalin protein	bacteria
BcWN_03418	1024	4.87	0.68	0.02
BcWN_03554	1884	395.47	48.06	0.0057	Uncharacterized protein	invertebrates
BcWN_03595	1817	4.76	0.55	0.007	Serine/threonine protein kinase	bacteria
BcWN_03664	2287	0.92	4.27	0.0083	Reverse transcriptase	invertebrates
BcWN_03704	1472	0.3	0.012	0.042	STARP antigen	invertebrates
BcWN_03708	2281	5.16	0.45	0.0013	Uncharacterized protein (Fragment)	invertebrates
BcWN_03772	1590	3.3	0.52	0.035	Endonuclease-reverse transcriptase	invertebrates
BcWN_03810	2733	12.43	2.09	0.032	Pol-like protein	invertebrates
BcWN_03876	2270	59.81	7.48	0.0067	Putative uncharacterized protein	invertebrates
BcWN_04144	2054	3.03	0.24	0.001	Uncharacterized protein	invertebrates
BcWN_04257	2005	92.35	1.94	1.90E-08	Putative uncharacterized protein	invertebrates
BcWN_04280	1201	0.4	1.55	0.044	Uncharacterized protein	invertebrates
BcWN_04376	1254	3.81	0.4	0.0055	Uncharacterized protein (Fragment)	invertebrates
BcWN_04381	1857	1.88	0.13	0.001	I-connectin	invertebrates
BcWN_04513	3125	2.22	7.36	0.038	Putative uncharacterized protein	invertebrates
BcWN_04538	2778	19.74	2.97	0.019	Transient receptor potential protein	invertebrates
BcWN_04631	1124	3.35	0.13	0.000072	Putative reverse transcriptase	invertebrates
BcWN_04667	2433	0.54	0.044	0.012	TBC1 domain family member 30 (Fragment)	invertebrates
BcWN_04690	1585	0.36	2.94	0.00075	Putative uncharacterized protein	invertebrates
BcWN_04733	1360	3.46	0.46	0.016	Lithostathine 1, putative	invertebrates
BcWN_04837	1637	0.72	2.57	0.036	Uncharacterized protein	invertebrates
BcWN_04875	3053	29.76	3.57	0.0055	Soluble trehalase	invertebrates
BcWN_04903	4018	0.54	3.16	0.0023	BEL12_AG transposon polyprotein	invertebrates
BcWN_04950	1321	0.54	2.11	0.031	Reverse transcriptase (Fragment)	invertebrates
BcWN_04956	2386	7.43	0.96	0.0096
BcWN_05089	2691	0.24	1.55	0.0026	Putative uncharacterized protein	invertebrates
BcWN_05093	1417	2.26	0.21	0.005	Putative reverse transcriptase	invertebrates
BcWN_05196	953	1.99	7.54	0.024
BcWN_05255	1739	5.68	0.64	0.0056	Uncharacterized protein	invertebrates
BcWN_05266	2067	2.1	0.31	0.028	Pol-like protein (Fragment)	invertebrates
BcWN_05315	1955	14.95	1.97	0.0097	Zn finger homeodomain 2	invertebrates
BcWN_05559	1836	3.33	0.46	0.019	Uncharacterized protein	invertebrates
BcWN_05581	1458	1.84	0.22	0.016
BcWN_05673	1680	1.25	97.43	1.90E-12	Cuticle protein 7	invertebrates
BcWN_05886	1262	1786.24	9846.18	0.0025	Putative uncharacterized protein	bacteria
BcWN_05980	2526	22.79	3.72	0.027
BcWN_06046	1060	6.75	0.9	0.015	Endonuclease-reverse transcriptase	invertebrates
BcWN_06098	1793	4.3	0.57	0.014	Uncharacterized protein	invertebrates
BcWN_06438	2407	0.67	5.27	0.00041	Uncharacterized protein	invertebrates
BcWN_06478	1024	6.94	0.45	0.00036	Nucleic-acid-binding protein from transposon X-element	invertebrates
BcWN_06495	1482	3.22	0.23	0.00086	Uncharacterized protein	invertebrates
BcWN_06596	2029	2	0.16	0.0018	LPXTG-motif cell wall anchor domain protein	bacteria
BcWN_06660	1835	38.64	1.24	8.40E-07
BcWN_06674	1655	3.12	0.52	0.044	SARTTc5 ORF2 protein	invertebrates
BcWN_06874	1175	7.45	0.62	0.0012
BcWN_06920	2366	4.5	25.15	0.0024	CG5644	invertebrates
BcWN_06952	1145	2.68	10.5	0.019	Uncharacterized protein	invertebrates
BcWN_07012	2165	0.52	3.16	0.0023	Endonuclease-reverse transcriptase	invertebrates
BcWN_07114	1758	5.66	0.42	0.00053	Pol-like protein (Fragment)	invertebrates
BcWN_07197	751	0.8	2.98	0.044
BcWN_07198	1191	0.81	7.26	0.00026
BcWN_07241	1039	0.022	1.31	0.000029
BcWN_07260	1213	0.46	1.7	0.047	Integrase core domain containing protein	invertebrates
BcWN_07281	1937	2.38	0.15	0.00046	Putative uncharacterized protein	invertebrates
BcWN_07348	2273	8.77	37.8	0.0098	Troponin H isoform 2	invertebrates
BcWN_07379	1581	0.88	0.023	0.00051	Cell division protein	bacteria
BcWN_07477	1663	5.19	0.9	0.046	Reverse transcriptase homolog protein	invertebrates
BcWN_07478	1468	111.72	20.62	0.048
BcWN_07488	1680	3.27	10.48	0.045
BcWN_07506	1917	3.42	0.29	0.0015	I-connectin	invertebrates
BcWN_07676	1159	0.46	2.01	0.023	Uncharacterized protein	invertebrates
BcWN_07722	2612	3.28	0.11	0.0000068	SARTTc1 ORF2 protein (Fragment)	invertebrates
BcWN_07727	1351	4.19	0.56	0.015	Hypothetical conserved protein	invertebrates
BcWN_07806	1410	0.41	2.62	0.003	Reverse transcriptase (Fragment)	invertebrates
BcWN_07824	1991	3.69	98.26	2.50E-08	FixR	invertebrates
BcWN_07864	1074	62.26	980.62	0.0000018	Putative uncharacterized protein	bacteria
BcWN_07915	2565	977.46	8.1	3.10E-12	Heat shock protein 70 A1	invertebrates
BcWN_07953	1075	0.043	0.48	0.019	Outer membrane protein	bacteria
BcWN_07984	810	0.77	3.54	0.016	BarH-like 2 homeobox protein (Fragment)	invertebrates
BcWN_08005	2047	770.38	141.62	0.046	Tubulin-folding cofactor B	invertebrates
BcWN_08183	2159	0.086	0.42	0.038	DNA-directed RNA polymerase subunit beta	bacteria
BcWN_08198	1055	0.46	1.99	0.026	Reverse transcriptase (Protease) (Fragment)	invertebrates
BcWN_08211	1038	1.2	0.035	0.00096	Glutamate receptor 4, putative	invertebrates
BcWN_08324	2368	3.78	24.38	0.001	Takeout-like protein	invertebrates
BcWN_08363	1993	0.32	38.3	1.20E-13
BcWN_08384	1012	7.87	0.41	0.00009	SCAN domain-containing protein 3 (Fragment)	invertebrates
BcWN_08421	988	3.34	0.18	0.00042
BcWN_08561	2132	2436.88	438.73	0.042
BcWN_08576	880	0.58	2.44	0.028
BcWN_08643	655	1.44	7.9	0.0051
BcWN_08667	720	6.09	0.55	0.003
BcWN_08767	987	21.26	3.76	0.042	Alkaline nuclease	invertebrates
BcWN_08820	1079	3.53	0.083	0.0000096	Meiotic recombination protein SPO11, putative	invertebrates
BcWN_08919	2635	932.68	102.98	0.0033	Heat shock protein 90	invertebrates
BcWN_08962	10106	182.27	0.29	7.80E-19	Polyprotein	viruses
BcWN_08975	1286	0.47	1.81	0.037	Uncharacterized protein	invertebrates
BcWN_09105	2159	13.16	42.26	0.042	Sugar transporter 12	invertebrates
BcWN_09130	2526	0.037	0.69	0.00013	Uncharacterized protein	invertebrates
BcWN_09160	1856	0.12	2.72	0.0000035	Putative uncharacterized protein	invertebrates
BcWN_09272	1342	0.12	2.67	0.0000083	SARTTc1 ORF2 protein (Fragment)	invertebrates
BcWN_09281	4676	1.19	0.15	0.013
BcWN_09341	1920	1.56	0.25	0.046
BcWN_09429	2405	5.06	19.23	0.019	Uncharacterized protein	invertebrates
BcWN_09433	1980	0.58	0.054	0.02
BcWN_09469	432	70.37	7.01	0.0021
BcWN_09565	879	0.5	3.81	0.0014	Putative uncharacterized protein (Fragment)	invertebrates
BcWN_09608	1890	2.48	0.33	0.017
BcWN_09610	2138	4.23	0.41	0.0029
BcWN_09666	2665	110	4.6	0.0000054	Putative small heat shock protein	invertebrates
BcWN_09683	725	3.5	0.42	0.017
BcWN_09687	1363	14.09	1.84	0.01
BcWN_09711	951	3.33	0.49	0.031	SARTTc2 ORF1 protein	invertebrates
BcWN_09739	2141	116.24	357.96	0.049	Uncharacterized protein	invertebrates
BcWN_09805	1127	0.33	1.3	0.047
BcWN_10054	2008	3.36	0.16	0.000072	I-connectin	invertebrates
BcWN_10083	536	7.11	0.8	0.0094
BcWN_10102	1678	0.47	15.4	1.30E-08	Cytochrome P450-like protein	invertebrates
BcWN_10115	1312	0.23	2.77	0.00013
BcWN_10126	1298	3.2	0.41	0.016	Putative pol-like protein	invertebrates
BcWN_10156	777	12.24	1.15	0.0023
BcWN_10273	999	11.48	1.94	0.037
BcWN_10447	1440	2.28	0.2	0.0034	Uncharacterized protein	invertebrates
BcWN_10499	927	12.82	2.18	0.038
BcWN_10580	741	2.71	20.74	0.00046
BcWN_10594	1738	2.42	0.31	0.015
BcWN_10603	1079	0.24	1.39	0.011
BcWN_10626	910	3.27	0.039	0.0000031	Uncharacterized protein (Fragment)	invertebrates
BcWN_10686	2018	1.6	0.11	0.0011
BcWN_10780	915	2.9	10.04	0.035
BcWN_10800	1267	0.87	3.45	0.023
BcWN_10844	1535	1.95	0.19	0.0055	Putative uncharacterized protein	invertebrates
BcWN_10893	3086	34.44	5.88	0.033	Uncharacterized protein	invertebrates
BcWN_10946	1373	3.98	0.56	0.019	Cathepsin F, putative	invertebrates
BcWN_10964	2564	58.49	932.32	0.0000017	Putative uncharacterized protein	bacteria
BcWN_11020	898	2.18	35.54	0.0000022
BcWN_11045	568	0.85	3.5	0.033
BcWN_11065	1831	1.36	4.45	0.046	Fatty acyl-CoA reductase 1	invertebrates
BcWN_11144	2195	2.56	0.15	0.00024	Translational activator GCN1, putative	invertebrates
BcWN_11214	753	0.52	2.07	0.045
BcWN_11225	1472	4.36	0.5	0.0069	DNA, non-LTR retrotransposon:SARTTc7, complete sequence	invertebrates
BcWN_11276	914	0.33	1.67	0.019
BcWN_11287	895	2.32	0.3	0.027	Uncharacterized protein	invertebrates
BcWN_11308	1185	0.47	1.78	0.042	Cytoplasmic dynein 2 heavy chain 1	invertebrates
BcWN_11379	1000	3.19	0.34	0.0083	Uncharacterized protein	invertebrates
BcWN_11422	1060	35.04	1968.45	2.40E-11
BcWN_11473	933	1.34	0.17	0.049	Pol protein	invertebrates
BcWN_11502	1234	12.85	2.22	0.039	Predicted protein (Fragment)	invertebrates
BcWN_11524	733	0.38	2.81	0.003
BcWN_11543	881	19.91	2.58	0.0097
BcWN_11583	1336	0.1	0.66	0.022	Uncharacterized protein	invertebrates
BcWN_11592	800	1.79	0.09	0.0023
BcWN_11700	525	0.31	2.63	0.0035
BcWN_11733	1121	81.91	14.86	0.044
BcWN_11740	910	2.13	0.24	0.017	Putative uncharacterized protein	invertebrates
BcWN_11782	993	0.46	3.3	0.002	Putative uncharacterized protein	invertebrates
BcWN_11840	1513	13.9	0.22	1.30E-08	Uncharacterized protein	invertebrates
BcWN_11848	1145	2.16	0.28	0.023
BcWN_11876	2163	1.56	13.65	0.00016
BcWN_11935	2638	26.91	3598.76	6.10E-15	Putative uncharacterized protein	bacteria
BcWN_11967	2149	8.3	0.77	0.0016	Uncharacterized protein	invertebrates
BcWN_12018	1996	13.2	0.48	0.0000039	Putative uncharacterized protein	invertebrates
BcWN_12129	1335	2.18	0.25	0.013
BcWN_12317	1326	0.42	1.73	0.029	Putative uncharacterized protein	invertebrates
BcWN_12342	592	0.55	2.48	0.029
BcWN_12481	659	1.47	5.27	0.041
BcWN_12619	1034	66.32	4.69	0.00023	Vitellogenin-1	invertebrates
BcWN_12656	1387	4.13	0.56	0.016	Phosphatidylinositol 3-kinase catalytic subunit type 3	invertebrates
BcWN_12838	532	0.95	4.88	0.011
BcWN_12882	982	1.39	0.16	0.033
BcWN_12885	1118	3.2	0.27	0.0029
BcWN_12889	909	2.31	7.64	0.045
BcWN_12915	709	1.07	0.076	0.023
BcWN_13008	305	2.42	0.12	0.012
BcWN_13027	517	5.94	2374.47	3.90E-19	Putative uncharacterized protein	bacteria
BcWN_13046	689	19.26	3.2	0.033	Putative uncharacterized protein	invertebrates
BcWN_13053	1042	6.42	1.08	0.042
BcWN_13067	1227	5.96	179.11	8.60E-09
BcWN_13073	764	1.6	0.14	0.016
BcWN_13088	1315	20.52	134.95	0.00085	Flightin	invertebrates
BcWN_13140	1209	0.95	6.03	0.0018
BcWN_13147	1270	5.33	0.75	0.019
BcWN_13149	732	4.64	0.66	0.027
BcWN_13176	1417	2.28	0.16	0.0015	Reverse transcriptase	invertebrates
BcWN_13182	369	9.07	0.58	0.00086
BcWN_13217	1315	1.72	38.68	1.50E-07
BcWN_13267	554	13.46	7548.18	1.60E-20	Putative uncharacterized protein	bacteria
BcWN_13320	290	1.91	11.92	0.0036
BcWN_13344	1158	3.21	293.15	3.20E-13	Abdominal-B	invertebrates
BcWN_13346	844	0.49	2.55	0.012
BcWN_13360	1290	5.64	0.33	0.0002
BcWN_13367	1349	3921.68	714.92	0.044	Cuticular protein PpolCPR68	invertebrates
BcWN_13388	1088	0.53	2.32	0.022	Uncharacterized protein	invertebrates
BcWN_13441	1691	5.86	0.6	0.0036	Predicted protein	invertebrates
BcWN_13498	2327	3.55	0.52	0.022	Uncharacterized protein	invertebrates
BcWN_13533	1706	15.72	2.8	0.043	Inositol monophosphatase 2	invertebrates
BcWN_13545	1124	196.86	31.66	0.024
BcWN_13558	1455	0.63	14.54	2.50E-07
BcWN_13562	716	5.96	0.8	0.018
BcWN_13617	1069	21.96	1.98	0.0012	Putative RNA-directed DNA polymerase from transposon BS	invertebrates
BcWN_13674	1704	31.78	4.86	0.02	Gamma-glutamyl hydrolase A	invertebrates
BcWN_13703	1872	0.55	2.4	0.015	Uncharacterized protein (Fragment)	invertebrates
BcWN_13805	716	1	4.85	0.011
BcWN_13847	874	7.63	0.57	0.0008	Uncharacterized protein	invertebrates
BcWN_13850	914	3.96	89.14	1.30E-07
BcWN_13901	295	8.92	1.21	0.026
BcWN_13957	726	0.19	1.48	0.0076
BcWN_14026	1027	0.67	2.76	0.026	Uncharacterized protein	bacteria
BcWN_14029	1374	7.74	1.37	0.046	Cathepsin F, putative	invertebrates
BcWN_14111	1503	1.24	0.14	0.02
BcWN_14116	876	3.19	0.12	0.00015
BcWN_14142	837	3.01	0.45	0.039
BcWN_14143	602	153.07	11.25	0.00029	Vitellogenin	invertebrates
BcWN_14193	731	1.77	0.1	0.004
BcWN_14200	1769	2.53	10.26	0.015
BcWN_14216	886	125.78	9.84	0.00043	Vitellogenin-1	invertebrates
BcWN_14317	1002	12.74	1.79	0.015
BcWN_14327	726	4.23	14.83	0.032
BcWN_14374	1407	0.49	2.77	0.0053
BcWN_14413	807	4.55	23.21	0.0044
BcWN_14518	1091	35.1	4.14	0.0053
BcWN_14553	461	3	9.98	0.048
BcWN_14577	1283	0.36	1.91	0.0099	Pol-like protein	invertebrates
BcWN_14612	771	2.1	0.14	0.004
BcWN_14626	540	8.34	1.03	0.012
BcWN_14763	440	2.1	0.2	0.032
BcWN_14784	818	0.085	3.11	0.0000042
BcWN_14788	816	7.13	26.78	0.021
BcWN_14849	961	0.98	3.93	0.025
BcWN_14850	831	1.25	4.96	0.023
BcWN_14898	1545	1.7	0.12	0.0017
BcWN_14908	997	1.07	3.56	0.049	Predicted protein (Fragment)	invertebrates
BcWN_14933	698	0.66	2.95	0.023
BcWN_14959	842	0.25	3.36	0.00012	Alkyldihydroxyacetonephosphate synthase	invertebrates
BcWN_14961	688	7.65	42.48	0.0027	Sugar transporter ERD6-like 6	invertebrates
BcWN_15017	932	91.54	5.63	0.000093	Putative small heat shock protein	invertebrates
BcWN_15074	594	0.39	3.14	0.0025
BcWN_15156	1512	2.63	0.43	0.042	Cathepsin	invertebrates
BcWN_15162	555	2.2	8.91	0.019
BcWN_15172	494	6.92	50.72	0.00051
BcWN_15218	1341	6.4	21.5	0.035	Larval/pupal cuticle protein H1C	invertebrates
BcWN_15235	718	0.39	2.15	0.014	Uncharacterized protein	invertebrates
BcWN_15244	1441	6.54	0.58	0.0018
BcWN_15246	569	4.26	0.5	0.017
BcWN_15247	465	5.71	0.23	0.00021
BcWN_15250	1633	164.39	27.75	0.03	Putative uncharacterized protein	invertebrates
BcWN_15336	748	0.25	2.51	0.001
BcWN_15393	984	5	26.37	0.0036
BcWN_15410	1772	1.93	9.38	0.0058
BcWN_15469	317	0.58	3.05	0.03
BcWN_15525	1103	0.4	4.61	0.0001	Transposase InsH for insertion sequence element IS5LO	bacteria
BcWN_15575	521	0.31	1.86	0.02	Uncharacterized protein	invertebrates
BcWN_15629	757	0.18	1.32	0.011
BcWN_15777	1335	1.78	0.11	0.0013
BcWN_15824	1669	0.3	1.36	0.021	SARTTc1 ORF2 protein (Fragment)	invertebrates
BcWN_15851	985	109.25	352.21	0.04
BcWN_15876	419	2.09	873.76	6.60E-19	Uncharacterized protein (Fragment)	bacteria
BcWN_15884	977	24.05	4.14	0.037
BcWN_15889	404	2.46	8.6	0.045
BcWN_15936	422	19.58	1.82	0.0021
BcWN_16014	305	0.61	9.92	0.000048
BcWN_16054	648	3.46	0.44	0.024
BcWN_16070	684	419.23	61.37	0.015
BcWN_16079	524	0.31	2.12	0.01
BcWN_16089	1246	9.65	71.42	0.00042	Paramyosin, short form	invertebrates
BcWN_16106	1636	26.09	4.52	0.036
BcWN_16109	746	3.77	0.19	0.00045	Uncharacterized protein	invertebrates
BcWN_16193	898	1.18	9.75	0.00036
BcWN_16196	2501	306.37	1025.69	0.034	Uncharacterized protein (Fragment)	bacteria
BcWN_16210	607	3.35	0.38	0.018	Reverse transcriptase, putative	invertebrates
BcWN_16224	1079	3.53	1280.95	8.10E-19	Putative uncharacterized protein	bacteria
BcWN_16257	493	0.47	2.03	0.049
BcWN_16272	846	0.93	3.54	0.034	DNA Pol B2 domain-containing protein	invertebrates
BcWN_16299	528	6.21	0.75	0.013
BcWN_16331	525	0.35	1.74	0.038
BcWN_16343	786	11.51	0.87	0.00064
BcWN_16460	1080	2.63	21.71	0.00025	PG1 protein	bacteria
BcWN_16546	742	0.78	4.56	0.0048
BcWN_16577	1437	4.14	0.32	0.0011
BcWN_16616	834	0.53	2.41	0.022	Lectin, putative	invertebrates
BcWN_16626	389	2.14	8.33	0.03
BcWN_16627	804	1.26	0.13	0.035	Uncharacterized protein	invertebrates
BcWN_16640	552	1.51	0.032	0.0025
BcWN_16717	772	2.45	0.23	0.0099
BcWN_16740	278	0.75	4.57	0.012
BcWN_16742	1226	5.14	0.85	0.039
BcWN_16747	627	1.18	4.46	0.036
BcWN_16783	666	0.49	3.42	0.0033
BcWN_16795	1192	2.77	0.27	0.0055
BcWN_16808	1049	1.5	0.1	0.0047	Uncharacterized protein	invertebrates
BcWN_16839	452	1.43	0.12	0.046
BcWN_16849	1377	96.92	6.89	0.00023	Vitellogenin	invertebrates
BcWN_16854	361	15.73	1.84	0.0082
BcWN_17001	658	2.53	9.77	0.022
BcWN_17036	788	48.22	3.75	0.00047
BcWN_17058	1286	1.62	0.056	0.00025	Reverse transcriptase	invertebrates
BcWN_17069	1015	2.14	8.52	0.019
BcWN_17100	461	0.9	4.66	0.012
BcWN_17118	1085	2.87	9.16	0.049
BcWN_17134	1490	313.61	43.87	0.012	NADP(H)-dependent ketose reductase	invertebrates
BcWN_17182	437	0.69	465.23	6.20E-20	Putative uncharacterized protein	bacteria
BcWN_17276	531	0.48	3	0.0082
BcWN_17358	380	8.32	0.66	0.0024
BcWN_17365	387	84.04	39384.4	6.90E-20	Putative uncharacterized protein	bacteria
BcWN_17367	552	0.33	1.82	0.025
BcWN_17409	482	6.51	0.67	0.0072
BcWN_17450	230	14.75	2.18	0.031
BcWN_17495	298	3.64	0.12	0.0019
BcWN_17511	542	0.94	4.03	0.026
BcWN_17542	761	3.61	0.38	0.0089	Putative collagen alpha-2	invertebrates
BcWN_17557	1001	60.58	3.42	0.000055
BcWN_17578	824	4.15	0.52	0.016	Putative pol-like protein	invertebrates
BcWN_17590	1034	10.47	1.35	0.011
BcWN_17609	615	8.29	0.82	0.0038
BcWN_17623	713	0.1	1.91	0.00027	Endonuclease-reverse transcriptase	invertebrates
BcWN_17712	444	77.2	13.92	0.045
BcWN_17735	736	0.25	1.83	0.0063	Reverse transcriptase	invertebrates
BcWN_17746	821	1.41	0.11	0.012	Putative uncharacterized protein	invertebrates
BcWN_17765	333	7.76	0.38	0.00045
BcWN_17796	930	4.64	0.54	0.0096	Uncharacterized protein	invertebrates
BcWN_17810	538	0.43	3.13	0.0043
BcWN_17903	990	0.63	3.04	0.012
BcWN_17905	558	168.45	21.05	0.0068	Cathepsin B preproprotein-like protein (Fragment)	invertebrates
BcWN_17957	655	0.81	5.17	0.0033
BcWN_17965	452	0.41	2.42	0.017
BcWN_17971	472	1.56	0.11	0.026	Limulus clotting factor C	invertebrates
BcWN_17980	807	2.63	0.2	0.0037	Uncharacterized protein (Fragment)	invertebrates
BcWN_17987	794	0.76	3.29	0.021
BcWN_17995	533	0.52	2.86	0.014
BcWN_18004	516	0.49	3.37	0.0053
BcWN_18023	620	6.78	1.1	0.04
BcWN_18041	257	14.1	0.49	0.000053
BcWN_18042	1269	0.36	3.5	0.00031
BcWN_18059	761	0.58	2.24	0.046	Uncharacterized protein	invertebrates
BcWN_18119	507	0.23	3.53	0.00024
BcWN_18127	814	1.7	0.11	0.0053	Uncharacterized protein (Fragment)	invertebrates
BcWN_18134	174	117.54	21.31	0.047
BcWN_18215	416	3.88	0.43	0.021
BcWN_18253	537	0.39	6.94	0.00002
BcWN_18313	670	0.14	1.74	0.0015
BcWN_18322	1848	2.51	0.32	0.014	Putative uncharacterized protein	invertebrates
BcWN_18370	1003	0.83	20.78	1.30E-07
BcWN_18379	533	0.17	1.71	0.0053	1,4-alpha-glucan branching enzyme GlgB	bacteria
BcWN_18422	332	8.48	1.24	0.033
BcWN_18440	799	0.26	3.29	0.0002
BcWN_18441	490	0.094	2.12	0.00051
BcWN_18446	580	11.78	1.95	0.038
BcWN_18452	537	3.91	15.11	0.021
BcWN_18461	614	16.73	93.6	0.0024
BcWN_18466	400	0.23	6.58	0.0000081
BcWN_18472	630	4.58	0.45	0.0068
BcWN_18477	1322	1.19	0.1	0.0077	Eukaryotic translation initiation factor 2-alpha kinase 4	invertebrates
BcWN_18524	495	2.1	0.18	0.019
BcWN_18546	578	1.52	6.97	0.013
BcWN_18589	619	0.86	5.12	0.0046
BcWN_18641	569	26.04	3.68	0.015
BcWN_18694	800	2.63	0.2	0.0039
BcWN_18698	379	6.33	96.68	0.0000034
BcWN_18742	598	0.39	2.04	0.021
BcWN_18761	586	4.57	17.33	0.023
BcWN_18797	740	0.44	2.06	0.025	Uncharacterized protein	invertebrates
BcWN_18805	304	1.21	6.3	0.014
BcWN_18921	656	0.67	3.96	0.0057	Putative uncharacterized protein	bacteria
BcWN_18927	481	0.62	3.35	0.015
BcWN_18937	681	5.02	0.39	0.0021	Putative uncharacterized protein (Fragment)	bacteria
BcWN_19035	479	1.11	5.53	0.012
BcWN_19046	793	36.91	129.36	0.028
BcWN_19092	564	0.082	0.83	0.03	Probable cytochrome P450 4p2	invertebrates
BcWN_19112	1108	6.71	1.1	0.036
BcWN_19131	389	29.49	5.34	0.049
BcWN_19134	348	4.05	0.41	0.02
BcWN_19175	704	0.36	2.98	0.0019
BcWN_19322	758	6.49	21.62	0.038
BcWN_19334	289	0.32	2.42	0.021
BcWN_19354	782	1.48	7.19	0.0077	Putative uncharacterized protein (Fragment)	invertebrates
BcWN_19370	941	2.8	0.29	0.0085
BcWN_19374	1155	6.2	0.91	0.023
BcWN_19436	491	11.56	1.68	0.024
BcWN_19493	422	1.37	5.09	0.046
BcWN_19511	1076	2.25	0.22	0.0074
BcWN_19544	1340	0.9	0.067	0.011
BcWN_19552	855	0.67	50.65	1.10E-11
BcWN_19626	854	32.92	3.96	0.0062
BcWN_19677	1308	1.08	0.082	0.0082	Pancreatic triacylglycerol lipase	invertebrates
BcWN_19709	604	1.03	58.59	1.30E-10
BcWN_19724	332	2.36	11.17	0.012
BcWN_19734	863	9.82	32.75	0.036	Fatty acyl-CoA reductase 1	invertebrates
BcWN_19744	341	35.13	7473.64	7.70E-17	Uncharacterized protein	bacteria
BcWN_19765	572	8.43	31.5	0.022
BcWN_19788	957	2	7.39	0.027
BcWN_19790	700	2.77	11.44	0.016
BcWN_19798	367	0.94	3.76	0.049
BcWN_19837	630	2.67	10.23	0.023
BcWN_19865	550	59.22	9.93	0.032
BcWN_19886	443	0.1	0.93	0.049
BcWN_19921	391	3.84	21.39	0.0034
BcWN_19928	521	0.53	5.36	0.00048
BcWN_19955	831	1.28	0.086	0.0098	Meiotic recombination protein SPO11, putative	invertebrates
BcWN_19961	521	1.95	0.1	0.0062
BcWN_19969	547	268.89	3.96	9.70E-10	Heat shock protein 70 (Fragment)	invertebrates
BcWN_19973	467	0.25	2.38	0.0037
BcWN_19985	437	5.12	17.79	0.035
BcWN_20007	808	53.31	4.41	0.00067
BcWN_20017	916	0.4	3.34	0.001	Transposase InsD for insertion element IS2A/D/F/H/I/K	bacteria
BcWN_20035	469	1.48	5.84	0.03
BcWN_20062	491	151.24	9.52	0.00011
BcWN_20105	1209	0.25	1.11	0.034
BcWN_20132	506	0.68	2.9	0.037
BcWN_20157	553	124.72	12.08	0.0017
BcWN_20161	309	0.97	6.32	0.0055
BcWN_20172	911	9.7	1.32	0.015	Cathepsin F, putative	invertebrates
BcWN_20194	459	0.05	1.64	0.0011
BcWN_20213	246	3.66	0.29	0.021
BcWN_20226	337	143.84	21.15	0.016
BcWN_20236	311	2.67	0.058	0.0025
BcWN_20254	544	2.72	0.16	0.0037	Putative uncharacterized protein Cc8K15.1	invertebrates
BcWN_20266	329	2.39	13.01	0.0056
BcWN_20277	233	22.29	2.84	0.013
BcWN_20299	466	0.94	4.23	0.023
BcWN_20313	856	3.75	12.24	0.045	Uncharacterized protein	invertebrates
BcWN_20360	362	3.06	14.74	0.0082
BcWN_20364	276	16.48	1.82	0.0072
BcWN_20369	300	145.96	27.1	0.049
BcWN_20371	209	77.86	13.88	0.045
BcWN_20388	643	3.48	0.25	0.0028	Uncharacterized protein	invertebrates
BcWN_20440	344	1.41	7.5	0.0096
BcWN_20445	501	3.92	0.54	0.035
BcWN_20469	660	2.66	0.35	0.036
BcWN_20494	485	2.33	0.22	0.022
BcWN_20543	397	5.93	0.09	0.000017
BcWN_20551	744	119.04	7.68	0.00012	Vitellogenin	invertebrates
BcWN_20578	484	4.48	21.72	0.0066
BcWN_20631	330	1.89	0.11	0.026
BcWN_20639	325	0.57	36.42	7.30E-10
BcWN_20644	515	5.29	0.66	0.019
BcWN_20649	405	21.03	2.61	0.0098
BcWN_20672	164	51.65	1.97	0.000015
BcWN_20736	482	4.6	0.48	0.012
BcWN_20738	574	0.36	1.93	0.023	Endonuclease-reverse transcriptase	invertebrates
BcWN_20749	123	20.83	0.44	0.000027
BcWN_20787	286	5.57	0.25	0.0013
BcWN_20795	195	1.89	20.66	0.00019
BcWN_20796	588	7.85	0.97	0.012
BcWN_20820	916	9.02	1.39	0.027	Uncharacterized protein	invertebrates
BcWN_20871	302	0.92	8.84	0.00064
BcWN_20886	550	0.042	1.63	0.00042
BcWN_20947	1074	61.6	3.64	0.000072	Vitellogenin	invertebrates
BcWN_20999	641	17.07	1.48	0.0014	Sucrase	invertebrates
BcWN_21010	657	1.05	3.76	0.049
BcWN_21055	600	17.27	1.58	0.0019
BcWN_21067	267	2.07	13.01	0.0035
BcWN_21092	294	3.3	19.01	0.0037
BcWN_21098	405	1.42	7.87	0.0065
BcWN_21100	392	9.6	34.04	0.029
BcWN_21112	521	3.54	11.62	0.048
BcWN_21176	501	0.14	1.11	0.03
BcWN_21199	571	1.01	5.93	0.0048
BcWN_21211	830	7.62	0.88	0.0075
BcWN_21328	351	0.13	11.07	4.00E-08
BcWN_21350	455	169.39	11.53	0.00018
BcWN_21371	955	1.52	0.17	0.025	Putative uncharacterized protein	invertebrates
BcWN_21409	818	0.34	2.98	0.0012
BcWN_21501	521	1.99	7.91	0.023
BcWN_21505	520	1.69	0.1	0.012	40S ribosomal protein S18	invertebrates
BcWN_21507	440	6.24	0.24	0.00017
BcWN_21528	472	3.72	0.19	0.0014
BcWN_21545	474	0.68	3.02	0.032
BcWN_21556	324	15.25	2.1	0.019
BcWN_21566	314	3.46	0.29	0.016
BcWN_21622	388	1.07	7.15	0.0032	Uncharacterized protein	bacteria
BcWN_21682	713	1.36	0.13	0.026	ORF B	viruses
BcWN_21683	543	3.87	0.3	0.0039
BcWN_21687	481	3.17	14.34	0.01
BcWN_21688	566	13.13	56.86	0.01
BcWN_21784	442	7.1	0.57	0.0025
BcWN_21791	357	1.42	8.48	0.0049
BcWN_21797	393	42.47	2.64	0.00016	Vitellogenin	invertebrates
BcWN_21820	245	0.57	4.39	0.0076
BcWN_21828	460	0.55	5.8	0.00043
BcWN_21837	735	1.82	7.14	0.022
BcWN_21844	575	1.89	0.093	0.0044
BcWN_21854	240	4.23	0.22	0.0062
BcWN_21872	315	0.51	5.34	0.0012
BcWN_21879	466	0.4	2.11	0.027
BcWN_21898	410	0.23	3.06	0.00099
BcWN_21908	370	5.68	27.49	0.0067
BcWN_21919	604	1.83	9.01	0.0074
BcWN_21941	351	3.55	0.1	0.00096
BcWN_21944	637	3.8	0.51	0.026
BcWN_21990	252	0.46	4.26	0.0044
BcWN_22039	550	0.59	2.9	0.02
BcWN_22058	236	8.02	0.99	0.025
BcWN_22087	1198	2.14	0.21	0.0074	Uncharacterized protein (Fragment)	invertebrates
BcWN_22109	514	0.36	1.99	0.023
BcWN_22116	135	6.67	0.4	0.011
BcWN_22119	506	0.18	3.01	0.00031
BcWN_22145	240	28.66	3.43	0.0093
BcWN_22154	981	31.18	3.93	0.0077
BcWN_22158	513	2.16	0.1	0.004
BcWN_22167	1111	30.81	1.71	0.000056
BcWN_22171	352	10.82	1.58	0.028
BcWN_22174	498	0.37	2.95	0.004
BcWN_22217	367	2.89	15.13	0.0054
BcWN_22239	316	1.39	5.78	0.033
BcWN_22241	540	1.75	9.12	0.0065	Glucose dehydrogenase, putative	invertebrates
BcWN_22247	422	7.49	1.1	0.031
BcWN_22277	106	19.82	0.68	0.00023
BcWN_22299	342	31.38	4.66	0.021
BcWN_22328	284	83.47	7.82	0.0016
BcWN_22382	234	17.07	2.91	0.05
BcWN_22392	356	156	152100	1.30E-22	Putative uncharacterized protein (Fragment)	bacteria
BcWN_22483	1145	0.14	4.5	5.00E-07	Uncharacterized protein	invertebrates
BcWN_22519	750	1.02	3.58	0.049
BcWN_22536	396	1.98	7.33	0.039
BcWN_22537	667	0.14	1.15	0.014
BcWN_22539	504	2.29	0.21	0.02
BcWN_22563	464	0.99	6.37	0.0036
BcWN_22570	572	3.55	22.04	0.0017
BcWN_22634	555	3.66	18.46	0.0054
BcWN_22644	368	5.58	0.73	0.029
BcWN_22691	238	0.39	2.48	0.042
BcWN_22693	453	121.22	7.39	0.000093
BcWN_22736	529	6.85	0.81	0.012
BcWN_22747	350	1.78	8.8	0.011	Troponin C, isoform 1	invertebrates
BcWN_22749	433	0.32	3.76	0.0008
BcWN_22761	515	0.27	2.26	0.0051
BcWN_22773	301	1366.17	210.09	0.02
BcWN_22778	576	0.6	3.95	0.0044
BcWN_22789	159	1.45	6.76	0.038
BcWN_22800	266	45.38	3.03	0.0003
BcWN_22831	675	5.4	0.8	0.03
BcWN_22845	276	3.26	0.26	0.021
BcWN_22891	385	0.72	3.26	0.035
BcWN_22919	946	6.98	1.19	0.046	Lysosomal aspartic protease	invertebrates
BcWN_22953	182	1.01	9.25	0.0019
BcWN_22960	428	7.17	1	0.026
BcWN_22971	498	5.42	0.072	0.0000063
BcWN_23011	824	1.09	0.087	0.021	Endonuclease-reverse transcriptase HmRTE-e01	invertebrates
BcWN_23016	709	0.39	2.1	0.016
BcWN_23025	585	7.1	0.77	0.007
BcWN_23062	258	15.48	2.64	0.05	Uncharacterized protein	invertebrates
BcWN_23070	373	0.43	2.74	0.015
BcWN_23086	455	64.99	3.94	0.0001	Vitellogenin	invertebrates
BcWN_23087	361	1.41	7.24	0.01
BcWN_23097	664	4.69	0.57	0.014
BcWN_23122	494	4.49	0.51	0.015
BcWN_23127	325	1.49	10.36	0.0022
BcWN_23131	287	0.32	6.37	0.0001
BcWN_23147	132	0.7	7.19	0.0044
BcWN_23184	587	0.12	1.13	0.014
BcWN_23205	237	0.19	10.96	0.0000011
BcWN_23238	167	3.87	54.8	0.000016
BcWN_23243	1071	1.92	0.2	0.013	SARTTc1 ORF2 protein (Fragment)	invertebrates
BcWN_23265	109	46.38	6.74	0.023
BcWN_23284	454	4.73	0.59	0.023
BcWN_23289	385	8.33	1.21	0.03
BcWN_23305	740	2.78	0.073	0.00012
BcWN_23383	134	9.3	0.4	0.0024
BcWN_23398	398	4.58	0.49	0.017
BcWN_23417	335	207.19	27.05	0.0088
BcWN_23428	418	0.5	2.31	0.042
BcWN_23474	130	1.07	22.46	0.000018
BcWN_23483	220	0.94	4.64	0.033
BcWN_23521	346	8.07	0.1	0.000005
BcWN_23527	463	6.28	0.85	0.024
BcWN_23536	588	1.49	6.24	0.021
BcWN_23543	375	0.25	2.2	0.0098
BcWN_23549	311	11.21	1.44	0.017
BcWN_23562	500	66.2	10.57	0.025
BcWN_23627	626	0.55	3.29	0.0074
BcWN_23635	509	0.68	93.45	9.50E-14	Putative uncharacterized protein	bacteria
BcWN_23636	355	3.77	0.3	0.011
BcWN_23638	442	5.85	0.61	0.0095	Predicted protein (Fragment)	invertebrates
BcWN_23668	300	19.08	3.28	0.049
BcWN_23678	467	9	0.31	0.000034
BcWN_23689	631	1.39	0.028	0.0019
BcWN_23730	381	0.79	4.61	0.0097
BcWN_23758	805	0.54	2.83	0.012
BcWN_23796	275	1.51	7.88	0.012
BcWN_23798	509	20.54	73.19	0.026
BcWN_23824	452	0.15	1.82	0.0049
BcWN_23881	408	2.21	10.97	0.0085
BcWN_23904	288	37.19	4.54	0.0082
BcWN_23924	407	6.69	0.7	0.0093
BcWN_23944	826	0.5	2.19	0.029
BcWN_23957	479	9.49	1.46	0.03	C-1-tetrahydrofolate synthase, cytoplasmic	invertebrates
BcWN_23960	136	35.98	5.14	0.022
BcWN_23963	271	2.3	0.13	0.026
BcWN_23967	467	13.49	1.69	0.011
BcWN_24032	365	2.85	0.2	0.011
BcWN_24040	442	4.49	14.59	0.049
BcWN_24102	680	1.63	0.13	0.014	Putative uncharacterized protein	invertebrates
BcWN_24116	332	8.55	0.92	0.0097
BcWN_24126	558	0.37	2.09	0.019
BcWN_24153	248	0.74	5.2	0.0077
BcWN_24171	386	0.24	2.46	0.0044
BcWN_24187	291	5.31	0.43	0.0082
BcWN_24192	684	5.8	0.68	0.011
BcWN_24201	361	0.51	2.58	0.035
BcWN_24298	162	0.71	4.64	0.026
BcWN_24368	288	2.48	0.062	0.0053
BcWN_24369	502	18.07	3	0.036
BcWN_24370	606	8.3	57.22	0.00073
BcWN_24376	330	6.99	0.76	0.013
BcWN_24387	761	1.82	0.071	0.0013
BcWN_24392	429	2.96	0.25	0.014	Papain family cysteine protease containing protein	invertebrates
BcWN_24450	418	0.55	3.13	0.015	Putative uncharacterized protein	bacteria
BcWN_24485	272	1.02	4.28	0.048
BcWN_24499	362	31.88	2.67	0.0011
BcWN_24543	306	4.75	0.47	0.017	CG1637, isoform A	invertebrates
BcWN_24557	770	0.15	0.84	0.049
BcWN_24559	446	16.72	1.77	0.0043
BcWN_24565	256	2.43	0.14	0.026
BcWN_24586	307	2.26	0.12	0.017
BcWN_24591	181	76.9	6.93	0.0015	Vitellogenin	invertebrates
BcWN_24593	359	4.44	0.15	0.00057
BcWN_24594	309	7.62	0.52	0.0021
BcWN_24651	211	0.33	2.55	0.035
BcWN_24663	286	13.96	2.13	0.032
BcWN_24664	449	6.63	2129.71	2.30E-18	Conserved protein	bacteria
BcWN_24699	394	7.79	1.14	0.03
BcWN_24728	291	1.35	13.05	0.00038
BcWN_24740	438	48.17	8.14	0.034
BcWN_24745	348	0.27	1.75	0.038
BcWN_24762	120	17.89	2.54	0.037
BcWN_24767	380	3.58	20.36	0.0031
BcWN_24776	357	24.18	2.91	0.0084
BcWN_24786	295	3.52	0.12	0.0024
BcWN_24811	421	0.27	6.13	0.000022
BcWN_24839	453	0.31	2.06	0.015
BcWN_24857	317	2.26	0.056	0.0053	Pol-like protein	invertebrates
BcWN_24908	457	3.13	0.39	0.038	Uncharacterized protein	invertebrates
BcWN_24920	231	9.49	1.24	0.027
BcWN_24926	873	0.48	2.46	0.012
BcWN_24948	203	34	1.59	0.000062
BcWN_24952	469	1.38	0.076	0.022
BcWN_24980	223	5.18	0.24	0.0032
BcWN_24992	400	1.96	14.91	0.00085
BcWN_24995	413	927.28	137.77	0.017
BcWN_25009	282	7.04	0.64	0.0078
BcWN_25013	471	14.26	1.03	0.00064
BcWN_25025	307	7.89	0.93	0.017
BcWN_25029	358	0.84	3.75	0.034
BcWN_25035	245	0.47	5.48	0.0013
BcWN_25042	275	7.55	0.46	0.0017
BcWN_25113	304	0.3	19.91	9.40E-09
BcWN_25119	188	14.98	2	0.023
BcWN_25121	628	23.12	3.02	0.011
BcWN_25122	402	14.87	2.23	0.027
BcWN_25149	205	0.56	3.15	0.049
BcWN_25159	459	2.36	0.2	0.016
BcWN_25212	332	10.22	0.76	0.0016
BcWN_25227	192	4.21	25.74	0.003
BcWN_25248	320	1.01	9.23	0.0007
BcWN_25257	503	18.81	0.21	1.30E-08
BcWN_25263	262	2.47	15.52	0.003
BcWN_25264	304	0.91	3.89	0.045
BcWN_25298	186	4.22	24.07	0.0044
BcWN_25317	557	610.05	71.54	0.0047
BcWN_25360	240	15.87	1.04	0.00081
BcWN_25394	358	3.61	0.3	0.013
BcWN_25444	1310	13.25	1.89	0.015	Yellow-h	invertebrates
BcWN_25468	328	7.88	1.2	0.041	Cysteine proteinase 2	invertebrates
BcWN_25477	477	2.56	0.3	0.038
BcWN_25478	400	64.05	110762	1.70E-24	Uncharacterized protein	bacteria
BcWN_25486	396	1.05	5.38	0.013
BcWN_25535	702	5.29	18.52	0.031	ATP synthase subunit beta	bacteria
BcWN_25536	261	3.36	12.42	0.037
BcWN_25565	177	4.3	26.51	0.003
BcWN_25572	369	2.63	0.29	0.042
BcWN_25597	494	7.01	0.83	0.013
BcWN_25599	544	0.42	2.24	0.021
BcWN_25616	542	4.43	4527.32	1.30E-22	Putative uncharacterized protein	bacteria
BcWN_25749	278	8.8	1.29	0.037
BcWN_25767	325	0.78	4.41	0.014
BcWN_25774	267	4.93	0.27	0.0037
BcWN_25782	280	15.09	2.05	0.019	Solute carrier family 23 member 1	invertebrates
BcWN_25796	265	16.99	2.57	0.029
BcWN_25805	291	0.4	2.28	0.045
BcWN_25815	370	6.18	0.24	0.00029
BcWN_25883	354	9.72	0.66	0.0011
BcWN_25884	177	5.74	0.3	0.0062	Hexokinase	invertebrates
BcWN_25894	764	5.83	0.094	0.0000013
BcWN_25895	439	5.21	18.97	0.028
BcWN_25901	228	3.24	0.16	0.012
BcWN_25909	296	27.92	2.3	0.0011
BcWN_25993	780	4.97	0.76	0.032
BcWN_26039	701	0.26	6.26	0.0000033	Cell wall-associated hydrolase	bacteria
BcWN_26050	260	25.75	1.45	0.00017	Putative uncharacterized protein	invertebrates
BcWN_26055	496	17.08	2.27	0.014
BcWN_26062	559	8.01	1.28	0.037
BcWN_26109	713	4.34	19.77	0.0087
BcWN_26120	481	7.1	0.63	0.0037
BcWN_26136	202	1.26	8.33	0.0062
BcWN_26137	634	0.62	2.85	0.023
BcWN_26141	278	33.13	1.48	0.000033
BcWN_26147	219	3.58	0.082	0.0034
BcWN_26149	248	2.51	0.14	0.026
BcWN_26164	399	5.79	0.13	0.000056
BcWN_26166	120	9.62	0.15	0.00042
BcWN_26171	247	43.83	1.67	0.00001
BcWN_26184	185	12.35	1.84	0.042
BcWN_26194	330	0.28	2.23	0.017
BcWN_26229	339	5.45	0.48	0.0078
BcWN_26236	429	10.76	0.67	0.00046
BcWN_26237	203	1.82	10.59	0.0078
BcWN_26245	396	0.41	2.35	0.023
BcWN_26262	256	1.44	12.17	0.00095
BcWN_26284	200	47.09	6.63	0.017
BcWN_26289	384	7.33	0.7	0.006
BcWN_26300	235	0.59	22.71	1.80E-07
BcWN_26301	890	3.73	0.38	0.0066
BcWN_26308	226	7.66	35.98	0.0082
BcWN_26318	221	9.09	0.89	0.01
BcWN_26370	410	13.68	2.32	0.047
BcWN_26383	330	22.8	2.82	0.01
BcWN_26389	781	20.39	3.46	0.037
BcWN_26400	391	0.53	3.44	0.0096
BcWN_26423	576	0.4	1.93	0.032
BcWN_26431	324	44.74	22298	4.50E-20	Dehydration responsive domain protein (Fragment)	bacteria
BcWN_26488	473	11.76	1.59	0.016
BcWN_26494	456	0.81	97.52	2.90E-13
BcWN_26548	254	22.08	3.53	0.037
BcWN_26579	1111	0.37	1.61	0.03	Putative uncharacterized protein	invertebrates
BcWN_26596	624	2.7	0.23	0.0082
BcWN_26600	398	1.51	9	0.0043
BcWN_26656	222	1.56	6.78	0.033
BcWN_26674	270	0.6	4.84	0.0046
BcWN_26726	279	4.96	0.51	0.022
BcWN_26731	186	0.5	4.33	0.011
BcWN_26760	151	2.14	13.4	0.0062
BcWN_26773	528	8.52	1.42	0.044
BcWN_26808	512	3.52	0.42	0.024	Eftud2 protein	invertebrates
BcWN_26829	298	4.96	16.41	0.048
BcWN_26852	1449	0.51	1.82	0.047
BcWN_26864	605	3.51	0.21	0.0015
BcWN_26874	330	16.79	0.49	0.000008
BcWN_26878	283	1.63	0.063	0.035
BcWN_26909	344	0.34	5.15	0.00025
BcWN_26915	337	0.21	4.57	0.00013
BcWN_26926	158	8.18	0.45	0.004
BcWN_26966	557	3.27	0.23	0.0035
BcWN_27010	307	0.83	9.39	0.00026
BcWN_27020	318	9.29	0.45	0.00033
BcWN_27021	634	8.01	0.54	0.00058
BcWN_27029	420	8.85	1.07	0.012
BcWN_27031	151	8.1	0.71	0.016
BcWN_27059	239	0.39	2.4	0.049
BcWN_27069	316	0.66	3.57	0.022
BcWN_27098	340	0.34	4.06	0.0011
BcWN_27100	439	17.46	2.65	0.026
BcWN_27117	612	2.9	0.23	0.0063
BcWN_27133	445	1.04	6.6	0.0037
BcWN_27136	382	0.24	2.02	0.014
BcWN_27142	538	0.64	3.86	0.0071
BcWN_27147	428	3.18	0.17	0.003
BcWN_27150	355	6.24	0.4	0.0019
BcWN_27171	323	9.08	1.22	0.023
BcWN_27173	234	0.59	3.83	0.02
BcWN_27176	469	0.2	1.41	0.026
BcWN_27229	677	0.24	1.56	0.013	Uncharacterized protein	invertebrates
BcWN_27255	203	2.16	0.088	0.042
BcWN_27258	227	1.83	7.42	0.039
BcWN_27266	192	39.19	1.49	0.000018
BcWN_27275	142	0.16	5.68	0.00077
BcWN_27333	286	0.48	3.82	0.007
BcWN_27337	328	3.52	0.44	0.045
BcWN_27354	455	3.4	11.69	0.039
BcWN_27359	360	3.46	20.99	0.0022
BcWN_27363	407	0.34	2.51	0.0097	RecA recombinase	bacteria
BcWN_27377	562	0.45	2.07	0.036
BcWN_27406	283	0.082	1.33	0.029
BcWN_27441	510	9.69	0.67	0.0007
BcWN_27469	801	4.12	0.045	0.0000014
BcWN_27502	226	0.61	3.41	0.038
BcWN_27533	363	38.6	3.9	0.0028
BcWN_27538	286	1.29	8.33	0.0045
BcWN_27581	338	9.77	1.17	0.013
BcWN_27616	330	4.69	0.22	0.0015
BcWN_27653	249	3.34	0.29	0.03
BcWN_27657	605	100.34	8.53	0.00076	Vitellogenin	invertebrates
BcWN_27658	551	9.8	0.16	6.60E-07
BcWN_27680	208	33.29	0.34	3.20E-08
BcWN_27714	526	1.84	7.66	0.021
BcWN_27723	540	6.03	24.14	0.016
BcWN_27735	140	60.18	6.27	0.0042
BcWN_27750	354	0.65	3.54	0.019
BcWN_27779	786	0.5	3.12	0.005
BcWN_27782	268	0.17	1.94	0.019
BcWN_27784	701	1.98	0.15	0.009
BcWN_27790	307	1.43	0.058	0.042
BcWN_27800	400	0.58	2.91	0.026
BcWN_27840	352	2.23	0.15	0.02
BcWN_27849	269	9.1	1.4	0.044
BcWN_27862	129	16.82	0.42	0.000084
BcWN_27880	245	0.094	2.27	0.0053
BcWN_27887	354	12.85	8448.59	4.60E-21	Putative uncharacterized protein	bacteria
BcWN_27893	285	0.4	2.51	0.032
BcWN_27896	599	2.35	10.26	0.013
BcWN_27901	632	13.44	0.85	0.00025
BcWN_27932	226	2.96	0.24	0.039	Palmitoyltransferase ZDHHC2	invertebrates
BcWN_27935	804	18.83	3.3	0.042
BcWN_27940	301	7.67	0.71	0.007
BcWN_27950	230	17.26	2.02	0.011
BcWN_27953	213	4.88	30.86	0.0019
BcWN_27960	342	33	2.93	0.0016	Vitellogenin 1 (Fragment)	invertebrates
BcWN_27990	444	1.09	4.15	0.047
BcWN_28020	250	16.53	0.36	0.0000054
BcWN_28023	641	0.14	7.07	1.20E-07	Uncharacterized protein	invertebrates
BcWN_28032	391	11.57	1.65	0.023
BcWN_28038	363	0.57	5.03	0.0019
BcWN_28068	275	3.53	12.24	0.048
BcWN_28097	173	10.94	1.55	0.041	Heat shock 70 kDa protein cognate 3	invertebrates
BcWN_28101	1194	0.12	0.9	0.0076	Ribosomal protein L3	invertebrates
BcWN_28122	328	2.67	16.93	0.0023
BcWN_28146	338	0.82	3.6	0.039
BcWN_28148	585	10.02	1.32	0.014
BcWN_28150	215	3.33	0.083	0.0053
BcWN_28175	405	2.22	9.99	0.015
BcWN_28188	345	16.12	0.62	0.000032
BcWN_28249	571	18.11	1.73	0.0024
BcWN_28296	796	3.16	0.43	0.027
BcWN_28315	456	1.01	0.039	0.035
BcWN_28340	296	1.09	4.9	0.03
BcWN_28347	136	8.32	0.26	0.0015
BcWN_28372	399	4.34	0.13	0.00035
BcWN_28373	429	0.75	4.55	0.0074
BcWN_28390	762	11.24	1.32	0.0074
BcWN_28423	481	0.38	8.53	0.0000057
BcWN_28468	465	3.13	0.42	0.048
BcWN_28479	216	3.1	0.25	0.039
BcWN_28492	195	4.5	0.37	0.023
BcWN_28500	447	1.91	8.37	0.017
BcWN_28518	449	36.45	2.35	0.0002
BcWN_28543	314	6.69	0.46	0.0026
BcWN_28572	239	2.03	9.14	0.021
BcWN_28592	266	6.6	27.4	0.015
BcWN_28603	228	1.01	10.6	0.00055
BcWN_28619	272	0.17	3.09	0.0019
BcWN_28659	333	1.32	16.24	0.000067
BcWN_28666	299	7.18	0.6	0.0052
BcWN_28701	473	0.34	4.7	0.00021
BcWN_28726	313	28.91	4.75	0.035
BcWN_28762	130	0.18	22.59	9.00E-08
BcWN_28785	325	0.71	3.42	0.032
BcWN_28790	712	2.46	0.05	0.00012
BcWN_28821	326	5.1	0.38	0.0057
BcWN_28831	388	4.46	0.18	0.00078
BcWN_28875	339	0.27	2.22	0.015
BcWN_28889	571	0.93	0.031	0.02
BcWN_28909	564	7.69	0.29	0.000046
BcWN_28955	294	645.37	106.67	0.028
BcWN_28961	464	2.09	7.26	0.048
BcWN_28970	261	2.3	0.069	0.012
BcWN_28974	215	4.51	0.17	0.0034
BcWN_28986	288	1.84	0.062	0.02
BcWN_28988	214	2.16	0.084	0.035
BcWN_29066	513	0.67	2.76	0.044
BcWN_29086	371	0.12	1.16	0.041
BcWN_29098	176	26.89	0.31	2.80E-07
BcWN_29140	198	31.59	99.41	0.049
BcWN_29148	543	1.28	5.77	0.016
BcWN_29153	599	1.62	0.09	0.0077	Reverse transcriptase (Fragment)	invertebrates
BcWN_29155	398	5.28	0.22	0.00048
BcWN_29176	276	3.51	17.13	0.0092
BcWN_29199	394	1.82	0.091	0.014
BcWN_29214	624	11.1	1.18	0.0046
BcWN_29239	189	2.44	0.1	0.035
BcWN_29250	233	0.89	4.84	0.022
BcWN_29274	745	0.31	1.63	0.021
BcWN_29286	448	7.93	0.56	0.0012
BcWN_29307	362	2.68	0.3	0.042
BcWN_29335	280	5.36	0.26	0.0018
BcWN_29340	146	81.58	12.88	0.027
BcWN_29345	249	1.3	9.21	0.0032
BcWN_29355	676	0.2	1.43	0.013
BcWN_29362	395	4.67	0.27	0.0019
BcWN_29364	318	0.073	5.07	0.0000091
BcWN_29386	529	0.57	3.05	0.015
BcWN_29403	165	3.64	0.22	0.03
BcWN_29441	226	19.61	0.24	4.70E-07
BcWN_29445	365	7.21	0.88	0.018
BcWN_29452	165	21.68	2.82	0.018
BcWN_29455	204	4.64	0.088	0.0013
BcWN_29464	324	9.97	1.38	0.024
BcWN_29488	199	0.35	11.16	0.000011
BcWN_29506	141	6.06	0.64	0.045
BcWN_29513	423	0.38	2.16	0.026
BcWN_29543	526	0.61	2.52	0.046
BcWN_29547	428	0.76	3.43	0.029
BcWN_29549	293	0.079	6.6	0.0000024
BcWN_29554	406	0.74	4.5	0.0078
BcWN_29587	303	0.38	2.25	0.04
BcWN_29605	258	0.45	13.68	0.0000022
BcWN_29632	757	123.04	380.99	0.049
BcWN_29650	138	13.05	0.78	0.0022
BcWN_29673	522	3.67	0.069	0.000068
BcWN_29690	555	4.74	0.52	0.011
BcWN_29694	228	1.11	7.62	0.0053
BcWN_29699	188	1.23	5.62	0.04
BcWN_29717	205	0.11	2.62	0.0062
BcWN_29729	277	0.33	3.56	0.0037
BcWN_29731	272	2.46	13.37	0.0064
BcWN_29746	515	438.53	68.13	0.021
BcWN_29758	136	2.55	3376.98	1.30E-22
BcWN_29802	188	265.57	19.24	0.00028
BcWN_29812	281	0.58	2.93	0.043
BcWN_29844	515	0.36	4.38	0.00033
BcWN_29846	717	7.31	0.8	0.0062
BcWN_29850	208	0.78	3.96	0.043
BcWN_29876	192	0.24	2.33	0.035
BcWN_29880	209	4.31	19.37	0.015
BcWN_29886	247	4.3	0.44	0.029
BcWN_29887	248	0.93	4.84	0.023
BcWN_29902	257	60.9	3.69	0.00014
BcWN_29911	435	4.19	0.16	0.00057
BcWN_29916	191	10.27	0.47	0.00075
BcWN_29952	323	1.36	5.38	0.042
BcWN_29967	301	0.69	3.21	0.042
BcWN_29971	342	0.34	2.04	0.036
BcWN_29997	451	45.81	28109.4	6.90E-21	Cell wall-associated hydrolase (Fragment)	bacteria
BcWN_29999	104	0.89	96.61	1.00E-10
BcWN_30013	288	0.8	3.92	0.03
BcWN_30027	571	1.41	0.063	0.0082	Ribosomal protein L19	invertebrates
BcWN_30056	275	2.77	0.2	0.023
BcWN_30059	278	9.71	0.26	0.000047
BcWN_30080	210	0.11	2.73	0.0046
BcWN_30092	264	1.84	14.25	0.0011
BcWN_30135	447	0.88	5.69	0.0041
BcWN_30170	401	13.47	2.01	0.028
BcWN_30182	194	7.38	1.02	0.05
BcWN_30188	230	1	8.1	0.0025
BcWN_30199	332	1.74	0.11	0.035
BcWN_30213	319	4.12	41.1	0.000093
BcWN_30214	130	6.57	1921.68	1.40E-17
BcWN_30221	268	2.76	10.42	0.036
BcWN_30227	169	0.96	4.87	0.043
BcWN_30236	263	6.41	0.14	0.00015
BcWN_30246	332	0.14	1.24	0.049
BcWN_30256	362	0.38	2.23	0.031
BcWN_30288	522	72.65	12.39	0.034
BcWN_30298	381	2.24	12.97	0.0039
BcWN_30319	166	24.75	4.21	0.049
BcWN_30341	298	1.39	8.05	0.0072
BcWN_30353	292	0.55	3.01	0.033
BcWN_30369	377	4.1	0.24	0.003
BcWN_30372	365	42.12	3.14	0.00048
BcWN_30373	710	9.36	1.46	0.03
BcWN_30401	453	0.15	1.5	0.012
BcWN_30417	149	2.32	11.06	0.022	Probable aconitate hydratase, mitochondrial	invertebrates
BcWN_30426	571	7.8	0.78	0.0048
BcWN_30436	198	520.53	94.7	0.044
BcWN_30447	235	15.81	55.48	0.03
BcWN_30461	207	10.93	0.52	0.00058
BcWN_30471	209	5.19	0.51	0.026
BcWN_30489	311	1.71	0.058	0.02
BcWN_30501	327	21.04	1.1	0.00011
BcWN_30551	633	20.71	3.54	0.038
BcWN_30555	211	0.55	3.31	0.036
BcWN_30580	270	5.9	0.46	0.0071
BcWN_30606	221	0.21	1.86	0.049
BcWN_30610	358	0.45	2.3	0.043
BcWN_30611	153	6.34	8124.56	5.00E-23	Cell wall-associated hydrolase (Fragment)	bacteria
BcWN_30615	157	70.42	27683.7	3.50E-19	ORF16-lacZ fusion protein	bacteria
BcWN_30658	235	2.95	10.67	0.047
BcWN_30678	156	73.54	13.09	0.047
BcWN_30679	262	4.93	0.27	0.004
BcWN_30680	384	1.02	4.06	0.045
BcWN_30686	569	0.24	2.46	0.0019	Putative uncharacterized protein	invertebrates
BcWN_30733	260	16.87	1.31	0.0015	Uncharacterized protein	invertebrates
BcWN_30796	339	0.48	5.12	0.00096
BcWN_30797	236	1.37	6.07	0.032	Carbamoylphosphate synthase large subunit	bacteria
BcWN_30799	223	5.18	0.4	0.012
BcWN_30801	319	2.89	0.28	0.032
BcWN_30826	335	7.1	0.75	0.011
BcWN_30848	429	5.38	0.21	0.00027
BcWN_30852	273	1.35	6.95	0.015
BcWN_30885	1102	0.4	2.05	0.012	Dynactin subunit 4	invertebrates
BcWN_30911	219	5.8	0.57	0.022
BcWN_30912	226	4.9	0.55	0.036
BcWN_30925	343	16.42	2.66	0.039
BcWN_30938	969	0.17	1.77	0.001	Endonuclease-reverse transcriptase	invertebrates
BcWN_30969	484	7.25	0.56	0.0018
BcWN_30989	163	16.29	1.1	0.0016
BcWN_31018	133	0.35	8.62	0.00029
BcWN_31046	335	2.89	0.21	0.015
BcWN_31056	180	8.98	1.09	0.03
BcWN_31070	394	1.35	10.18	0.0012
BcWN_31081	206	7.73	0.52	0.0043
BcWN_31100	328	0.21	3.55	0.00069
BcWN_31152	708	25.63	4.27	0.033
BcWN_31179	342	3.17	0.16	0.0044
BcWN_31182	285	4.21	0.063	0.00037
BcWN_31199	273	12.85	0.26	0.0000078
BcWN_31207	225	0.1	1.99	0.014
BcWN_31209	462	8.09	0.97	0.012
BcWN_31237	265	9.93	1.28	0.022
BcWN_31248	672	2.06	22.68	0.000047
BcWN_31266	330	9.09	1.36	0.034
BcWN_31287	384	13.83	1.73	0.012
BcWN_31308	273	15.05	2.1	0.022
BcWN_31311	300	0.077	1.85	0.0053
BcWN_31337	598	2.55	10	0.021
BcWN_31347	142	123.05	11.6	0.0018
BcWN_31350	118	2.74	12.45	0.029
BcWN_31355	554	1.79	0.16	0.023	Ribosomal protein L27a	invertebrates
BcWN_31356	147	1.1	6.34	0.023
BcWN_31433	275	0.17	3.13	0.0017
BcWN_31446	188	7.86	0.86	0.023
BcWN_31458	261	3.71	0.27	0.015
BcWN_31484	330	0.35	4.45	0.00079
BcWN_31489	274	0.84	6.54	0.0031
BcWN_31500	280	1.4	6.33	0.025
BcWN_31527	239	0.1	3	0.0015
BcWN_31540	393	0.82	4.1	0.019
BcWN_31576	178	7	0.5	0.009
BcWN_31585	249	13.16	1.15	0.0034	Deoxyuridine 5'-triphosphate nucleotidohydrolase	invertebrates
BcWN_31713	408	2.21	0.18	0.021
BcWN_31725	298	3.72	0.06	0.00053
BcWN_31749	168	4.95	0.11	0.0025
BcWN_31780	323	0.5	3.11	0.017
BcWN_31784	183	16.4	1.76	0.0091
BcWN_31817	242	0.57	3.55	0.023
BcWN_31821	211	0.66	7.21	0.0012
BcWN_31824	297	2.56	0.18	0.023
BcWN_31847	206	21.4	75.98	0.029
BcWN_31869	237	138.79	0.15	1.40E-15
BcWN_31918	361	2.94	0.2	0.0098	Succinate dehydrogenase cytochrome b subunit	invertebrates
BcWN_31928	242	14.21	0.37	0.00002
BcWN_31929	224	0.82	4.96	0.016
BcWN_31940	382	3.14	0.28	0.018	Putative uncharacterized protein	invertebrates
BcWN_31951	537	48.74	21189	1.20E-19	Cell wall-associated hydrolase	bacteria
BcWN_31971	267	0.61	263.34	1.50E-17
BcWN_32020	169	8.06	0.53	0.0057
BcWN_32053	202	67.76	0.27	2.30E-11
BcWN_32055	557	12.93	1.74	0.015
BcWN_32061	286	1.21	5.39	0.03
BcWN_32081	179	0.77	5.3	0.014
BcWN_32116	315	1.1	5.12	0.024
BcWN_32176	260	0.18	3.1	0.0024
BcWN_32191	215	11.81	1.42	0.017
BcWN_32208	533	37.37	2.32	0.00014
BcWN_32229	283	0.82	5.38	0.0073
BcWN_32244	191	0.73	5.91	0.006
BcWN_32256	144	75.02	8.71	0.0063
BcWN_32258	240	0.77	4.93	0.012
BcWN_32288	188	4.79	0.1	0.0017
BcWN_32299	227	13.22	1.26	0.0055
BcWN_32300	363	0.38	5.72	0.00018
BcWN_32322	159	0.15	2.25	0.035
BcWN_32349	270	3.33	0.2	0.011
BcWN_32380	198	1.17	5.16	0.047
BcWN_32388	174	6.5	0.31	0.0036
BcWN_32391	201	8.27	0.36	0.00099
BcWN_32413	327	3.32	14.13	0.015
BcWN_32445	210	0.44	2.73	0.049
BcWN_32446	177	11.22	0.1	0.000015
BcWN_32480	296	2.96	0.18	0.012
BcWN_32484	119	10.47	0.75	0.009	Putative uncharacterized protein	invertebrates
BcWN_32508	240	3.65	0.3	0.023
BcWN_32524	122	98.95	0.29	1.80E-11	Heat shock 70 kDa protein IV	invertebrates
BcWN_32582	309	3.66	0.35	0.022
BcWN_32591	274	10.78	1.18	0.0098	Peroxidase	invertebrates
BcWN_32600	296	4.52	0.3	0.0062	Lysosomal aspartic protease	invertebrates
BcWN_32642	358	0.58	2.85	0.033
BcWN_32653	344	0.34	2.5	0.014
BcWN_32669	241	6.13	2117.99	1.70E-18
BcWN_32687	355	5.07	0.1	0.0001
BcWN_32689	731	8.84	1.3	0.024
BcWN_32700	192	10.82	1.49	0.034
BcWN_32725	296	4.83	0.67	0.05
BcWN_32741	206	3.14	11.74	0.042
BcWN_32771	304	2.13	807.75	1.80E-18	Putative uncharacterized protein (Fragment)	bacteria
BcWN_32780	430	6.82	0.75	0.01
BcWN_32793	261	5.57	0.75	0.048
BcWN_32801	221	3.03	0.16	0.019
BcWN_32842	588	27.44	1.37	0.000044
BcWN_32855	684	2.26	0.31	0.048
BcWN_32912	292	0.4	3.37	0.0068	LMBR1 domain-containing protein 2-like protein	invertebrates
BcWN_32931	240	0.38	4.93	0.0014
BcWN_32958	258	3.13	0.28	0.033
BcWN_32998	438	2	0.2	0.04
BcWN_33000	551	0.5	2.31	0.032
BcWN_33009	177	21.91	1.01	0.00015
BcWN_33035	566	0.12	1.36	0.0068
BcWN_33051	327	8.82	0.88	0.0068
BcWN_33055	255	0.45	5.55	0.00099
BcWN_33080	179	36.49	2.2	0.00025
BcWN_33095	268	0.78	6.42	0.0026
BcWN_33147	339	1.57	12.68	0.00079
BcWN_33155	236	13.4	2.2	0.049
BcWN_33166	170	61.64	5.69	0.002
BcWN_33203	143	4.04	0.25	0.035
BcWN_33224	876	1.77	0.16	0.013
BcWN_33229	163	1.42	6.59	0.038
BcWN_33239	238	2.33	8.95	0.04
BcWN_33240	260	7.55	0.55	0.0037
BcWN_33247	191	25.74	2.34	0.0028
BcWN_33256	235	0.2	1.98	0.03
BcWN_33271	413	0.17	2.04	0.0044
BcWN_33301	261	6.54	0.69	0.017
BcWN_33310	174	0.66	4.94	0.014
BcWN_33320	208	4.77	0.086	0.00099
BcWN_33326	152	16.86	0.24	0.0000092
BcWN_33331	155	39.46	2.2	0.00018
BcWN_33343	231	3.8	0.31	0.023	Uncharacterized protein	invertebrates
BcWN_33351	325	1.21	7.22	0.0063
BcWN_33394	377	1.65	7.32	0.019
BcWN_33407	196	3.89	0.091	0.0039
BcWN_33440	163	0.57	4.61	0.015
BcWN_33493	622	3.67	0.35	0.0074
BcWN_33514	209	0.11	1.8	0.029
BcWN_33540	363	4.2	0.3	0.0055
BcWN_33543	271	5.11	0.59	0.031
BcWN_33546	186	0.37	5.3	0.0017
BcWN_33552	172	0.27	26.45	1.00E-08
BcWN_33560	158	0.44	6.69	0.0012
BcWN_33567	282	8.19	30.04	0.027
BcWN_33573	453	6.01	0.079	0.0000059
BcWN_33577	441	5.97	0.85	0.032
BcWN_33581	343	8.61	0.89	0.0078
BcWN_33611	266	7.81	0.4	0.00098
BcWN_33656	371	63.77	3.48	0.000059
BcWN_33663	404	0.23	1.46	0.042
BcWN_33668	175	3.3	0.1	0.014
BcWN_33672	117	21.31	0.77	0.00016
BcWN_33675	300	0.69	5.25	0.0042
BcWN_33693	256	6.76	0.14	0.00013
BcWN_33719	278	9.71	0.26	0.000047
BcWN_33728	249	18.26	1.58	0.0024
BcWN_33731	131	3.17	12.71	0.041
BcWN_33732	234	0.49	5.51	0.0017
BcWN_33735	208	4.99	0.17	0.0024
BcWN_33743	159	0.44	3.15	0.046
BcWN_33752	766	0.33	2.38	0.0041	Uncharacterized protein	invertebrates
BcWN_33759	294	0.94	13.52	0.000051
BcWN_33761	147	0.63	5.73	0.0089
BcWN_33801	225	0.31	2.63	0.023
BcWN_33811	576	1.2	0.093	0.035
BcWN_33816	179	52.48	8.7	0.036
BcWN_33820	326	10.27	0.22	0.00001
BcWN_33852	507	4.23	0.53	0.023
BcWN_33859	145	6.85	0.25	0.003
BcWN_33872	176	8.26	0.51	0.004
BcWN_33883	503	1.38	0.036	0.0062
BcWN_33936	1168	38.34	3.83	0.0021	Vitellogenin	invertebrates
BcWN_33943	336	3.23	1649.05	7.00E-20	Putative uncharacterized protein	bacteria
BcWN_33981	424	0.11	2.96	0.00017
BcWN_33994	180	5.77	0.5	0.019
BcWN_33995	120	0.96	7.16	0.014
BcWN_34017	415	3.56	0.43	0.032
BcWN_34036	435	0.85	3.46	0.042
BcWN_34075	217	0.53	5.28	0.0032
BcWN_34140	288	9.54	0.93	0.0068
BcWN_34169	410	2.08	7.78	0.036
BcWN_34170	145	82.94	3.95	0.000036
BcWN_34180	220	1.57	13.76	0.00084
BcWN_34207	404	4.29	0.4	0.011
BcWN_34209	184	0.13	3.11	0.0046
BcWN_34227	211	0.77	4.58	0.02
BcWN_34233	344	4.7	0.36	0.0065
BcWN_34251	230	1	4.44	0.047
BcWN_34253	242	3.91	0.44	0.047
BcWN_34273	274	0.93	4.58	0.026
BcWN_34296	478	4.39	0.6	0.032
BcWN_34303	158	0.44	6.23	0.0017
BcWN_34310	463	0.6	6.73	0.00024
BcWN_34311	224	0.21	2	0.035
BcWN_34333	442	0.89	3.81	0.032
BcWN_34340	316	3.51	12.13	0.042
BcWN_34421	278	1.99	9.21	0.017
BcWN_34449	552	4.18	0.62	0.039
BcWN_34458	138	0.5	4.02	0.03
BcWN_34509	240	0.96	9.1	0.001
BcWN_34511	274	0.59	6.99	0.00053
BcWN_34537	246	2.81	0.073	0.0062	LMBR1 domain-containing protein 2 homolog	invertebrates
BcWN_34568	290	0.4	2.72	0.021
BcWN_34583	240	0.1	2.98	0.0015
BcWN_34603	162	0.85	4.75	0.038
BcWN_34710	214	1.94	8.12	0.034
BcWN_34711	182	3.3	1657.02	2.00E-19
BcWN_34731	269	0.26	1.93	0.039
BcWN_34745	157	9.56	0.68	0.006
BcWN_34751	135	111.31	7.83	0.00035
BcWN_34766	311	4.45	0.52	0.031	Uncharacterized protein	invertebrates
BcWN_34777	234	1.38	6.96	0.018
BcWN_34781	173	36.56	4.24	0.0075
BcWN_34784	161	2.58	31.7	0.000073
BcWN_34811	861	2.12	0.042	0.000094	Putative uncharacterized protein (Fragment)	invertebrates
BcWN_34830	269	10.55	1.26	0.015
BcWN_34840	251	1.2	18.48	0.000026
BcWN_34850	204	2.83	0.18	0.035
BcWN_34883	166	14.88	13923.6	2.80E-22
BcWN_34884	264	51.67	3.19	0.00017
BcWN_34890	211	11.81	1.44	0.019
BcWN_34923	282	0.25	1.91	0.035
BcWN_34969	175	3.96	0.1	0.0062
BcWN_34975	381	3.03	0.094	0.0013
BcWN_34997	174	0.27	3.5	0.0095
BcWN_35018	241	2.68	0.074	0.0086
BcWN_35020	367	9.62	1.27	0.019
BcWN_35039	215	5.15	0.5	0.023
BcWN_35048	444	0.94	4.36	0.021
BcWN_35059	748	4.88	0.38	0.0019
BcWN_35065	247	5.79	0.15	0.00042
BcWN_35093	153	6.49	0.35	0.0068
BcWN_35110	310	18.76	0.58	0.0000096
BcWN_35128	107	1.51	9.54	0.015
BcWN_35131	132	8.74	0.14	0.00042
BcWN_35172	633	10.5	1.58	0.026
BcWN_35174	205	7.66	0.17	0.00024
BcWN_35177	223	8.18	0.24	0.00025
BcWN_35201	149	11.15	1.56	0.045
BcWN_35211	229	5.75	0.23	0.0017
BcWN_35240	206	1.34	22.6	0.000017
BcWN_35252	354	0.2	2.02	0.0097
BcWN_35256	247	148.68	47812.7	1.70E-18
BcWN_35257	247	0.093	3.19	0.00087
BcWN_35288	541	1148.2	163.7	0.013
BcWN_35303	305	1.14	6.05	0.013
BcWN_35378	214	0.11	2.51	0.0062
BcWN_35403	344	1.54	0.052	0.02
BcWN_35437	237	1.46	14.66	0.00036
BcWN_35480	1038	14.79	1.6	0.004
BcWN_35506	172	0.13	6.77	0.000078
BcWN_35534	167	0.28	10.08	0.000026
BcWN_35542	667	188.85	33.35	0.038
BcWN_35543	324	1.85	0.055	0.012
BcWN_35595	209	15.02	0.69	0.00022
BcWN_35604	172	0.27	151.09	9.60E-16	Uncharacterized protein	bacteria
BcWN_35650	113	1.43	7.13	0.048
BcWN_35653	250	9.51	0.86	0.006
BcWN_35657	122	14.95	0.15	0.000026
BcWN_35672	202	6.63	0.53	0.011
BcWN_35719	512	0.09	3.08	0.00004	Uncharacterized protein	bacteria
BcWN_35725	127	0.36	4.37	0.014
BcWN_35740	447	5.78	0.16	0.000063
BcWN_35763	278	0.5	3.35	0.015
BcWN_35802	360	5.13	0.45	0.0078
BcWN_35808	641	0.14	1.06	0.023
BcWN_35817	164	4.5	0.44	0.049
BcWN_35881	285	1.86	9.43	0.011
BcWN_35904	157	15	0.91	0.0013
BcWN_35960	232	11.04	37.59	0.038
BcWN_35965	121	6.49	0.44	0.02
BcWN_35972	329	21.61	1.69	0.00093
BcWN_35990	442	2.25	0.16	0.014
BcWN_35996	208	3.22	0.26	0.039
BcWN_36006	198	2.8	0.18	0.041
BcWN_36024	661	9.64	1.65	0.047
BcWN_36027	248	6.42	0.072	0.000065
BcWN_36032	221	1.04	6.89	0.0073
BcWN_36039	224	0.72	3.6	0.048
BcWN_36063	344	0.94	5.36	0.0099
BcWN_36066	289	3.59	0.19	0.0055
BcWN_36090	140	10.06	0.9	0.013	Vacuolar proton ATPase	invertebrates
BcWN_36134	215	1.72	9.08	0.013
BcWN_36173	557	12.31	1.35	0.0054
BcWN_36175	460	12.04	1.6	0.015
BcWN_36205	223	0.41	2.57	0.049
BcWN_36238	228	0.4	8.33	0.00008
BcWN_36266	244	12.68	0.44	0.00008
BcWN_36275	179	14.18	0.8	0.00085
BcWN_36279	165	10.63	0.54	0.0014
BcWN_36297	207	3.01	0.087	0.01
BcWN_36299	164	9.57	0.33	0.00063
BcWN_36300	301	29.45	2.02	0.00039
BcWN_36302	511	47.16	37099.9	6.60E-22	Putative uncharacterized protein (Fragment)	bacteria
BcWN_36326	274	0.17	2.16	0.011
BcWN_36357	217	6.6	0.17	0.00042
BcWN_36369	251	52.69	9.2	0.042
BcWN_36377	230	0.2	3.35	0.003
BcWN_36383	336	4.88	0.48	0.014
BcWN_36400	394	4.98	0.27	0.0014
BcWN_36413	103	8.07	0.35	0.0072
BcWN_36416	221	17.44	0.41	0.0000089	Putative small heat shock protein	invertebrates
BcWN_36435	177	15.91	1.72	0.0099
BcWN_36441	275	0.34	2.54	0.021
BcWN_36465	237	2.43	9.14	0.044
BcWN_36487	678	5.79	0.74	0.015	Chromosome III, complete sequence	invertebrates
BcWN_36489	347	46.1	7.28	0.026
BcWN_36501	292	0.4	4.11	0.0025
BcWN_36510	254	0.091	1.48	0.029
BcWN_36517	302	11.85	1.9	0.042
BcWN_36527	319	2.89	0.056	0.0015
BcWN_36533	303	1.83	0.059	0.017	Peptidyl-prolyl cis-trans isomerase 7	invertebrates
BcWN_36555	278	5.81	0.13	0.0002
BcWN_36576	128	0.72	7.14	0.0053
BcWN_36604	374	2.35	12.88	0.0052
BcWN_36649	959	0.19	0.99	0.032
BcWN_36655	340	2.99	11.06	0.035
BcWN_36689	484	0.14	1.85	0.0032	Uncharacterized protein	invertebrates
BcWN_36695	657	1.34	0.082	0.012
BcWN_36704	285	0.24	3.02	0.004
BcWN_36720	181	13.52	1.98	0.037
BcWN_36721	272	6.96	0.79	0.019	Vitellogenin	invertebrates
BcWN_36829	422	0.16	1.74	0.0087
BcWN_36845	352	0.33	4.63	0.00042
BcWN_36846	212	0.44	3.46	0.017
BcWN_36859	401	8.23	0.63	0.0018
BcWN_36865	109	7.41	0.49	0.018
BcWN_36950	151	0.31	3.44	0.019
BcWN_36983	618	3.62	17.07	0.0077	Troponin isoform 3, TpnT3	invertebrates
BcWN_36992	314	3.82	0.46	0.041
BcWN_37005	256	73.04	2.66	0.0000043
BcWN_37008	135	11.11	1.33	0.03
BcWN_37035	360	2.31	0.25	0.049
BcWN_37060	312	25.89	4.13	0.031
BcWN_37067	201	0.11	4.72	0.00026
BcWN_37098	443	2.97	10.96	0.03
BcWN_37112	649	1.71	8.94	0.0053
BcWN_37117	500	7.76	1.15	0.029
BcWN_37129	266	0.52	2.9	0.038
BcWN_37134	424	0.11	2.66	0.00032
BcWN_37146	263	26.68	1.36	0.000096
BcWN_37147	239	1.06	5.84	0.016
BcWN_37161	216	6.84	0.17	0.00035	Retinol dehydrogenase 14	invertebrates
BcWN_37188	299	1.93	8.57	0.02
BcWN_37209	142	5.36	0.25	0.011
BcWN_37211	236	62.21	2.66	0.000015
BcWN_37235	256	72.49	5.6	0.00055	Vitellogenin	invertebrates
BcWN_37320	130	2.49	10.06	0.049
BcWN_37366	205	6.19	0.44	0.0081
BcWN_37380	273	0.085	1.71	0.012	Putative uncharacterized protein GLEAN_15100	invertebrates
BcWN_37404	229	4.03	22.13	0.005
BcWN_37414	229	0.1	3.83	0.00047
BcWN_37460	240	0.1	1.64	0.024
BcWN_37480	243	0.19	2.14	0.019
BcWN_37505	490	3.25	0.073	0.00022
BcWN_37517	309	0.22	5.1	0.00011
BcWN_37519	139	25.24	3.48	0.023
BcWN_37522	260	4.53	0.28	0.0065
BcWN_37546	581	0.44	2.03	0.034
BcWN_37553	357	2.84	0.1	0.0027
BcWN_37559	247	8.88	1.02	0.016
BcWN_37668	375	0.62	2.82	0.04
BcWN_37675	328	4.15	0.44	0.023
BcWN_37678	168	5.22	0.53	0.04
BcWN_37682	269	4.38	0.2	0.0032
BcWN_37690	160	74.59	7.95	0.004
BcWN_37696	196	8.13	0.64	0.0071
BcWN_37709	157	0.44	4.11	0.016
BcWN_37726	360	20.2	0.1	1.80E-09
BcWN_37779	376	249.55	28.25	0.004
BcWN_37782	206	0.22	2.35	0.026
BcWN_37794	183	4.54	31.9	0.0013
BcWN_37804	115	27.5	1.25	0.00021
BcWN_37805	561	8.02	31.09	0.019
BcWN_37815	399	0.46	3.59	0.0045
BcWN_37836	289	21.88	6680.83	2.80E-18	Putative uncharacterized protein	bacteria
BcWN_37853	197	3.98	0.27	0.02
BcWN_37869	268	0.086	1.94	0.0073
BcWN_37872	233	4.26	0.077	0.00099
BcWN_37874	367	1.7	7.12	0.024
BcWN_37878	293	9.22	1.28	0.028
BcWN_37879	228	1.21	8.09	0.0054
BcWN_37883	156	27.23	1.95	0.001
BcWN_37887	209	9.28	39.85	0.013
BcWN_37905	366	0.63	3.87	0.011
BcWN_37906	268	10.34	0.6	0.0008
BcWN_37910	501	13.22	2.25	0.045
BcWN_37961	637	6.96	0.48	0.00079
BcWN_37962	268	0.26	3.07	0.0049
BcWN_38059	255	6.97	2472.69	1.30E-18	Uncharacterized protein	bacteria
BcWN_38072	179	0.9	5.8	0.014
BcWN_38085	247	3.55	0.22	0.012
BcWN_38087	292	0.4	2.39	0.036
BcWN_38091	154	0.3	3.37	0.019
BcWN_38095	276	13.13	1.56	0.012
BcWN_38100	332	33.3	2.86	0.0013
BcWN_38102	396	0.47	2.22	0.049
BcWN_38161	134	4.31	0.27	0.035
BcWN_38187	179	4.77	0.4	0.026
BcWN_38221	256	11.09	55.69	0.0053
BcWN_38236	290	9.63	0.62	0.0012
BcWN_38238	114	25.51	3.46	0.024
BcWN_38330	240	8.46	0.15	0.000047
BcWN_38332	148	0.62	22.51	0.0000014
BcWN_38353	129	0.72	5.55	0.019
BcWN_38380	382	3.02	0.047	0.00042	Ribosomal protein S26	invertebrates
BcWN_38382	198	6.3	0.09	0.0003
BcWN_38403	278	6.97	0.71	0.012
BcWN_38406	386	22.42	3.48	0.027
BcWN_38407	147	0.47	4.51	0.014
BcWN_38431	209	4.31	0.17	0.0049	Uncharacterized protein	invertebrates
BcWN_38457	171	13.5	1.78	0.026
BcWN_38475	188	0.74	6.1	0.0055
BcWN_38531	301	14.88	2.44	0.041
BcWN_38543	225	4.41	20.93	0.01
BcWN_38568	237	28.44	4.69	0.038
BcWN_38580	211	2.19	11.63	0.0099
BcWN_38619	470	0.54	2.78	0.021
BcWN_38621	265	6.53	0.47	0.0046
BcWN_38628	575	6.34	0.62	0.0053
BcWN_38635	218	1.48	8.46	0.0099
BcWN_38656	195	3.91	0.37	0.042
BcWN_38662	233	0.4	3.38	0.012
BcWN_38676	168	56.2	0.32	6.80E-10	60S ribosomal protein L5	invertebrates
BcWN_38684	397	1.05	5.23	0.015
BcWN_38685	159	3.05	0.11	0.029
BcWN_38720	256	1.08	5.53	0.02
BcWN_38783	224	4.22	0.16	0.0038
BcWN_38814	166	0.42	6.26	0.0013
BcWN_38825	176	0.79	4.68	0.029
BcWN_38832	278	0.17	17.91	4.70E-09
BcWN_38855	609	0.57	4.06	0.0029
BcWN_38864	214	0.22	2.76	0.011
BcWN_38889	364	4.38	14.51	0.047
BcWN_38893	281	2.71	11.98	0.017
BcWN_38920	190	1.94	7.64	0.049
BcWN_38929	200	3.46	0.18	0.017
BcWN_38930	127	9.27	0.42	0.0032
BcWN_38931	278	4.23	0.19	0.0032
BcWN_38969	142	7.31	0.38	0.0055
BcWN_38973	261	0.35	2.88	0.015
BcWN_39013	285	0.49	2.64	0.042
BcWN_39027	291	2.3	10.77	0.014
BcWN_39051	205	3.6	0.35	0.049
BcWN_39110	141	0.98	13.97	0.00025
BcWN_39112	234	5.03	0.46	0.02
BcWN_39134	133	7.81	0.94	0.048
BcWN_39135	535	2.16	0.23	0.03
BcWN_39142	379	0.37	2.03	0.038
BcWN_39156	1044	8.78	1057.98	1.90E-14	Hypothetical CTC00065-like protein	bacteria
BcWN_39162	576	4.65	0.62	0.024
BcWN_39175	209	2.98	0.086	0.01
BcWN_39182	279	1.08	5.26	0.023
BcWN_39189	755	1.68	6.19	0.03
BcWN_39205	311	2.75	10.77	0.029
BcWN_39221	217	0.11	1.57	0.042
BcWN_39286	231	24.28	1.16	0.000096
BcWN_39293	235	44.4	5.79	0.012
BcWN_39300	307	0.9	4.61	0.02	Ketol-acid reductoisomerase	bacteria
BcWN_39316	193	0.12	3.06	0.0039
BcWN_39328	250	0.28	3.37	0.0044
BcWN_39331	115	7.83	35.51	0.014
BcWN_39341	334	4.35	105.42	9.80E-08
BcWN_39354	166	3.75	15.64	0.025	Probable isocitrate dehydrogenase [NAD] subunit beta, mitochondrial	invertebrates
BcWN_39391	315	13.34	1.88	0.022
BcWN_39407	286	92.41	13.53	0.017	Uncharacterized protein	invertebrates
BcWN_39424	186	3.72	0.29	0.035
BcWN_39446	208	3	0.086	0.01
BcWN_39452	239	1.26	5.7	0.031
BcWN_39463	362	11.92	0.64	0.00026	Uncharacterized protein	invertebrates
BcWN_39465	135	12.82	0.13	0.000037	Insecticide resistance protein CYP4G70 (Fragment)	invertebrates
BcWN_39468	307	4.96	0.23	0.0017
BcWN_39478	125	21.79	1.43	0.0014
BcWN_39491	196	5.3	0.091	0.00077
BcWN_39516	132	6.65	52.37	0.00062
BcWN_39518	249	3.06	0.14	0.011
BcWN_39560	267	16.77	0.67	0.000061
BcWN_39580	213	0.11	3.03	0.0025
BcWN_39584	388	0.59	3.09	0.023
BcWN_39586	250	0.28	5.23	0.00035	ATP synthase alpha subunit (Fragment)	bacteria
BcWN_39589	211	2.73	0.17	0.035
BcWN_39625	146	185.93	23.92	0.0088
BcWN_39634	416	7.88	0.9	0.011
BcWN_39640	200	3.58	0.27	0.03
BcWN_39657	298	4.18	0.36	0.015
BcWN_39701	199	2.44	0.09	0.029
BcWN_39735	1056	4.37	0.22	0.00017	Protein FAM136A	invertebrates
BcWN_39744	252	4.03	0.071	0.00087
BcWN_39751	214	0.22	2.51	0.017
BcWN_39806	143	128.49	7.26	0.000085
BcWN_39809	177	1.43	10.32	0.0041
BcWN_39811	367	0.44	2.44	0.03
BcWN_39812	171	1.21	13.93	0.00039
BcWN_39877	250	4.25	19.06	0.012
BcWN_39885	414	1.62	0.043	0.0073
BcWN_39905	179	0.39	3.5	0.018
BcWN_39912	336	1.31	5.81	0.024	Tetrahydrodipicolinate N-succinyltransferase	bacteria
BcWN_39915	351	1.91	0.15	0.039
BcWN_39926	145	0.64	7.41	0.0023
BcWN_39931	172	1.61	11.87	0.0032
BcWN_39958	189	3.05	0.19	0.035
BcWN_39995	288	6.09	0.25	0.00072
BcWN_40009	259	1.43	6.78	0.021
BcWN_40016	309	2.91	0.29	0.036
BcWN_40090	259	2.85	0.28	0.049
BcWN_40111	336	3.43	12.47	0.033
BcWN_40114	187	17.65	2.11	0.013
BcWN_40117	238	32.2	1.96	0.00022
BcWN_40128	103	0.45	10.95	0.00032
BcWN_40135	327	5.44	0.16	0.00029	LMBR1 domain-containing protein 2	invertebrates
BcWN_40217	138	7.69	0.65	0.018
BcWN_40229	323	5.36	0.72	0.038
BcWN_40232	205	1.46	7.25	0.021
BcWN_40247	1084	2.17	8.71	0.018
BcWN_40260	296	21.99	3.63	0.039
BcWN_40279	254	2.54	0.14	0.022
BcWN_40284	119	17.85	1.5	0.0055
BcWN_40369	206	3.81	17.39	0.014
BcWN_40391	343	2.89	0.31	0.038
BcWN_40397	353	5.75	0.36	0.0019
BcWN_40409	635	24.28	7419.18	2.50E-18	Uncharacterized protein	bacteria
BcWN_40410	214	2.05	9.62	0.019	DNA-directed RNA polymerase subunit beta	bacteria
BcWN_40462	210	0.66	4.18	0.022
BcWN_40541	212	0.87	7.86	0.002
BcWN_40559	385	2091.59	345.63	0.028
BcWN_40610	219	2.21	0.082	0.029
BcWN_40641	334	0.35	3.16	0.0048
BcWN_40648	137	14.32	0.92	0.0023
BcWN_40649	198	10.03	0.45	0.00069
BcWN_40666	156	13.76	0.23	0.000032
BcWN_40669	187	0.25	2.3	0.041
BcWN_40695	147	0.31	5.12	0.0034
BcWN_40703	861	2.14	7.05	0.047
BcWN_40716	590	0.23	1.31	0.038
BcWN_40739	213	5.74	0.17	0.0011
BcWN_40769	107	52.85	0.17	3.50E-09
BcWN_40774	347	9.85	0.62	0.00079
BcWN_40778	324	0.43	2.49	0.031
BcWN_40808	781	0.15	2.5	0.00014
BcWN_40839	160	36.21	114.84	0.047
BcWN_40848	233	0.59	3.38	0.035
BcWN_40854	202	2.51	10.46	0.03
BcWN_40861	272	0.42	2.9	0.021
BcWN_40951	164	1.13	6.12	0.025
BcWN_40961	248	0.093	2.53	0.003
BcWN_40991	360	5.45	0.35	0.0023	Predicted protein (Fragment)	invertebrates
BcWN_41008	298	5.65	0.18	0.00041
BcWN_41024	246	8.35	0.44	0.001
BcWN_41026	147	0.31	4.02	0.011
BcWN_41034	347	6.39	0.31	0.00066
BcWN_41051	334	2.49	0.27	0.049
BcWN_41068	514	80.61	464.49	0.0019
BcWN_41100	210	2.86	0.17	0.03
BcWN_41180	305	0.91	5.11	0.013
BcWN_41189	258	3.58	0.14	0.0043
BcWN_41198	231	9.49	1.16	0.021
BcWN_41202	188	2.95	19.05	0.003
BcWN_41207	230	5.12	0.47	0.02
BcWN_41209	241	7.18	0.37	0.0015
BcWN_41229	376	26.34	1.81	0.00035
BcWN_41256	176	0.79	10.58	0.00036
BcWN_41258	165	0.7	4.78	0.021
BcWN_41281	514	2.25	0.07	0.0013
BcWN_41285	204	1.81	44.69	5.00E-07	Cathepsin B preproprotein-like protein (Fragment)	invertebrates
BcWN_41289	266	30.72	1.89	0.00022
BcWN_41342	375	23.14	3.82	0.036
BcWN_41343	159	3.48	0.23	0.041
BcWN_41401	197	37.73	6.36	0.041
BcWN_41404	338	10.38	1.54	0.03
BcWN_41475	118	1.37	7.74	0.026
BcWN_41482	124	0.56	8.38	0.0013
BcWN_41517	117	0.2	2.91	0.042
BcWN_41522	214	7.12	0.75	0.02
BcWN_41526	261	2.03	9.81	0.015
BcWN_41529	356	0.65	3.12	0.032
BcWN_41535	133	34.02	3.91	0.0087
BcWN_41551	471	0.49	3.12	0.0088
BcWN_41576	228	0.61	4.01	0.016
BcWN_41584	271	0.34	2.78	0.015
BcWN_41585	175	9.1	0.2	0.00022
BcWN_41588	137	1.85	10.46	0.014
BcWN_41619	238	0.19	2.78	0.0063
BcWN_41641	154	0.3	2.91	0.035
BcWN_41650	282	0.49	3.18	0.02
BcWN_41663	536	7.19	0.94	0.017
BcWN_41667	501	2.4	0.29	0.041
BcWN_41692	224	0.31	2.56	0.026
BcWN_41702	117	9.08	0.31	0.0021
BcWN_41712	137	5.22	0.39	0.03
BcWN_41727	422	3.39	0.34	0.019
BcWN_41770	220	0.1	1.79	0.024
BcWN_41773	150	0.46	4.42	0.014
BcWN_41774	124	0.93	472.87	1.50E-17
BcWN_41807	101	0.23	171.29	8.20E-15
BcWN_41809	590	1.29	0.061	0.011
BcWN_41841	199	0.23	2.79	0.014
BcWN_41851	282	11.38	0.95	0.003	Transmembrane protein 120 homolog	invertebrates
BcWN_41868	506	4.84	0.6	0.02
BcWN_41901	123	16.7	0.44	0.00012
BcWN_41935	617	0.67	4.09	0.0055
BcWN_41939	341	15.7	0.53	0.000017	Putative uncharacterized protein GLEAN_15100	invertebrates
BcWN_41954	138	7.53	0.52	0.011
BcWN_41966	214	9.06	0.75	0.0061
BcWN_41984	145	8.6	0.62	0.009
BcWN_42018	311	14.18	1.73	0.012	Uncharacterized protein	invertebrates
BcWN_42020	206	0.22	9.13	0.000012
BcWN_42036	288	31.82	4.91	0.026
BcWN_42068	321	0.5	2.68	0.036
BcWN_42082	140	0.16	3.45	0.01
BcWN_42122	114	199.85	0.63	6.20E-13
BcWN_42129	385	4.14	0.33	0.0071
BcWN_42170	152	12.91	9718.93	1.80E-21
BcWN_42180	133	86.78	4.04	0.000032
BcWN_42196	193	2.87	24.5	0.00055
BcWN_42218	185	1.37	12.1	0.0013
BcWN_42237	287	1.53	22.78	0.000018
BcWN_42243	275	2.27	0.13	0.026
BcWN_42273	150	4.46	0.24	0.019
BcWN_42278	198	1.75	10.22	0.0081
BcWN_42284	160	4.04	0.11	0.0086
BcWN_42299	304	1.82	6.72	0.049
BcWN_42319	234	0.69	5.05	0.0077
BcWN_42334	207	0.56	4.59	0.0081
BcWN_42345	126	3.66	0.14	0.035
BcWN_42370	399	3.7	0.13	0.00089
BcWN_42376	506	1.69	5.88	0.049
BcWN_42411	131	12.51	1.37	0.02
BcWN_42412	326	1.98	0.055	0.0086
BcWN_42413	211	6.13	0.76	0.042
BcWN_42421	228	3.64	0.24	0.016
BcWN_42427	357	0.13	2.81	0.00063
BcWN_42446	429	2.42	13.02	0.0047
BcWN_42452	166	21.27	0.76	0.000064
BcWN_42457	180	6.41	0.5	0.012	Methionine aminopeptidase	invertebrates
BcWN_42478	163	7.36	25.16	0.044
BcWN_42482	139	4.82	0.26	0.019
BcWN_42505	213	0.33	3.95	0.0044
BcWN_42513	120	6.54	0.6	0.038
BcWN_42521	274	4.21	0.13	0.0013
BcWN_42620	308	4.65	0.47	0.019
BcWN_42641	178	0.26	2.41	0.041
BcWN_42650	310	7.3	0.92	0.023
BcWN_42654	305	0.23	8.04	0.0000055
BcWN_42657	411	23.81	3.66	0.025	Aspartate aminotransferase	invertebrates
BcWN_42661	510	1	5.55	0.0069
BcWN_42687	135	3.93	0.13	0.02
BcWN_42693	631	1.21	0.11	0.042	Limbic system-associated membrane protein, putative	invertebrates
BcWN_42710	566	0.24	1.8	0.0097
BcWN_42711	181	21.68	1.48	0.00093
BcWN_42714	241	0.96	4.31	0.043
BcWN_42743	195	6.87	0.92	0.049
BcWN_42758	190	0.12	2.26	0.017
BcWN_42786	202	3.77	0.18	0.011	Phosphoglucomutase	invertebrates
BcWN_42791	251	0.55	6.06	0.0012
BcWN_42830	104	0.67	7.4	0.0068
BcWN_42874	388	1.13	0.046	0.042
BcWN_42885	332	9.32	0.92	0.0061
BcWN_42919	315	23.3	91.65	0.017
BcWN_42992	123	12.95	1.6	0.031
BcWN_42995	162	4.13	0.11	0.0073
BcWN_43013	139	20.43	0.52	0.000033	Peritrophin-1, putative	invertebrates
BcWN_43025	125	2.03	8.6	0.05
BcWN_43040	195	0.24	2.11	0.049
BcWN_43059	250	1.48	549.89	5.70E-18	Putative uncharacterized protein (Fragment)	bacteria
BcWN_43062	149	3.56	0.24	0.049
BcWN_43079	155	4.77	0.23	0.012
BcWN_43157	196	2.36	0.091	0.035
BcWN_43230	263	11.94	0.2	0.0000064
BcWN_43272	194	4.4	0.18	0.0063
BcWN_43296	226	0.82	4.36	0.027
BcWN_43344	217	0.64	3.96	0.023
BcWN_43368	369	50.11	3.15	0.00016	Vitellogenin	invertebrates
BcWN_43369	391	1.95	0.14	0.023
BcWN_43374	207	10.48	1.38	0.028
BcWN_43389	238	0.39	2.71	0.03
BcWN_43401	222	0.21	2.1	0.03
BcWN_43422	160	3.9	0.11	0.01
BcWN_43433	120	5.19	0.15	0.01
BcWN_43437	287	25.17	0.62	0.0000019	Vitellogenin	invertebrates
BcWN_43492	132	26.75	3.53	0.019
BcWN_43504	241	38.12	0.15	2.30E-10	Ubiquitin	invertebrates
BcWN_43509	227	3.66	0.39	0.049
BcWN_43510	216	9.51	1.33	0.036
BcWN_43512	191	13.17	1.88	0.032
BcWN_43534	265	4.44	0.2	0.0032
BcWN_43543	188	3.93	0.19	0.012
BcWN_43560	224	0.1	37.58	7.50E-12
BcWN_43597	302	0.23	2.55	0.0068
BcWN_43609	154	2.85	0.12	0.042
BcWN_43614	130	6.39	0.28	0.0072	Uncharacterized protein	invertebrates
BcWN_43615	163	11.75	1.21	0.013
BcWN_43626	106	0.22	11.32	0.000065
BcWN_43640	494	0.7	3.23	0.026
BcWN_43664	201	0.34	3.56	0.0097
BcWN_43678	168	0.41	4.48	0.0077
BcWN_43685	113	7.56	0.48	0.014
BcWN_43689	183	0.38	6.36	0.00069
BcWN_43704	295	0.078	2.79	0.00068
BcWN_43726	583	1.23	0.061	0.014
BcWN_43735	589	3.88	0.3	0.0037
BcWN_43737	689	1448.48	6084.58	0.011	Putative uncharacterized protein (Fragment)	bacteria
BcWN_43747	233	0.4	2.46	0.049
BcWN_43748	153	0.3	4.21	0.0072
BcWN_43750	173	10.14	0.31	0.00032
BcWN_43759	288	7.13	1.06	0.045
BcWN_43772	338	2.32	0.16	0.02
BcWN_43795	192	27.53	4.2	0.03	Cathepsin L	invertebrates
BcWN_43805	181	3.83	0.3	0.035
BcWN_43829	260	3.28	0.069	0.0022
BcWN_43842	149	0.77	10.58	0.00052
BcWN_43862	136	4.75	19.62	0.026
BcWN_43911	386	80.13	14.43	0.044
BcWN_43919	196	88.56	6.85	0.00057
BcWN_43967	212	3.38	0.17	0.014
BcWN_43986	166	12.93	0.97	0.0035
BcWN_44017	148	1.25	7.5	0.016
BcWN_44025	310	0.15	2.95	0.0011	Putative uncharacterized protein	bacteria
BcWN_44058	972	1310.04	239.24	0.045	Uncharacterized protein	invertebrates
BcWN_44113	184	0.25	3.41	0.0082
BcWN_44123	340	0.14	1.58	0.017	Putative uncharacterized protein	invertebrates
BcWN_44137	257	0.18	2.3	0.011
BcWN_44164	273	3.55	0.33	0.026
BcWN_44217	178	60.56	0.3	2.10E-10
BcWN_44258	230	1.61	6.77	0.036
BcWN_44259	396	91.98	6.74	0.00033
BcWN_44267	244	7.19	0.44	0.0026
BcWN_44333	161	3.3	0.22	0.049
BcWN_44352	327	0.85	3.67	0.042
BcWN_44396	365	0.13	4.12	0.000054
BcWN_44399	210	0.33	5.46	0.00076
BcWN_44503	241	32.18	5.13	0.031
BcWN_44504	795	12.54	2.05	0.033
BcWN_44505	179	6.45	0.1	0.00042
BcWN_44547	188	1.72	9.43	0.012
BcWN_44587	332	0.07	2.91	0.00024
BcWN_44605	280	0.16	3.13	0.0015	Alkyldihydroxyacetonephosphate synthase	invertebrates
BcWN_44615	242	3.53	0.15	0.0063
BcWN_44709	562	7.06	0.51	0.0012
BcWN_44744	237	0.1	2.19	0.0073
BcWN_44767	170	0.14	4.11	0.0017
BcWN_44928	368	0.38	5.89	0.00014
BcWN_44930	165	7.13	0.76	0.03
BcWN_44948	177	6.65	0.51	0.012
BcWN_44960	1018	7.51	24.3	0.042
BcWN_44970	205	0.34	2.62	0.035
BcWN_45005	150	0.92	5.61	0.026
BcWN_45009	276	6.27	0.91	0.049
BcWN_45016	135	4.96	0.27	0.019
BcWN_45027	131	0.18	3.69	0.01
BcWN_45042	494	0.19	1.23	0.038
BcWN_45048	382	4.47	0.047	0.000041
BcWN_45054	187	18.15	1.82	0.0062
BcWN_45107	179	2.45	11.91	0.016
BcWN_45148	162	1	9.84	0.0016
BcWN_45150	246	5.82	0.73	0.038
BcWN_45165	107	29.99	1	0.000063
BcWN_45200	275	0.5	3.39	0.015
BcWN_45221	197	2.93	0.18	0.035
BcWN_45222	166	15.43	1.4	0.0055
BcWN_45229	106	4.14	25.01	0.0052
BcWN_45231	163	1.84	7.91	0.04
BcWN_45238	155	3.28	24.73	0.0013
BcWN_45301	309	1.2	4.81	0.044
BcWN_45306	203	55.72	18069.5	1.70E-18
BcWN_45361	208	0.22	2.24	0.03
BcWN_45367	198	0.47	3.62	0.019
BcWN_45386	324	6.48	0.61	0.0082
BcWN_45393	272	8.4	0.13	0.000021
BcWN_45398	529	17.54	2.61	0.022
BcWN_45446	265	1.65	0.068	0.042
BcWN_45454	390	0.059	1.33	0.0073
BcWN_45531	178	3.5	14.79	0.023
BcWN_45561	368	23.4	1.17	0.000067
BcWN_45578	130	6.92	0.41	0.011
BcWN_45596	275	2.18	0.13	0.03
BcWN_45601	198	5.13	0.54	0.035
BcWN_45607	280	0.58	5.56	0.0018
BcWN_45613	167	1.8	15.66	0.001
BcWN_45645	152	0.3	3.3	0.022
BcWN_45650	158	16.22	1.02	0.0013
BcWN_45661	334	0.28	1.98	0.026
BcWN_45688	343	1.01	5.06	0.017
BcWN_45691	124	0.93	11.12	0.0011
BcWN_45699	263	15.36	2.45	0.038
BcWN_45719	264	0.61	3.05	0.048
BcWN_45736	224	4.53	0.16	0.0027
BcWN_45752	166	0.14	4.85	0.00077
BcWN_45754	243	16.05	1.11	0.00097
BcWN_45755	176	3.41	0.2	0.03
BcWN_45760	271	0.43	5.42	0.00079
BcWN_45770	140	8.41	0.38	0.0032
BcWN_45777	525	10.64	1.09	0.0045
BcWN_45836	155	0.15	2.43	0.029
BcWN_45885	173	0.53	3.62	0.033
BcWN_45907	208	11.99	0.6	0.00056	Membrane-bound alkaline phosphatase, putative	invertebrates
BcWN_45914	161	11.61	1.33	0.02
BcWN_45963	119	0.39	3.61	0.041
BcWN_45972	155	7.89	0.23	0.0011
BcWN_45975	153	0.15	2.34	0.035
BcWN_45995	265	2.18	0.068	0.014
BcWN_46005	140	2.47	10.36	0.039
BcWN_46016	217	2.13	0.083	0.035
BcWN_46085	217	2.45	0.17	0.049
BcWN_46088	332	0.14	3.83	0.00015
BcWN_46114	1108	0.083	1.42	0.00025
BcWN_46115	259	0.36	2.63	0.023
BcWN_46153	277	0.17	2.65	0.0038
BcWN_46155	187	6.67	0.29	0.0024
BcWN_46165	107	12.51	1.51	0.036
BcWN_46166	138	6.02	0.39	0.016
BcWN_46209	248	0.19	1.88	0.03
BcWN_46235	161	9.03	1.11	0.035
BcWN_46285	324	5.77	0.44	0.0048
BcWN_46322	177	21	0.4	0.0000051
BcWN_46335	292	11.86	1.78	0.033
BcWN_46344	348	3.32	0.26	0.012
BcWN_46416	134	10.34	0.8	0.009
BcWN_46452	224	0.72	4	0.03
BcWN_46472	222	0.1	1.77	0.024
BcWN_46473	255	0.18	2.81	0.0043
BcWN_46489	112	4.74	0.32	0.049
BcWN_46502	145	0.16	3.09	0.014
BcWN_46527	152	5.01	18.03	0.045
BcWN_46573	156	20.72	0.46	0.000014
BcWN_46583	273	54.62	46831.2	4.00E-22	Uncharacterized protein (Fragment)	bacteria
BcWN_46601	245	5.09	0.29	0.0049	Uncharacterized protein	invertebrates
BcWN_46660	189	2.2	16.96	0.0014
BcWN_46671	181	1.4	15.04	0.00039
BcWN_46717	345	3.68	0.1	0.00086
BcWN_46746	198	1.05	6.15	0.015
BcWN_46752	418	5.91	0.77	0.023
BcWN_46753	145	9.39	0.37	0.0015
BcWN_46764	339	55.36	2.64	0.000029
BcWN_46820	140	11.87	7056.7	1.60E-20
BcWN_46831	186	6.58	0.77	0.038	Uncharacterized protein	invertebrates
BcWN_46835	255	4.89	0.28	0.0049
BcWN_46836	158	2.34	13.15	0.0093
BcWN_46839	345	147.26	26.47	0.042
BcWN_46871	235	2.26	0.076	0.02
BcWN_46874	137	5.73	0.52	0.038
BcWN_46886	207	4.24	0.35	0.023
BcWN_46891	219	4.64	0.082	0.00087
BcWN_46950	130	18.29	2.62	0.035
BcWN_46951	360	3.59	0.1	0.00077
BcWN_47004	331	0.77	4.06	0.019
BcWN_47035	271	0.085	2.38	0.0025
BcWN_47042	256	4.24	0.21	0.0044
BcWN_47043	295	5.56	0.61	0.02
BcWN_47058	428	22.97	14126.6	6.90E-21	Putative uncharacterized protein	bacteria
BcWN_47076	153	9.05	0.35	0.0013
BcWN_47093	309	1.87	0.058	0.014
BcWN_47097	162	3.99	0.11	0.0086
BcWN_47230	216	0.53	2.98	0.049
BcWN_47262	245	0.094	1.97	0.01
BcWN_47263	323	0.29	6.65	0.000035
BcWN_47273	209	4.2	0.43	0.04
BcWN_47278	437	2.11	0.082	0.0043	Ribosomal protein S17	invertebrates
BcWN_47283	397	0.23	1.67	0.026	Reverse transcriptase, putative	invertebrates
BcWN_47285	1041	0.75	35.82	4.80E-10
BcWN_47342	178	0.13	1.91	0.042
BcWN_47344	189	0.73	43.68	4.00E-09
BcWN_47385	226	0.31	3.49	0.0062
BcWN_47408	135	4.1	0.27	0.041
BcWN_47425	435	5.78	23.34	0.017
BcWN_47426	325	1.63	938.9	7.00E-20	Conserved protein	bacteria
BcWN_47458	228	0.2	2.98	0.0055
BcWN_47486	255	2.63	0.07	0.0073	60S ribosomal protein L9	invertebrates
BcWN_47500	297	14.69	1.21	0.0019
BcWN_47559	125	18.65	0.57	0.00012
BcWN_47561	190	36.57	4196.84	3.20E-14
BcWN_47562	179	4.26	0.2	0.011
BcWN_47581	336	2.47	11.19	0.015
BcWN_47612	234	0.2	2.53	0.011
BcWN_47630	357	0.065	13.85	9.70E-10
BcWN_47669	151	7.49	0.95	0.049
BcWN_47766	223	6.31	0.56	0.013
BcWN_47781	230	8.33	0.16	0.000068
BcWN_47794	377	3.31	16.72	0.0061
BcWN_47832	244	0.19	1.91	0.03
BcWN_47867	327	0.92	14.08	0.000027
BcWN_47883	203	0.23	2.12	0.041
BcWN_47934	643	8.54	26.77	0.049
BcWN_47940	267	0.086	5.63	0.000015
BcWN_47957	210	0.22	3.5	0.0038
BcWN_47983	262	0.44	3.49	0.0098
BcWN_48001	168	3.3	14.71	0.02
BcWN_48015	238	0.19	1.88	0.035
BcWN_48018	548	5.43	52	0.000095
BcWN_48098	486	1.76	0.11	0.014	Ribosomal protein rpl10	invertebrates
BcWN_48110	242	11.45	1.26	0.011	Vitellogenin	invertebrates
BcWN_48161	269	2.15	0.13	0.035
BcWN_48169	197	4.45	0.45	0.04
BcWN_48239	172	15.03	0.1	0.0000022
BcWN_48268	455	3.5	13.74	0.021
BcWN_48313	238	4.36	0.53	0.048
BcWN_48331	268	28.08	0.4	9.90E-08
BcWN_48339	163	0.28	2.53	0.049
BcWN_48381	257	0.63	4.18	0.012	LMBR1 domain-containing protein 2-like protein	invertebrates
BcWN_48407	132	8.39	33414.8	2.60E-27
BcWN_48411	276	0.33	7.4	0.000049
BcWN_48470	281	3.7	0.25	0.011
BcWN_48484	170	6.79	0.63	0.02
BcWN_48487	138	4.68	0.13	0.0086
BcWN_48499	168	20.47	2.77	0.022
BcWN_48535	140	0.66	6.52	0.0053
BcWN_48538	364	5.52	0.79	0.04
BcWN_48576	213	0.22	5.63	0.00022
BcWN_48611	359	17.94	3.09	0.048
BcWN_48620	543	10.8	1.39	0.012
BcWN_48627	259	2.32	10.93	0.014	ATP synthase subunit alpha	bacteria
BcWN_48657	225	3.59	0.16	0.0082
BcWN_48674	232	3.08	0.077	0.0053
BcWN_48682	502	34.85	2.78	0.00069
BcWN_48688	202	0.23	2.13	0.041
BcWN_48705	331	2.37	0.16	0.02
BcWN_48746	238	0.58	4.59	0.007
BcWN_48764	125	0.74	8.17	0.003
BcWN_48838	142	0.16	5.8	0.00068
BcWN_48887	169	1.91	13.35	0.0035	Aconitate hydratase, putative	invertebrates
BcWN_48937	227	0.2	2.76	0.0082
BcWN_48995	130	2.49	17.22	0.0036
BcWN_49006	270	1.62	43.05	2.00E-07	Putative uncharacterized protein	bacteria
BcWN_49011	446	11.9	1.61	0.016
BcWN_49018	225	3.8	22.61	0.0033
BcWN_49046	248	1.68	10.04	0.0059
BcWN_49054	189	0.61	3.41	0.049
BcWN_49056	485	1.09	0.074	0.049	Putative 60S ribosomal protein RPL35	invertebrates
BcWN_49065	251	0.18	2.5	0.0082
BcWN_49085	224	2.47	0.16	0.041
BcWN_49086	156	1.04	78.41	2.60E-10
BcWN_49093	151	2.9	0.12	0.042
BcWN_49101	229	0.6	5.55	0.0032
BcWN_49102	126	5.13	0.28	0.022
BcWN_49107	129	2.68	361.52	1.10E-13
BcWN_49115	307	3.46	0.41	0.043
BcWN_49165	224	0.21	2.48	0.014
BcWN_49182	257	3.95	15.89	0.023
BcWN_49191	198	6.65	0.81	0.039
BcWN_49263	135	0.34	4.64	0.0082
BcWN_49281	146	29.88	2.09	0.00088
BcWN_49296	125	0.92	6.73	0.016
BcWN_49320	414	7.42	0.91	0.015
BcWN_49360	233	5.94	0.38	0.0053
BcWN_49433	147	0.31	3.05	0.035
BcWN_49435	150	13.08	1.55	0.021
BcWN_49471	271	0.17	1.78	0.026
BcWN_49472	135	8.55	0.8	0.02
BcWN_49497	454	2.14	0.16	0.015
BcWN_49545	149	0.31	2.76	0.049
BcWN_49567	123	5.44	0.15	0.0073
BcWN_49572	143	2.1	9.27	0.036
BcWN_49574	338	0.27	22.31	1.40E-09	Conserved domain protein	bacteria
BcWN_49613	517	1.96	0.14	0.012	Aminoglycoside resistance protein	bacteria
BcWN_49615	562	1.48	0.13	0.03
BcWN_49637	284	41.86	7.25	0.041
BcWN_49670	212	23.19	2.37	0.0047	Aconitate hydratase, mitochondrial	invertebrates
BcWN_49692	247	5.51	0.15	0.00057
BcWN_49765	115	0.6	8.25	0.0021
BcWN_49770	120	0.58	5.97	0.0097
BcWN_49771	157	21.76	2.05	0.0047
BcWN_49778	165	23.64	4.02	0.05
BcWN_49842	199	0.46	3.51	0.021
BcWN_49853	142	0.98	5.3	0.042
BcWN_49872	175	0.13	5.01	0.00047
BcWN_49873	490	0.99	8.59	0.00058
BcWN_49874	166	38.8	4.96	0.013
BcWN_49964	128	10.46	0.14	0.00019
BcWN_49972	175	0.13	3.17	0.0053
BcWN_49974	332	2.85	0.16	0.0087
BcWN_49976	225	2.56	0.16	0.035
BcWN_49997	281	0.9	4.14	0.036
BcWN_50006	291	0.16	2.22	0.0072	DNA-directed RNA polymerase (Fragment)	bacteria
BcWN_50051	147	8.79	0.49	0.004
BcWN_50061	180	4.49	0.3	0.018
BcWN_50064	167	0.14	2.25	0.029
BcWN_50065	129	5.37	3578.41	1.50E-20
BcWN_50130	348	0.066	1.75	0.0034
BcWN_50229	601	2.84	0.089	0.00038
BcWN_50239	221	10.76	1.54	0.035
BcWN_50274	267	2.33	0.13	0.026
BcWN_50334	174	0.13	2.47	0.017
BcWN_50369	149	3.72	0.12	0.017
BcWN_50376	306	8.9	1.11	0.019
BcWN_50394	181	6.5	0.4	0.0065
BcWN_50400	299	0.77	3.95	0.024
BcWN_50432	338	4.17	0.37	0.013
BcWN_50453	157	0.74	4.45	0.036
BcWN_50455	211	0.66	4.24	0.02
BcWN_50462	326	1.13	14.17	0.000077
BcWN_50491	174	9.29	0.62	0.004
BcWN_50498	653	0.11	0.85	0.03	Putative reverse transcriptase	invertebrates
[truncated: 1,534 more rows]
