# Supplementary material for: Comparison of Potato and Asian Citrus Psyllid Adult and Nymph Transcriptomes Identified Vector Transcripts with Potential Involvement in Circulative, Propagative Liberibacter Transmission
Source: Pathogens. 2014 Nov 3;3(4):875–907. doi: 10.3390/pathogens3040875 (PMC4282890; doi:10.3390/pathogens3040875)
Supplement: Supplementary File 1 [file pathogens-03-00875-s001.zip › pathogens-66026-supplementary-final/pathogens-66026-supplementary-revised-layout/Supplementary Table S4.csv]

SeqID	Length	Ny (RPKM)	Wb (RPKM)	NyWb (p-value)	Description (UniProt)	EVSpecies	Taxonomy
BcWN_00005	12943	5.77	1.09	0.006	Cadherin-related tumor suppressor	Drosophila melanogaster	invertebrates
BcWN_00012	13174	1.28	0.2	0.0021	Dynein heavy chain, cytoplasmic	Drosophila melanogaster	invertebrates
BcWN_00013	8601	5.36	1.14	0.012	Zfh4, putative	Pediculus humanus subsp. corporis	invertebrates
BcWN_00035	5211	11.25	2.01	0.0044	Protein slit	Drosophila melanogaster	invertebrates
BcWN_00037	10291	17.48	0.58	1.20E-08	63 kDa sperm flagellar membrane protein	Camponotus floridanus	invertebrates
BcWN_00047	9664	1.56	11.31	0.0017	Uncharacterized protein	Acyrthosiphon pisum	invertebrates
BcWN_00059	7247	1.63	0.24	0.0016	Lactose operon repressor	Enterobacteria phage lambda	viruses
BcWN_00103	7312	3.22	14.04	0.033	Subtilisin-like serine protease	Pediococcus pentosaceus (strain ATCC 25745 / 183-1w)	bacteria
BcWN_00111	4022	12.52	58.18	0.024	Condensin complex subunit 3	Acromyrmex echinatior	invertebrates
BcWN_00119	5043	41.19	0.41	4.40E-13
BcWN_00124	6320	8.47	2.19	0.035	Vitellogenin	Trigonotylus caelestialium	invertebrates
BcWN_00136	5032	17.39	0.98	8.90E-07	Dual oxidase	Drosophila melanogaster	invertebrates
BcWN_00142	6658	6.88	0.25	4.20E-08	Serine protease inhibitor, putative	Pediculus humanus subsp. corporis	invertebrates
BcWN_00151	3903	9	1.86	0.011	Tiptop, putative	Pediculus humanus subsp. corporis	invertebrates
BcWN_00169	6220	6.49	0.31	3.10E-07	Uncharacterized protein	Acyrthosiphon pisum	invertebrates
BcWN_00177	12743	27.9	6.45	0.019	Chitin deacetylase-like 5 (Fragment)	Papilio polytes	invertebrates
BcWN_00181	6520	4.49	0.98	0.015	Protein serrate	Drosophila melanogaster	invertebrates
BcWN_00184	4808	8.71	2.02	0.02	Protein patched	Drosophila melanogaster	invertebrates
BcWN_00258	3832	11.68	2.54	0.014	Tyrosine-protein kinase transforming protein FPS, putative	Pediculus humanus subsp. corporis	invertebrates
BcWN_00263	2087	3.3	16.37	0.018	Repeated sequence found in lipoprotein LPP	Escherichia coli O157:H7 (strain EC4115 / EHEC)	bacteria
BcWN_00272	4614	13.88	0.037	1.80E-16	Uncharacterized protein	Acyrthosiphon pisum	invertebrates
BcWN_00273	3394	8.51	1.36	0.0023	Putative uncharacterized protein	Tribolium castaneum	invertebrates
BcWN_00279	7537	3.24	22.97	0.0019	Lysosomal aspartic protease	Acromyrmex echinatior	invertebrates
BcWN_00288	5830	15.4	3.78	0.026	FH2 domain-containing protein 1	Camponotus floridanus	invertebrates
BcWN_00292	3703	17.2	3.49	0.0094	Insulin-like growth factor-binding protein complex acid labile chain	Harpegnathos saltator	invertebrates
BcWN_00300	6777	16.33	130.25	0.00084	BEL12_AG transposon polyprotein	Anopheles gambiae	invertebrates
BcWN_00308	4131	6.47	1.73	0.042	Semaphorin-5A, putative	Pediculus humanus subsp. corporis	invertebrates
BcWN_00318	2672	8.83	1.41	0.0025	Glucose dehydrogenase [acceptor]	Harpegnathos saltator	invertebrates
BcWN_00322	3586	25.53	0.06	2.80E-17	Uncharacterized protein	Acyrthosiphon pisum	invertebrates
BcWN_00328	2510	11.71	0.52	2.20E-07	Serine proteinase stubble	Acromyrmex echinatior	invertebrates
BcWN_00333	3583	23.53	0.22	5.10E-13	AAEL007932-PA	Aedes aegypti	invertebrates
BcWN_00349	5972	13.16	0.29	5.70E-10	Cadherin-89D	Drosophila melanogaster	invertebrates
BcWN_00355	6071	5.92	0.69	0.00028	Protein dachsous	Drosophila melanogaster	invertebrates
BcWN_00356	6862	12.18	1.19	0.000068	Fatty acid synthase	Harpegnathos saltator	invertebrates
BcWN_00378	3407	16.49	1.33	0.000017	Patched domain-containing protein 3	Acromyrmex echinatior	invertebrates
BcWN_00385	2586	0.94	4.03	0.042	Putative uncharacterized protein	Branchiostoma floridae	invertebrates
BcWN_00396	4378	12.21	3.19	0.037	Putative uncharacterized protein	Tribolium castaneum	invertebrates
BcWN_00399	3677	1.25	29.75	2.10E-07	Vielfaltig	Tribolium castaneum	invertebrates
BcWN_00414	3002	1.48	6.02	0.05	Ankyrin repeat protein	Wolbachia endosymbiont wVitB of Nasonia vitripennis phage WOVitB	viruses
BcWN_00415	4503	6.03	0.53	0.000041	Tartan/capricious-like protein	Tribolium castaneum	invertebrates
BcWN_00453	8192	19.57	3.52	0.0044	Uncharacterized protein	Acyrthosiphon pisum	invertebrates
BcWN_00477	4113	13.03	1.23	0.000055	Putative uncharacterized protein GLEAN_15324	Tribolium castaneum	invertebrates
BcWN_00486	3750	16.31	1.92	0.00027	CG31028, isoform D	Drosophila melanogaster	invertebrates
BcWN_00490	3594	8.21	0.49	0.0000023	Putative uncharacterized protein	Pediculus humanus subsp. corporis	invertebrates
BcWN_00496	12235	20.56	0.68	1.00E-08	Fibropellin-1	Camponotus floridanus	invertebrates
BcWN_00504	3249	3.96	19.45	0.018	Uncharacterized protein	Apis mellifera	invertebrates
BcWN_00508	4365	29.37	1.41	2.40E-07	Putative uncharacterized protein GLEAN_07300	Tribolium castaneum	invertebrates
BcWN_00533	12385	29.9	745.14	1.20E-07	Myosin-VIIa	Aedes aegypti	invertebrates
BcWN_00549	2330	7.84	0.72	0.000061
BcWN_00587	27405	184.1	24.3	0.00055	Twitchin	Caenorhabditis elegans	invertebrates
BcWN_00596	7252	4.72	1.29	0.046	Laminin subunit alpha-1	Harpegnathos saltator	invertebrates
BcWN_00625	3891	3.34	17.78	0.012	Receptor protein tyrosine phosphatase, putative	Pediculus humanus subsp. corporis	invertebrates
BcWN_00649	3956	19.77	1.11	9.10E-07	AGAP002072-PA	Anopheles gambiae	invertebrates
BcWN_00672	7021	13.84	2.71	0.0075	Inactive ubiquitin carboxyl-terminal hydrolase 54	Acromyrmex echinatior	invertebrates
BcWN_00673	3324	13.57	0.62	2.10E-07	Forked protein, putative	Pediculus humanus subsp. corporis	invertebrates
BcWN_00675	3025	19.27	0.76	5.90E-08	Orphan nuclear receptor nr6a1, putative	Pediculus humanus subsp. corporis	invertebrates
BcWN_00680	8165	3.36	0.66	0.0086	Nesprin-1	Harpegnathos saltator	invertebrates
BcWN_00686	13131	10.56	1.53	0.0011	Cubilin	Crassostrea gigas	invertebrates
BcWN_00695	2894	6.64	1.35	0.011	Putative uncharacterized protein	Culex quinquefasciatus	invertebrates
BcWN_00715	11509	409.97	7.91	9.50E-11	Tyrosine-protein kinase receptor	Apis mellifera	invertebrates
BcWN_00719	2790	6.32	0.9	0.0012	Protein trachealess	Drosophila melanogaster	invertebrates
BcWN_00752	7964	5.95	24.73	0.042
BcWN_00770	9960	2.77	15.06	0.0099
BcWN_00782	7859	14.44	0.28	1.50E-10	Cht6, isoform A	Drosophila melanogaster	invertebrates
BcWN_00793	4796	4.04	19.2	0.021	rRNA (Adenosine-2'-O-)-methyltransferase, putative	Plasmodium falciparum (isolate 3D7)	invertebrates
BcWN_00795	1920	13.43	1.64	0.00041	Zinc finger protein and BTB domain-containing protein, putative	Pediculus humanus subsp. corporis	invertebrates
BcWN_00796	1867	4.45	0.85	0.0089
BcWN_00801	3340	17.73	1.85	0.00011	Leucine-rich transmembrane protein, putative	Pediculus humanus subsp. corporis	invertebrates
BcWN_00821	5120	1.11	4.58	0.047	Putative reverse transcriptase	Wolbachia endosymbiont of Culex quinquefasciatus JHB	bacteria
BcWN_00832	4320	1.97	15	0.0012
BcWN_00843	1861	16.07	1.66	0.00012	Uncharacterized protein	Acyrthosiphon pisum	invertebrates
BcWN_00849	2521	11.82	1.62	0.00088	Uncharacterized protein	Acyrthosiphon pisum	invertebrates
BcWN_00850	3878	13.62	2.18	0.0022	Hyaluronan mediated motility receptor, putative	Pediculus humanus subsp. corporis	invertebrates
BcWN_00856	10577	11.46	0.89	0.000011	Uncharacterized protein	Acyrthosiphon pisum	invertebrates
BcWN_00877	6197	0.43	5.52	0.000034	Protein F59H6.5	Caenorhabditis elegans	invertebrates
BcWN_00897	2338	8.23	1.48	0.0052	Matrix metalloproteinase 2	Tribolium castaneum	invertebrates
BcWN_00915	4619	7.18	0.21	8.60E-09	Transporter (Fragment)	Apis mellifera	invertebrates
BcWN_00930	3609	3.38	18.66	0.0094	Protein phosphatase PHLPP-like protein	Acromyrmex echinatior	invertebrates
BcWN_00932	2665	18.34	0.14	4.10E-13	Uncharacterized protein	Acyrthosiphon pisum	invertebrates
BcWN_00945	4057	847.17	43.89	3.80E-07	Putative myosin regulatory light chain 2 smooth muscle	Maconellicoccus hirsutus	invertebrates
BcWN_00955	10859	0.31	0.016	0.000015	RNA replication protein	Citrus leprosis virus C (isolate Citrus sinesis/Brazil/Cordeiropolis/2003)	viruses
BcWN_00959	3084	13.16	0.94	0.0000073	ATP-binding cassette transporter, putative	Pediculus humanus subsp. corporis	invertebrates
BcWN_01003	3597	23.35	6.22	0.04	Uncharacterized protein	Acyrthosiphon pisum	invertebrates
BcWN_01029	2630	2.66	11.18	0.042	Class B secretin-like G-protein coupled receptor GPRmth6, putative	Pediculus humanus subsp. corporis	invertebrates
BcWN_01044	3362	9.19	0.9	0.000085	ATP-binding cassette sub-family G member 5	Acromyrmex echinatior	invertebrates
BcWN_01045	4153	5.77	174.94	2.40E-08	Protein bicaudal C	Harpegnathos saltator	invertebrates
BcWN_01074	8167	11.6	3.13	0.042	Interleukin-16	Harpegnathos saltator	invertebrates
BcWN_01105	12384	2.82	13.6	0.019	Histone-lysine N-methyltransferase eggless	Acromyrmex echinatior	invertebrates
BcWN_01110	1482	1.29	5.78	0.037	Aldose 1-epimerase, putative	Pediculus humanus subsp. corporis	invertebrates
BcWN_01113	4829	42.48	1.09	1.30E-09	Uncharacterized protein (Fragment)	Acyrthosiphon pisum	invertebrates
BcWN_01114	4610	12.41	2.36	0.0064	Cubitus interruptus	Tribolium castaneum	invertebrates
BcWN_01118	3575	5.5	1.44	0.04
BcWN_01158	2169	1.7	7.07	0.046	ELAV-like protein 2	Harpegnathos saltator	invertebrates
BcWN_01162	2691	7.17	1.35	0.0066
BcWN_01173	3012	11.86	3.04	0.035	Uncharacterized protein	Acyrthosiphon pisum	invertebrates
BcWN_01179	2581	4.61	0.84	0.006	Uncharacterized protein	Acyrthosiphon pisum	invertebrates
BcWN_01195	6477	9.69	1.14	0.00027	Vitellogenin	Lethocerus deyrollei	invertebrates
BcWN_01208	4593	7.07	0.075	6.30E-12	Serine proteinase stubble	Acromyrmex echinatior	invertebrates
BcWN_01210	1746	11.69	2.44	0.012	Ventral veins lacking	Tribolium castaneum	invertebrates
BcWN_01240	5391	1.4	7.39	0.012
BcWN_01260	2750	1.66	10.71	0.004
BcWN_01266	2085	1178.97	13.38	8.60E-13	Uncharacterized protein	Apis mellifera	invertebrates
BcWN_01281	3353	3.91	18.33	0.023	Endonuclease-reverse transcriptase HmRTE-e01	Danaus plexippus	invertebrates
BcWN_01362	8026	10.48	1.14	0.00015	Guanine nucleotide exchange factor GEF64C	Drosophila melanogaster	invertebrates
BcWN_01371	4995	3.63	0.18	8.10E-07	Acidic mammalian chitinase	Culex quinquefasciatus	invertebrates
BcWN_01377	2377	2.14	8.96	0.043	Uncharacterized protein	Acyrthosiphon pisum	invertebrates
BcWN_01468	2606	5.02	0.76	0.0021	Putative uncharacterized protein	Tribolium castaneum	invertebrates
BcWN_01512	3524	17.04	3.22	0.0062	Aminopeptidase N	Harpegnathos saltator	invertebrates
BcWN_01524	2470	14.66	2.22	0.0016	Myosin XV, putative	Pediculus humanus subsp. corporis	invertebrates
BcWN_01541	1610	7.83	1.76	0.02	Lethal Sp8	Tribolium castaneum	invertebrates
BcWN_01549	2690	2.03	16.29	0.00093	FAM113A	Caligus rogercresseyi	invertebrates
BcWN_01581	1839	8.13	0.82	0.00012	Cytochrome P450-like protein	Tribolium castaneum	invertebrates
BcWN_01582	2329	5.29	0.57	0.00023	Nubbin	Tribolium castaneum	invertebrates
BcWN_01607	3775	14.42	0.91	0.0000025	Myosin-I heavy chain	Camponotus floridanus	invertebrates
BcWN_01609	2225	15.65	0.35	1.20E-09	Tripsin, putative	Pediculus humanus subsp. corporis	invertebrates
BcWN_01611	3558	13	1.07	0.000021	cGMP-dependent protein kinase, isozyme 1	Drosophila melanogaster	invertebrates
BcWN_01623	3033	24.12	5.35	0.016	Uncharacterized protein	Acyrthosiphon pisum	invertebrates
BcWN_01642	1767	6.01	1.22	0.012	Enteropeptidase (Fragment)	Acromyrmex echinatior	invertebrates
BcWN_01648	3389	15.74	4.1	0.036	Ephrin receptor	Apis mellifera	invertebrates
BcWN_01660	2299	16.83	2.06	0.00038	ATP-binding cassette transporter, putative	Pediculus humanus subsp. corporis	invertebrates
BcWN_01670	1402	9.63	1.44	0.0018	Uncharacterized protein	Acyrthosiphon pisum	invertebrates
BcWN_01671	2497	0.92	23.02	1.80E-07	P protein, putative	Pediculus humanus subsp. corporis	invertebrates
BcWN_01681	1921	7.21	1.42	0.0093	Suppressor protein SRP40, putative	Pediculus humanus subsp. corporis	invertebrates
BcWN_01692	3252	4.95	35.22	0.0019	Protein downstream neighbor of son-like protein (Fragment)	Harpegnathos saltator	invertebrates
BcWN_01697	1597	3.11	14.69	0.024	Putative uncharacterized protein GLEAN_15440	Tribolium castaneum	invertebrates
BcWN_01699	4040	8.83	0.71	0.000017	Furrowed, putative	Pediculus humanus subsp. corporis	invertebrates
BcWN_01702	2586	3.86	0.85	0.019	Uncharacterized protein	Bombyx mori	invertebrates
BcWN_01720	2384	15.02	0.54	3.80E-08	Cuticlin-1	Harpegnathos saltator	invertebrates
BcWN_01737	2256	22.4	0.53	1.30E-09	Putative fatty acyl-CoA reductase	Acromyrmex echinatior	invertebrates
BcWN_01753	3343	1.07	4.88	0.03	Uncharacterized protein	Acyrthosiphon pisum	invertebrates
BcWN_01757	1946	8.01	2.19	0.05	Uncharacterized protein	Strongylocentrotus purpuratus	invertebrates
BcWN_01765	2571	12.56	3.38	0.044	Homothorax	Tribolium castaneum	invertebrates
BcWN_01774	5144	1.63	0.1	0.0000089	Putative uncharacterized protein	Pediculus humanus subsp. corporis	invertebrates
BcWN_01787	5457	17.61	0.9	4.20E-07	Protein Skeletor, isoforms D/E	Drosophila melanogaster	invertebrates
BcWN_01811	5156	3.66	46.51	0.000029	Viral A-type inclusion protein, putative	Trichomonas vaginalis	invertebrates
BcWN_01839	2148	0.84	4.59	0.012	Viral A-type inclusion protein, putative	Trichomonas vaginalis	invertebrates
BcWN_01852	2153	10.35	0.27	5.70E-09	Putative uncharacterized protein	Pediculus humanus subsp. corporis	invertebrates
BcWN_01874	4502	24.44	1.69	0.0000045	Putative epidermal cell surface receptor	Harpegnathos saltator	invertebrates
BcWN_01875	2222	16.64	0.38	1.10E-09	Glucose dehydrogenase [acceptor]	Harpegnathos saltator	invertebrates
BcWN_01882	4348	12.6	0.49	6.10E-08	Peroxidasin	Camponotus floridanus	invertebrates
BcWN_01894	2934	276.14	8.88	7.80E-09	Major facilitator superfamily domain-containing protein 1	Culex quinquefasciatus	invertebrates
BcWN_01897	2543	39.27	0.76	1.60E-10
BcWN_01909	3531	14.82	1.19	0.000016	Putative uncharacterized protein	Pediculus humanus subsp. corporis	invertebrates
BcWN_01912	3761	7.51	40.9	0.0098	Hyccin	Camponotus floridanus	invertebrates
BcWN_01922	2329	1.49	11.26	0.0014	Laccase 6	Reticulitermes flavipes	invertebrates
BcWN_01942	1533	1.05	7.22	0.0035	Mitogen-activated protein kinase ERK-A, putative	Pediculus humanus subsp. corporis	invertebrates
BcWN_01959	7090	31.67	1.09	1.60E-08	Uncharacterized protein	Acyrthosiphon pisum	invertebrates
BcWN_01963	3578	31	2.53	0.000017	Pancreatic triacylglycerol lipase, putative	Pediculus humanus subsp. corporis	invertebrates
BcWN_01985	2077	5.95	1.55	0.04	Putative uncharacterized protein	Tribolium castaneum	invertebrates
BcWN_01995	2167	5.86	1.38	0.025
BcWN_02006	1559	8.11	1.36	0.0039	Protein C6orf150, putative	Pediculus humanus subsp. corporis	invertebrates
BcWN_02010	4253	26.92	0.4	1.80E-11	Uncharacterized protein	Acyrthosiphon pisum	invertebrates
BcWN_02022	1970	10.18	0.37	7.40E-08	Uncharacterized protein	Acyrthosiphon pisum	invertebrates
BcWN_02050	1935	1.35	6.31	0.027
BcWN_02051	14140	2.29	0.25	0.0002	Dynein heavy chain, cytoplasmic	Drosophila melanogaster	invertebrates
BcWN_02052	2319	11.76	1.71	0.0013	Uncharacterized protein	Acyrthosiphon pisum	invertebrates
BcWN_02058	2103	11.36	2.37	0.012	Limbic system-associated membrane protein, putative	Pediculus humanus subsp. corporis	invertebrates
BcWN_02060	4406	9.33	0.55	0.0000018	CG32972, isoform B	Drosophila melanogaster	invertebrates
BcWN_02064	1765	10.93	0.97	0.000049	Fatty acyl-CoA reductase 1	Harpegnathos saltator	invertebrates
BcWN_02067	3113	7.82	61.41	0.00094	Uncharacterized protein	Wolbachia pipientis wAlbB	bacteria
BcWN_02068	2634	0.74	9.04	0.00006	Cathepsin K	Tribolium castaneum	invertebrates
BcWN_02085	4974	3.69	24.97	0.0026	Putative uncharacterized protein	Plasmodium falciparum (isolate 3D7)	invertebrates
BcWN_02097	3648	5.48	0.65	0.00037	Protein dachsous	Drosophila melanogaster	invertebrates
BcWN_02125	1425	0.96	4.98	0.018
BcWN_02133	2572	0.97	13.17	0.000022
BcWN_02136	1962	10.81	1.41	0.00067	Xaa-Pro aminopeptidase 2, putative	Pediculus humanus subsp. corporis	invertebrates
BcWN_02149	3852	19.09	0.33	8.60E-11	Tripsin, putative	Pediculus humanus subsp. corporis	invertebrates
BcWN_02167	3780	4.57	0.38	0.000033	Probable chitinase 3	Drosophila melanogaster	invertebrates
BcWN_02168	2387	19.88	0.53	3.30E-09	Uncharacterized protein	Acyrthosiphon pisum	invertebrates
BcWN_02170	6162	7.77	1.27	0.0025	Myosin-XV	Harpegnathos saltator	invertebrates
BcWN_02173	1436	0.55	3.4	0.0083	Uncharacterized protein	Apis mellifera	invertebrates
BcWN_02175	1554	0.71	4.52	0.0062
BcWN_02179	6137	3.95	16.17	0.045	BEL12_AG transposon polyprotein	Anopheles gambiae	invertebrates
BcWN_02187	3638	34.45	0.14	4.50E-16
BcWN_02191	2506	19.65	0.33	9.10E-11	Cuticular protein 50Ca	Drosophila melanogaster	invertebrates
BcWN_02193	1987	24.76	1.4	0.0000011	Triacylglycerol lipase, pancreatic, putative	Pediculus humanus subsp. corporis	invertebrates
BcWN_02212	2695	15.67	4.2	0.042	Brother of odd with entrails limited	Tribolium castaneum	invertebrates
BcWN_02220	5129	21.87	2.66	0.00033	Putative uncharacterized protein	Pediculus humanus subsp. corporis	invertebrates
BcWN_02222	1160	0.99	7.37	0.0026
BcWN_02243	1974	25.59	2.28	0.000037	Amino acid transporter	Acyrthosiphon pisum	invertebrates
BcWN_02256	4952	11.13	58.46	0.012	ATP-dependent RNA helicase abstrakt	Drosophila melanogaster	invertebrates
BcWN_02265	2713	4.82	1.21	0.034	Uncharacterized protein	Bombyx mori	invertebrates
BcWN_02271	1557	10.3	0.083	6.40E-12	Uncharacterized protein	Acyrthosiphon pisum	invertebrates
BcWN_02277	2940	6.73	1.22	0.0053	T-box transcription factor Tbx2/3	Lytechinus variegatus	invertebrates
BcWN_02287	2565	32.72	5.86	0.0044	Uncharacterized protein	Acyrthosiphon pisum	invertebrates
BcWN_02300	5477	21.41	1.15	5.90E-07	Predicted protein	Pediculus humanus subsp. corporis	invertebrates
BcWN_02313	3327	56.55	1	6.00E-11	Uncharacterized protein	Acyrthosiphon pisum	invertebrates
BcWN_02327	2105	21.55	0.75	2.70E-08	Uncharacterized protein	Acyrthosiphon pisum	invertebrates
BcWN_02336	2870	14.26	2.15	0.0016	Protein grainyhead	Drosophila melanogaster	invertebrates
BcWN_02341	2594	3.46	14.9	0.036	Fibrillin-2, putative	Pediculus humanus subsp. corporis	invertebrates
BcWN_02342	3132	3.91	0.34	0.00005	Vitellogenin	Homalodisca vitripennis	invertebrates
BcWN_02347	2439	2.81	95.4	1.10E-08
BcWN_02355	4946	0.64	13.38	6.40E-07
BcWN_02365	4781	0.82	5.26	0.0043	Putative DNA methylase	Wolbachia endosymbiont wVitB of Nasonia vitripennis phage WOVitB	viruses
BcWN_02367	1824	6.76	0.39	0.0000031	Zinc finger protein ZIC, putative	Pediculus humanus subsp. corporis	invertebrates
BcWN_02369	3168	12.4	0.86	0.0000057	Glucose dehydrogenase, putative	Pediculus humanus subsp. corporis	invertebrates
BcWN_02388	1728	5.06	0.3	0.0000048	Uncharacterized protein	Acyrthosiphon pisum	invertebrates
BcWN_02392	2607	4.3	1.08	0.035	Dachshund, putative	Pediculus humanus subsp. corporis	invertebrates
BcWN_02393	2257	0.38	5.5	0.000026	Putative uncharacterized protein	Plasmodium vivax (strain Salvador I)	invertebrates
BcWN_02417	4368	78.42	0.28	7.80E-17
BcWN_02428	3134	16.92	3.12	0.0055	Uncharacterized protein	Acyrthosiphon pisum	invertebrates
BcWN_02439	4277	8.57	86.17	0.00016	Putative uncharacterized protein	Pediculus humanus subsp. corporis	invertebrates
BcWN_02444	2679	14.1	0.19	2.40E-11
BcWN_02462	2972	7.7	0.73	0.000068	CG34355, isoform B	Drosophila melanogaster	invertebrates
BcWN_02472	1656	6.29	1.64	0.043	Putative uncharacterized protein GLEAN_07083	Tribolium castaneum	invertebrates
BcWN_02477	2302	4.15	0.78	0.0083
BcWN_02501	2674	2.51	12.37	0.019
BcWN_02506	2849	5.47	0.92	0.0036	Glucose dehydrogenase [acceptor]	Harpegnathos saltator	invertebrates
BcWN_02526	1916	10.04	1.21	0.0004	Cuticle protein 19	Locusta migratoria	invertebrates
BcWN_02530	6156	33.47	911.03	5.70E-08	Vitellogenin	Trigonotylus caelestialium	invertebrates
BcWN_02550	3858	11.18	1.05	0.000058	Uncharacterized protein	Acyrthosiphon pisum	invertebrates
BcWN_02560	2745	1.54	0.22	0.0026	Peptidyl-prolyl cis-trans isomerase	Acyrthosiphon pisum	invertebrates
BcWN_02564	1471	0.69	5.36	0.0019
BcWN_02586	3240	9.87	1.07	0.00017
BcWN_02603	3234	15.77	0.69	1.40E-07	Cuticlin-1	Camponotus floridanus	invertebrates
BcWN_02606	4178	5.8	0.28	4.60E-07	Putative uncharacterized protein	Tribolium castaneum	invertebrates
BcWN_02641	2884	29.79	0.21	5.90E-14	Laccase 2	Riptortus pedestris	invertebrates
BcWN_02646	1179	1.55	6.9	0.036	Katanin p60 ATPase-containing subunit A-like 1	Acromyrmex echinatior	invertebrates
BcWN_02667	1846	2.44	11.24	0.027
BcWN_02675	3343	5.79	1.42	0.028	Protein sidekick	Drosophila melanogaster	invertebrates
BcWN_02676	3037	65.26	2.17	1.10E-08	Uncharacterized protein	Acyrthosiphon pisum	invertebrates
BcWN_02679	1225	1.07	4.67	0.046	Casein kinase I isoform alpha	Crassostrea gigas	invertebrates
BcWN_02688	5808	11.88	1.76	0.0013	Cadherin-87A	Drosophila melanogaster	invertebrates
BcWN_02696	1812	15.92	0.76	3.70E-07	Putative uncharacterized protein	Pediculus humanus subsp. corporis	invertebrates
BcWN_02716	2446	2.09	0.46	0.023	Heat shock 70 kDa protein cognate 4	Manduca sexta	invertebrates
BcWN_02724	4985	6.67	30.8	0.024	Limkain-b1	Harpegnathos saltator	invertebrates
BcWN_02733	6674	59.89	8.97	0.0013	Ca-activated cl channel protein, putative	Pediculus humanus subsp. corporis	invertebrates
BcWN_02737	1649	3.12	18.16	0.0072
BcWN_02739	2366	6.45	1.59	0.031	Uncharacterized protein	Acyrthosiphon pisum	invertebrates
BcWN_02760	5684	6.96	1.53	0.015	Serine/threonine-protein kinase/endoribonuclease ire-1 (Fragment)	Acromyrmex echinatior	invertebrates
BcWN_02780	3157	2.44	15.44	0.0043
BcWN_02781	2281	8.93	39.43	0.031
BcWN_02790	2192	7.02	1.28	0.006	Poly-glutamine tract binding protein 1	Drosophila melanogaster	invertebrates
BcWN_02793	3904	3.07	0.79	0.039	Phospholipase c epsilon	Culex quinquefasciatus	invertebrates
BcWN_02819	2932	6.86	42.27	0.0047	Viral A-type inclusion protein, putative	Trichomonas vaginalis	invertebrates
BcWN_02828	3245	189.49	7.42	3.90E-08	N-terminal kinase-like protein	Acromyrmex echinatior	invertebrates
BcWN_02831	2458	5.17	1.36	0.042	Zinc finger protein, putative	Pediculus humanus subsp. corporis	invertebrates
BcWN_02835	1740	1.72	13.75	0.0011	BTB/POZ domain-containing protein 9	Culex quinquefasciatus	invertebrates
BcWN_02845	2111	3.94	28.38	0.0018	Uncharacterized protein	Acyrthosiphon pisum	invertebrates
BcWN_02854	1496	4.83	1.1	0.024
BcWN_02858	2380	5.65	36.7	0.0034	Uncharacterized protein	Acyrthosiphon pisum	invertebrates
BcWN_02866	2729	0.88	5.91	0.0034	Putative uncharacterized protein	Tribolium castaneum	invertebrates
BcWN_02877	3336	21.79	3.83	0.004	Brother of CDO	Camponotus floridanus	invertebrates
BcWN_02878	2434	11.48	2.5	0.015	Uncharacterized protein	Acyrthosiphon pisum	invertebrates
BcWN_02890	3024	6.92	0.57	0.000026	Pol-like protein	Biomphalaria glabrata	invertebrates
BcWN_02940	2609	11.95	3.08	0.035	Laccase 19	Reticulitermes flavipes	invertebrates
BcWN_02955	2326	1.42	0.16	0.00099	Uncharacterized protein	Acyrthosiphon pisum	invertebrates
BcWN_02958	4052	20.21	5.02	0.028	Neuroglian	Drosophila melanogaster	invertebrates
BcWN_02963	3246	12.61	0.85	0.0000046	Low-density lipoprotein receptor, putative	Pediculus humanus subsp. corporis	invertebrates
BcWN_02971	1997	16.16	0.25	7.00E-11
BcWN_02983	1430	1.49	9.75	0.0041	N-acylsphingosine amidohydrolase (Acid ceramidase), putative (Fragment)	Ixodes scapularis	invertebrates
BcWN_03001	1642	0.28	1.4	0.047	Ankyrin repeat domain protein	Wolbachia endosymbiont of Culex quinquefasciatus JHB	bacteria
BcWN_03007	3816	14.38	1.32	0.000045	Sushi, von Willebrand factor type A, EGF and pentraxin domain-containing protein 1	Harpegnathos saltator	invertebrates
BcWN_03010	3449	6.04	1.55	0.035	Iroquois-like protein	Tribolium castaneum	invertebrates
BcWN_03025	1130	1.84	8.08	0.039	SUN domain-containing protein 1	Polysphondylium pallidum	invertebrates
BcWN_03027	2226	8.27	69.59	0.0006	Sugar transporter ERD6-like 6 (Fragment)	Harpegnathos saltator	invertebrates
BcWN_03030	1905	1.28	0.16	0.0024	NADP(H)-dependent ketose reductase	Bemisia argentifolii	invertebrates
BcWN_03040	1662	5.92	0.37	0.0000074
BcWN_03063	2087	3.9	0.3	0.000032	60 kDa chaperonin	Chromohalobacter salexigens (strain DSM 3043 / ATCC BAA-138 / NCIMB 13768)	bacteria
BcWN_03075	1951	11.52	1.99	0.0039
BcWN_03100	1616	5.17	0.38	0.000026	Engrailed-1	Schistocerca gregaria	invertebrates
BcWN_03117	1559	8.77	0.87	0.00012	Protein Wnt	Culex quinquefasciatus	invertebrates
BcWN_03123	3143	16.01	0.54	2.00E-08	Uncharacterized protein	Acyrthosiphon pisum	invertebrates
BcWN_03128	5962	6.17	30.18	0.018	Fatty acid synthase	Acromyrmex echinatior	invertebrates
BcWN_03154	3164	4.52	1.19	0.043	Disco-related protein	Danaus plexippus	invertebrates
BcWN_03165	5914	3.51	14.24	0.047	Transposase	Wolbachia endosymbiont of Culex quinquefasciatus JHB	bacteria
BcWN_03167	4161	9.08	186.62	5.70E-07
BcWN_03169	804	1.92	13.48	0.0032
BcWN_03173	2068	0.38	5.95	0.000014	Internalin protein	Bacillus thuringiensis HD-771	bacteria
BcWN_03174	1779	0.21	2.88	0.000092
BcWN_03180	3217	13.64	0.053	5.20E-15
BcWN_03181	2632	2.69	0.15	0.000005	Translation elongation factor 2	Bombyx mori	invertebrates
BcWN_03187	2371	0.39	3.82	0.00043	Bifunctional endo-1,4-beta-xylanase xylA, putative	Tetrahymena thermophila (strain SB210)	invertebrates
BcWN_03191	1919	0.83	5.06	0.0072
BcWN_03206	1594	6.49	0.23	1.60E-07
BcWN_03219	1645	8.24	2.2	0.045	Trypsin, putative	Pediculus humanus subsp. corporis	invertebrates
BcWN_03221	2654	0.27	7.2	2.10E-07
BcWN_03237	2248	1.69	10.81	0.0043
BcWN_03257	1360	5.14	0.66	0.00097	Putative fatty acyl-CoA reductase	Acromyrmex echinatior	invertebrates
BcWN_03259	1710	10.2	1.43	0.0011	Tripsin, putative	Pediculus humanus subsp. corporis	invertebrates
BcWN_03262	1127	0.66	5.7	0.0011
BcWN_03263	1946	8.66	2.16	0.031	Heparan sulfate 2-O-sulfotransferase pipe	Camponotus floridanus	invertebrates
BcWN_03279	5612	38.55	7.91	0.0096	CD109 antigen (Fragment)	Acromyrmex echinatior	invertebrates
BcWN_03283	2918	32.8	0.36	1.70E-12	Nose resistant to fluoxetine protein 6	Acromyrmex echinatior	invertebrates
BcWN_03285	3060	35.33	3.78	0.00013	Putative uncharacterized protein	Camponotus floridanus	invertebrates
BcWN_03291	3967	0.33	1.62	0.024	WD repeat-containing protein 65	Harpegnathos saltator	invertebrates
BcWN_03295	1751	1.46	10	0.0031	Titin	Drosophila melanogaster	invertebrates
BcWN_03296	1950	14.23	1.24	0.000037	Cytochrome P450 4c3	Drosophila melanogaster	invertebrates
BcWN_03323	1637	7.61	0.51	0.000008	Uncharacterized protein	Acyrthosiphon pisum	invertebrates
BcWN_03327	1381	52.82	9.48	0.0045	Putative uncharacterized protein (Fragment)	Tribolium castaneum	invertebrates
BcWN_03348	1899	1.64	12.15	0.0017	Phosphatidylinositol-specific phospholipase C X domain-containing protein 1	Harpegnathos saltator	invertebrates
BcWN_03361	3042	4.77	21.6	0.028
BcWN_03364	3335	11.79	1.88	0.0022	Probable cytochrome P450 301a1, mitochondrial	Drosophila melanogaster	invertebrates
BcWN_03368	1392	5.41	0.75	0.0016	TNF receptor-associated factor 4	Acromyrmex echinatior	invertebrates
BcWN_03375	3329	3.81	0.91	0.027	Laminin alpha-1, 2 chain, putative	Pediculus humanus subsp. corporis	invertebrates
BcWN_03377	2645	15.73	2.85	0.005	Uncharacterized protein	Acyrthosiphon pisum	invertebrates
BcWN_03384	1491	1.46	40.27	7.90E-08	Internalin protein	Bacillus thuringiensis HD-789	bacteria
BcWN_03385	1297	8.24	1.62	0.01
BcWN_03391	2848	3.05	58.61	0.0000011	Putative uncharacterized protein	Branchiostoma floridae	invertebrates
BcWN_03397	1943	0.29	4.39	0.000027	Tubulin polyglutamylase ttll6	Harpegnathos saltator	invertebrates
BcWN_03412	2679	1.38	9.05	0.0037	Uncharacterized protein	Acyrthosiphon pisum	invertebrates
BcWN_03439	2960	1993.09	25.48	2.40E-12	GPI-anchored wall transfer protein 1	Harpegnathos saltator	invertebrates
BcWN_03473	2540	14.96	2.79	0.0059	Uncharacterized protein	Acyrthosiphon pisum	invertebrates
BcWN_03491	1279	1.03	6.48	0.0063
BcWN_03492	2819	13.41	3.44	0.034	Uncharacterized protein	Acyrthosiphon pisum	invertebrates
BcWN_03493	2205	20.38	3.35	0.0027	GK21347	Drosophila willistoni	invertebrates
BcWN_03495	6349	39.49	0.82	2.10E-10	Chitin synthase 1 variant a	Nilaparvata lugens	invertebrates
BcWN_03504	2696	38.26	3.11	0.000016	Chorion peroxidase, putative	Pediculus humanus subsp. corporis	invertebrates
BcWN_03508	6110	10.09	1.26	0.0004
BcWN_03534	3635	38.95	0.84	3.40E-10	Glucose dehydrogenase, putative	Pediculus humanus subsp. corporis	invertebrates
BcWN_03541	2855	13.39	0.15	7.40E-12	Structural constituent of cuticle, putative	Pediculus humanus subsp. corporis	invertebrates
BcWN_03542	3136	466.3	19.45	6.50E-08	GA28130	Drosophila pseudoobscura pseudoobscura	invertebrates
BcWN_03547	2084	0.48	8.83	0.0000032	Putative uncharacterized protein	Cryptosporidium muris (strain RN66)	invertebrates
BcWN_03554	1884	395.47	7.45	8.40E-11	Uncharacterized protein	Acyrthosiphon pisum	invertebrates
BcWN_03557	1992	8.32	1.18	0.0013	Beta-alanyl conjugating enzyme	Periplaneta americana	invertebrates
BcWN_03562	2160	1.35	0.32	0.042	Phospholipase A2	Camponotus floridanus	invertebrates
BcWN_03584	1818	0.62	2.88	0.035
BcWN_03594	2260	20.25	0.61	8.60E-09	Putative uncharacterized protein	Pediculus humanus subsp. corporis	invertebrates
BcWN_03595	1817	4.76	114.68	1.70E-07	Serine/threonine protein kinase	Solibacter usitatus (strain Ellin6076)	bacteria
BcWN_03617	1910	0.82	10.98	0.000032
BcWN_03627	1394	15.13	0.22	1.10E-10	Uncharacterized protein	Acyrthosiphon pisum	invertebrates
BcWN_03628	2283	5.25	1.15	0.018
BcWN_03629	2453	14.51	1.9	0.0006	Putative uncharacterized protein	Tribolium castaneum	invertebrates
BcWN_03642	1193	10.64	1.17	0.00026	WD repeat-containing protein 47	Camponotus floridanus	invertebrates
BcWN_03667	998	7.79	96.42	0.000038
BcWN_03675	1445	0.93	4.09	0.042	GL23808	Drosophila persimilis	invertebrates
BcWN_03687	1843	3.51	15.87	0.029	CAAX prenyl protease 1-like protein	Camponotus floridanus	invertebrates
BcWN_03691	2374	0.91	8.27	0.0005	Transcription factor MafA (Fragment)	Camponotus floridanus	invertebrates
BcWN_03704	1472	0.3	4.98	0.000016	STARP antigen	Plasmodium reichenowi	invertebrates
BcWN_03717	7364	34.57	8.51	0.026	Collagen alpha-1, IV, chain, putative	Pediculus humanus subsp. corporis	invertebrates
BcWN_03722	2547	28.63	0.97	1.70E-08	Fatty acyl-CoA reductase 1	Camponotus floridanus	invertebrates
BcWN_03723	2389	20.61	4.8	0.02	ABC transporter, putative	Pediculus humanus subsp. corporis	invertebrates
BcWN_03745	1720	0.76	3.28	0.049
BcWN_03749	2388	0.41	2.66	0.0057
BcWN_03757	2378	10.65	0.64	0.0000022	Putative uncharacterized protein	Pediculus humanus subsp. corporis	invertebrates
BcWN_03758	1506	4.44	1.17	0.048	Uncharacterized protein	Acyrthosiphon pisum	invertebrates
BcWN_03760	3501	46.28	6.5	0.00087	Transforming protein p54/c-ets-1	Harpegnathos saltator	invertebrates
BcWN_03773	2064	0.58	0.042	0.002	Putative uncharacterized protein	Tribolium castaneum	invertebrates
BcWN_03777	2358	17.79	0.38	6.80E-10	Uncharacterized protein	Acyrthosiphon pisum	invertebrates
BcWN_03783	1821	3.9	19.65	0.016	Uncharacterized protein	Acyrthosiphon pisum	invertebrates
BcWN_03817	1346	7.48	1.15	0.0023	Uncharacterized protein	Acyrthosiphon pisum	invertebrates
BcWN_03862	2948	15.88	67.46	0.037
BcWN_03876	2270	59.81	1721.82	3.60E-08	Putative uncharacterized protein	Tribolium castaneum	invertebrates
BcWN_03877	1177	0.94	10.81	0.00012
BcWN_03879	3469	4.41	0.28	0.0000046
BcWN_03896	1403	6.24	1.04	0.0043	Reversion-inducing cysteine-rich protein with Kazal motifs	Culex quinquefasciatus	invertebrates
BcWN_03917	2324	139.08	0.28	6.40E-19	Putative uncharacterized protein	Tribolium castaneum	invertebrates
BcWN_03920	795	10.98	1.59	0.0018
BcWN_03938	1187	1.07	6.68	0.0068	Serine/threonine-protein phosphatase	Nematostella vectensis	invertebrates
BcWN_03967	2304	34.99	7.1	0.0093	MAGUK p55 subfamily member 6	Harpegnathos saltator	invertebrates
BcWN_03974	4751	2.14	23.48	0.000091
BcWN_03978	3182	40.32	0.047	1.30E-19	Uncharacterized protein	Acyrthosiphon pisum	invertebrates
BcWN_03980	1672	3.15	0.65	0.018	CYP4U3v1	Reticulitermes flavipes	invertebrates
BcWN_03990	2104	34.66	4.83	0.00087	UNC93A protein	Culex quinquefasciatus	invertebrates
BcWN_04012	2070	11.76	3.03	0.036	Scavenger receptor class B member, putative	Pediculus humanus subsp. corporis	invertebrates
BcWN_04033	1717	6.02	1.51	0.035	Fork head domain-containing protein FD5, putative	Pediculus humanus subsp. corporis	invertebrates
BcWN_04035	1102	0.084	5.33	2.10E-08	Glucose dehydrogenase, putative	Pediculus humanus subsp. corporis	invertebrates
BcWN_04041	2110	0.75	5.08	0.004
BcWN_04045	2721	2.73	13.34	0.019	Single-minded, putative	Pediculus humanus subsp. corporis	invertebrates
BcWN_04079	2525	24.71	347.93	0.000012	Reverse transcriptase (Fragment)	Limulus polyphemus	invertebrates
BcWN_04104	3068	217.09	20.07	0.00004	Synaptotagmin I	Danaus plexippus	invertebrates
BcWN_04114	2816	10.68	46.25	0.034
BcWN_04121	1810	9.81	0.17	5.20E-10	Tripsin, putative	Pediculus humanus subsp. corporis	invertebrates
BcWN_04130	2350	5.24	23.47	0.029	Caspase-1, putative	Pediculus humanus subsp. corporis	invertebrates
BcWN_04158	1238	4.83	1.06	0.021	Putative eyes absent	Danaus plexippus	invertebrates
BcWN_04160	2050	2.44	12.44	0.016	TGF-alpha (Fragment)	Gryllus bimaculatus	invertebrates
BcWN_04166	2583	12.12	3.19	0.04	Putative uncharacterized protein	Daphnia pulex	invertebrates
BcWN_04182	2378	3.28	33.62	0.00016	Large serine protease	Glossina morsitans morsitans	invertebrates
BcWN_04188	761	13.19	2.67	0.012
BcWN_04201	1377	3.86	0.81	0.019	Putative uncharacterized protein	Harpegnathos saltator	invertebrates
BcWN_04233	1113	0.83	5.1	0.0087
BcWN_04262	2445	16.29	1.03	0.0000026	LIX1-like protein	Harpegnathos saltator	invertebrates
BcWN_04275	3282	4.3	1.02	0.025	Uncharacterized protein	Acyrthosiphon pisum	invertebrates
BcWN_04288	1462	7.58	51.2	0.0027	Putative GATA zinc finger domain-containing protein 1	Danaus plexippus	invertebrates
BcWN_04291	1825	0.81	3.59	0.039
BcWN_04298	5657	14.42	0.45	8.00E-09	Pawn	Drosophila melanogaster	invertebrates
BcWN_04303	630	7.58	1.29	0.0059
BcWN_04313	3121	12.77	3.27	0.034	Uncharacterized protein	Acyrthosiphon pisum	invertebrates
BcWN_04316	1369	1.84	11.03	0.007	cAMP-dependent protein kinase catalytic subunit, putative	Pediculus humanus subsp. corporis	invertebrates
BcWN_04322	2912	2.09	9.3	0.032	Uncharacterized protein	Acyrthosiphon pisum	invertebrates
BcWN_04337	1866	0.82	23.37	7.10E-08
BcWN_04346	1876	10.94	100.41	0.00032	Exosome complex exonuclease RRP42	Acromyrmex echinatior	invertebrates
BcWN_04351	2426	15.06	3.52	0.022	Cytochrome b561, putative	Pediculus humanus subsp. corporis	invertebrates
BcWN_04352	1573	8.92	1.24	0.0011	Uncharacterized protein	Acyrthosiphon pisum	invertebrates
BcWN_04354	1677	4.98	0.27	0.0000027	Uncharacterized protein	Apis mellifera	invertebrates
BcWN_04374	2062	12.8	0.87	0.0000061	Uncharacterized protein	Acyrthosiphon pisum	invertebrates
BcWN_04381	1857	1.88	43.28	2.80E-07	I-connectin	Procambarus clarkii	invertebrates
BcWN_04410	1576	6.91	84.35	0.00004	Putative uncharacterized protein	Branchiostoma floridae	invertebrates
BcWN_04426	1045	0.53	3.18	0.015	Uncharacterized protein	Acyrthosiphon pisum	invertebrates
BcWN_04428	2301	6.3	27.3	0.035	Kelch-like protein 10	Camponotus floridanus	invertebrates
BcWN_04429	1838	12.5	0.71	0.0000016
BcWN_04435	978	1.72	0.11	0.00045
BcWN_04445	3550	2.15	0.26	0.00062	Protein dachsous	Drosophila melanogaster	invertebrates
BcWN_04446	1725	1.22	6.38	0.015	Uncharacterized protein	Wolbachia pipientis wAlbB	bacteria
BcWN_04463	4526	26.89	0.79	4.80E-09	Serine protease H82	Tribolium castaneum	invertebrates
BcWN_04466	1408	1.1	9.51	0.00078	Cytochrome P450	Culex quinquefasciatus	invertebrates
BcWN_04492	2580	1274.42	21.71	3.20E-11	Ras-like protein 1	Harpegnathos saltator	invertebrates
BcWN_04515	1405	1.18	5.09	0.046	Viral A-type inclusion protein, putative	Trichomonas vaginalis	invertebrates
BcWN_04521	1575	0.66	3.32	0.024
BcWN_04532	1902	3.11	0.74	0.033	Protein-L-isoaspartate O-methyltransferase	Bombyx mori	invertebrates
BcWN_04535	1430	7.65	0.49	0.000008
BcWN_04539	1367	1.79	8.31	0.028
BcWN_04540	1760	18.22	1.39	0.000013	Protein takeout	Acromyrmex echinatior	invertebrates
BcWN_04555	2064	5.99	0.3	0.0000012
BcWN_04560	1242	17.71	1.19	0.0000054	Uncharacterized protein	Acyrthosiphon pisum	invertebrates
BcWN_04563	1700	3.48	15.97	0.027
BcWN_04571	1309	4.2	0.2	0.0000029	Uncharacterized protein	Acyrthosiphon pisum	invertebrates
BcWN_04584	1342	1.62	9.53	0.0081
BcWN_04590	2228	2.9	0.087	1.40E-07	Uncharacterized protein	Acyrthosiphon pisum	invertebrates
BcWN_04595	1982	36.18	4.95	0.00077	Putative uncharacterized protein	Tribolium castaneum	invertebrates
BcWN_04630	1842	3.07	15.08	0.019	Guanine deaminase	Camponotus floridanus	invertebrates
BcWN_04653	1116	0.62	8.12	0.000064	Putative uncharacterized protein	Daphnia pulex	invertebrates
BcWN_04684	2928	3.6	28.17	0.001	GA16147, isoform A	Drosophila pseudoobscura pseudoobscura	invertebrates
BcWN_04721	1348	1.88	0.11	0.000055	SSU ribosomal protein S3p (S3e)	Candidatus Portiera aleyrodidarum BT-Q-AWRs	bacteria
BcWN_04734	3529	2.38	10.11	0.039	Uncharacterized protein (Fragment)	Amphimedon queenslandica	invertebrates
BcWN_04744	1058	0.87	22.8	2.10E-07	Ankyrin repeat and SAM domain-containing protein 3	Ascaris suum	invertebrates
BcWN_04746	1736	4.96	38.57	0.0011	Zinc finger protein Kr18, putative	Pediculus humanus subsp. corporis	invertebrates
BcWN_04766	782	1.59	7.62	0.03
BcWN_04783	1617	3.9	0.5	0.001
BcWN_04787	1816	15.39	3.34	0.015	Uncharacterized protein	Acyrthosiphon pisum	invertebrates
BcWN_04789	1645	8.18	1.94	0.025	Uncharacterized protein	Dendroctonus ponderosae	invertebrates
BcWN_04791	1012	1.07	5.69	0.018	Alpha/beta hydrolase, putative	Ixodes scapularis	invertebrates
BcWN_04800	1490	6.72	0.23	1.40E-07
BcWN_04801	3158	5.08	21.15	0.042
BcWN_04803	3734	16.04	0.3	1.80E-10	Putative cuticle protein	Bombyx mori	invertebrates
BcWN_04808	980	1.18	6.19	0.02
BcWN_04812	7454	1.4	29.07	5.60E-07	Viral A-type inclusion protein, putative	Trichomonas vaginalis	invertebrates
BcWN_04818	2029	3.08	0.74	0.031	Putative uncharacterized protein	Tribolium castaneum	invertebrates
BcWN_04821	6794	98.52	3.01	5.30E-09	Uncharacterized protein	Acyrthosiphon pisum	invertebrates
BcWN_04825	3644	181.58	0.26	2.00E-20	Putative uncharacterized protein	Harpegnathos saltator	invertebrates
BcWN_04828	2100	0.79	6.99	0.00064	Cysteine sulfinic acid decarboxylase, putative	Pediculus humanus subsp. corporis	invertebrates
BcWN_04832	4320	22.68	4.7	0.011	Probable cation-transporting ATPase W08D2.5	Caenorhabditis elegans	invertebrates
BcWN_04853	782	33.27	177.4	0.011
BcWN_04875	3053	29.76	8.12	0.045	Soluble trehalase	Aphis glycines	invertebrates
BcWN_04880	1282	3.78	0.84	0.024	Putative uncharacterized protein	Tribolium castaneum	invertebrates
BcWN_04914	1017	0.39	3.64	0.0012
BcWN_04927	1442	0.37	0.03	0.029	Putative uncharacterized protein	Liberibacter solanacearum (strain CLso-ZC1)	bacteria
BcWN_04933	1934	10.88	1.35	0.00047	3-demethylubiquinone-9 3-methyltransferase	Culex quinquefasciatus	invertebrates
BcWN_04954	1251	0.98	5.21	0.018
BcWN_04956	2386	7.43	223.82	2.70E-08
BcWN_04968	1178	1.18	5.31	0.037
BcWN_04972	1791	4.65	0.83	0.0057	Ankyrin repeat and fibronectin type-III domain-containing protein 1	Camponotus floridanus	invertebrates
BcWN_04974	1555	4.32	0.96	0.021
BcWN_04977	5418	56.02	0.66	1.60E-12
BcWN_04980	1792	9.22	1.39	0.0018	Putative uncharacterized protein	Tribolium castaneum	invertebrates
BcWN_05000	1267	2.95	0.61	0.02	Ribosomal protein L3	Lysiphlebus testaceipes	invertebrates
BcWN_05007	3392	2.93	12.12	0.044	Alpha-1,3-mannosyl-glycoprotein 4-beta-N-acetylglucosaminyltransferase B	Acromyrmex echinatior	invertebrates
BcWN_05014	2125	2.68	11.75	0.035	Thymidine phosphorylase	Crassostrea gigas	invertebrates
BcWN_05024	2833	0.61	2.71	0.038	Putative uncharacterized protein (Fragment)	Branchiostoma floridae	invertebrates
BcWN_05032	3470	7.41	35.07	0.022	Axoneme-associated protein mst101(2)	Drosophila hydei	invertebrates
BcWN_05045	3812	20.79	1.13	6.90E-07	Yellow-h	Apis mellifera	invertebrates
BcWN_05080	1628	13.17	0.57	2.10E-07	Uncharacterized protein	Acyrthosiphon pisum	invertebrates
BcWN_05089	2691	0.24	1.74	0.0041	Putative uncharacterized protein	Caenorhabditis remanei	invertebrates
BcWN_05110	3611	35.87	5.55	0.0017	Papillote protein	Culex quinquefasciatus	invertebrates
BcWN_05114	1348	20.6	2.11	0.00012	Protein mab-21	Aedes aegypti	invertebrates
BcWN_05123	3876	19.79	2.29	0.00024	Uncharacterized protein	Acyrthosiphon pisum	invertebrates
BcWN_05127	1536	4	21.37	0.012	Cytochrome P450	Culex quinquefasciatus	invertebrates
BcWN_05133	1294	2.34	0.13	0.000029	ACYPI009403 protein	Acyrthosiphon pisum	invertebrates
BcWN_05149	2392	1.96	9.51	0.021	Putative uncharacterized protein DDB_G0282133	Dictyostelium discoideum	invertebrates
BcWN_05159	2004	3.35	0.26	0.000038	Ketol-acid reductoisomerase	Candidatus Portiera aleyrodidarum BT-B-HRs	bacteria
BcWN_05170	942	1.62	9.23	0.011
BcWN_05180	1636	9.75	0.43	3.80E-07	GA21687, isoform A	Drosophila pseudoobscura pseudoobscura	invertebrates
BcWN_05181	1654	0.43	2.67	0.0096
BcWN_05202	2099	0.4	4.94	0.000087	Uncharacterized protein	Acyrthosiphon pisum	invertebrates
BcWN_05209	2028	27.09	1.56	0.0000012	Fatty acyl-CoA reductase 1	Camponotus floridanus	invertebrates
BcWN_05210	2584	74.67	10.5	0.00087	A disintegrin and metalloproteinase with thrombospondin motifs like protein	Danaus plexippus	invertebrates
BcWN_05226	2110	26.18	2.76	0.00013	Uncharacterized protein	Acyrthosiphon pisum	invertebrates
BcWN_05231	2447	1.29	0.061	0.00001	Fibropellin-1	Camponotus floridanus	invertebrates
BcWN_05234	2673	69.48	0.39	5.20E-15	Uncharacterized protein	Acyrthosiphon pisum	invertebrates
BcWN_05265	6588	620.01	47.05	0.0000085	Mediator of RNA polymerase II transcription subunit 18	Acromyrmex echinatior	invertebrates
BcWN_05277	1192	2.81	13.77	0.02
BcWN_05295	1513	1.48	0.28	0.023	Eukaryotic initiation factor 4A-II	Harpegnathos saltator	invertebrates
BcWN_05300	1511	17.12	0.18	1.10E-11
BcWN_05307	1215	1.08	6.77	0.0066
BcWN_05314	2169	1.22	0.16	0.003	Polyadenylate-binding protein	Drosophila melanogaster	invertebrates
BcWN_05315	1955	14.95	458.12	2.20E-08	Zn finger homeodomain 2	Danaus plexippus	invertebrates
BcWN_05328	1349	5.48	31.74	0.0072	Putative uncharacterized protein	Tetrahymena thermophila (strain SB210)	invertebrates
BcWN_05345	1022	16.58	1.87	0.00026
BcWN_05352	1724	20.93	1.83	0.000034	Uncharacterized protein	Acyrthosiphon pisum	invertebrates
BcWN_05363	1807	10.67	0.38	6.50E-08	Uncharacterized protein	Acyrthosiphon pisum	invertebrates
BcWN_05385	1422	6.59	1.61	0.031	Uncharacterized protein	Acyrthosiphon pisum	invertebrates
BcWN_05397	804	1.44	8.93	0.0076
BcWN_05416	1390	1.2	5.22	0.042
BcWN_05433	1609	3.63	29.88	0.00076	Interferon-gamma-inducible lysosomal thiol reductase	Pinctada fucata	invertebrates
BcWN_05438	1494	19.16	3.41	0.0047	ADP/ATP translocase	Helicoverpa armigera	invertebrates
BcWN_05446	1330	1.09	6.56	0.0078
BcWN_05450	1500	0.89	3.83	0.049
BcWN_05480	1163	0.99	9.85	0.00035	Uncharacterized protein	Acyrthosiphon pisum	invertebrates
BcWN_05489	1084	3.34	14.11	0.044	Proteasome subunit beta type-1	Drosophila melanogaster	invertebrates
BcWN_05490	1994	5.53	30.53	0.0093	Hepatocyte nuclear factor 4	Tribolium castaneum	invertebrates
BcWN_05495	3473	13.35	55.54	0.041	Eukaryotic translation initiation factor 4E nuclear import factor 1	Tribolium castaneum	invertebrates
BcWN_05501	2016	0.3	7.09	7.20E-07
BcWN_05505	1598	0.58	3.65	0.0076
BcWN_05513	1618	1.41	9.74	0.003
BcWN_05520	1574	6.78	1.32	0.0095	Uncharacterized protein	Acyrthosiphon pisum	invertebrates
BcWN_05527	2646	236.5	4.74	1.40E-10	Chitin deacetylase 1	Bombyx mori	invertebrates
BcWN_05531	1375	0.82	5.67	0.0037
BcWN_05548	1631	5.69	51.55	0.00037	Fructose 1,6-bisphosphatase	Penaeus japonicus	invertebrates
BcWN_05581	1458	1.84	0.029	7.90E-07
BcWN_05594	1212	64.01	11.42	0.0043	Odorant-binding protein RpadOBP5 (Fragment)	Rhopalosiphum padi	invertebrates
BcWN_05606	1872	28.01	0.62	6.70E-10	Uncharacterized protein	Acyrthosiphon pisum	invertebrates
BcWN_05612	3710	3.78	23.73	0.0043
BcWN_05626	2937	22.43	2.52	0.0002	Large serine protease	Glossina morsitans morsitans	invertebrates
BcWN_05636	1404	7.04	1.57	0.019
BcWN_05646	970	1.33	7.95	0.0087
BcWN_05652	1164	1.55	7.49	0.024
BcWN_05678	1325	6.38	0.65	0.00019
BcWN_05679	1039	7.62	1.53	0.012	Similar to CG14445	Papilio xuthus	invertebrates
BcWN_05680	936	1.13	6.84	0.0088
BcWN_05690	2413	2.92	0.27	0.00012	Cadherin-related tumor suppressor	Drosophila melanogaster	invertebrates
BcWN_05691	1102	7.39	1.63	0.02	Kekkon-1	Tribolium castaneum	invertebrates
BcWN_05709	1265	9.47	0.91	0.0001
BcWN_05721	1112	0.69	6.92	0.00037
BcWN_05733	2450	1.7	0.27	0.0051	Heat shock protein 83	Anopheles gambiae	invertebrates
BcWN_05734	2003	14.38	0.92	0.0000033	Uncharacterized protein	Acyrthosiphon pisum	invertebrates
BcWN_05753	1828	1.83	8.25	0.032	BTB/POZ domain-containing protein, putative	Pediculus humanus subsp. corporis	invertebrates
BcWN_05756	1468	15.2	1.81	0.00035	Alcohol dehydrogenase, putative	Pediculus humanus subsp. corporis	invertebrates
BcWN_05775	1989	6.63	1.44	0.016	Calpain C, putative	Pediculus humanus subsp. corporis	invertebrates
BcWN_05776	1233	0.34	2.66	0.0034	Viral A-type inclusion protein, putative	Trichomonas vaginalis	invertebrates
BcWN_05812	1177	1.67	0.22	0.0045	Nucleoplasmin isoform 1-like protein	Maconellicoccus hirsutus	invertebrates
BcWN_05813	1790	42.81	1.09	1.70E-09	Fatty acyl-CoA reductase 1	Harpegnathos saltator	invertebrates
BcWN_05820	2278	1.4	0.19	0.003	CG10077, isoform A	Drosophila melanogaster	invertebrates
BcWN_05831	1675	0.85	7.85	0.0005	Lipase	Bombyx mori	invertebrates
BcWN_05832	1167	1.21	5.6	0.032
BcWN_05845	1960	53.28	247.76	0.023	Acetyl-CoA acetyltransferase	Aedes aegypti	invertebrates
BcWN_05853	1862	1.8	10.79	0.0065	Cytochrome P-450, putative	Pediculus humanus subsp. corporis	invertebrates
BcWN_05857	1970	310.32	38.66	0.00037	Putative cysteine proteinase CG12163	Drosophila melanogaster	invertebrates
BcWN_05859	1730	1.29	0.14	0.0013	Translation elongation factor G	Candidatus Portiera aleyrodidarum BT-Q-AWRs	bacteria
BcWN_05873	1280	1.82	10.91	0.0071	Putative cAMP-dependent protein kinase catalytic subunit	Danaus plexippus	invertebrates
BcWN_05886	1262	1786.24	25.89	7.40E-12	Putative uncharacterized protein	Propionibacterium acnes HL053PA2	bacteria
BcWN_05923	2596	9.74	2.46	0.033	Matrix metalloproteinase variant 2	Bombyx mori	invertebrates
BcWN_05955	1619	5.19	1.31	0.038
BcWN_05957	2418	22.87	3.23	0.00098	Probable cytochrome P450 4ac1	Drosophila melanogaster	invertebrates
BcWN_05958	1749	1.08	4.57	0.049	Uncharacterized protein	Acyrthosiphon pisum	invertebrates
BcWN_05960	1859	0.25	0.023	0.05	Elongation factor Tu	Liberibacter solanacearum (strain CLso-ZC1)	bacteria
BcWN_05979	1163	1.75	8.99	0.017
BcWN_05980	2526	22.79	494.25	3.60E-07
BcWN_05981	1473	6.11	1.25	0.012
BcWN_05995	1474	6.91	0.17	2.00E-08	Putative uncharacterized protein	Culex quinquefasciatus	invertebrates
BcWN_05998	1828	4.36	21.57	0.018
BcWN_06002	1703	3.93	0.75	0.01	Bursicon receptor (Fragment)	Tribolium castaneum	invertebrates
BcWN_06008	1306	1.03	9.27	0.00059	Uncharacterized protein	Acyrthosiphon pisum	invertebrates
BcWN_06012	1744	0.93	21.13	4.30E-07	I-connectin	Procambarus clarkii	invertebrates
BcWN_06016	2352	45.48	4.54	0.000077	Uncharacterized protein	Acyrthosiphon pisum	invertebrates
BcWN_06038	1136	5.32	0.34	0.000017	Putative uncharacterized protein	Pediculus humanus subsp. corporis	invertebrates
BcWN_06043	1520	9.99	211.85	4.60E-07	Uncharacterized protein	Bombyx mori	invertebrates
BcWN_06075	976	3.97	0.4	0.00045
BcWN_06077	1949	56.52	12.74	0.017	Uncharacterized protein	Acyrthosiphon pisum	invertebrates
BcWN_06079	1769	5.14	81.68	0.0000051	Pancreatic lipase-related protein 2	Camponotus floridanus	invertebrates
BcWN_06080	3062	21.75	1.41	0.0000029	Techylectin-5B	Acromyrmex echinatior	invertebrates
BcWN_06081	755	4.86	0.88	0.011	Endonuclease-reverse transcriptase HmRTE-e01	Danaus plexippus	invertebrates
BcWN_06087	1052	2.98	40.87	0.00002
BcWN_06091	1693	28.2	2.39	0.000026	Retinol dehydrogenase 14	Harpegnathos saltator	invertebrates
BcWN_06130	831	3	15.67	0.015
BcWN_06139	1329	2.45	0.13	0.000017	Squid, variant G	Blattella germanica	invertebrates
BcWN_06140	1067	17.13	94.04	0.0094	Phosphatidylethanolamine binding protein isoform 1	Bombyx mori	invertebrates
BcWN_06154	1595	39.45	0.28	1.30E-13	Serine proteinase stubble	Acromyrmex echinatior	invertebrates
BcWN_06176	1285	0.34	3.97	0.00024
BcWN_06190	1474	58.07	1.58	3.00E-09	Cathepsin F, putative	Pediculus humanus subsp. corporis	invertebrates
BcWN_06201	1757	14.48	0.12	2.30E-12
BcWN_06215	1232	25.52	199.25	0.00098	Gamma-glutamyl hydrolase A	Harpegnathos saltator	invertebrates
BcWN_06242	3923	23.73	5.99	0.03	CG14880, isoform A	Drosophila melanogaster	invertebrates
BcWN_06266	3507	28.26	1.67	0.0000014	Putative uncharacterized protein	Pediculus humanus subsp. corporis	invertebrates
BcWN_06267	1750	1.56	19.11	0.000048	Beta-hexosaminidase beta chain, putative	Pediculus humanus subsp. corporis	invertebrates
BcWN_06269	1758	1.04	13.68	0.000034
BcWN_06279	1554	2.82	0.17	0.000017	Trypsin-7 (Fragment)	Camponotus floridanus	invertebrates
BcWN_06286	2102	10.7	44.74	0.041
BcWN_06291	3116	33.3	3.66	0.00016	Putative uncharacterized protein	Pediculus humanus subsp. corporis	invertebrates
BcWN_06301	1318	0.47	2.81	0.014
BcWN_06320	1244	1.52	11.61	0.0017	cAMP-dependent protein kinase catalytic subunit, putative	Pediculus humanus subsp. corporis	invertebrates
BcWN_06322	496	6.38	1.43	0.032
BcWN_06336	1339	0.31	9.3	1.60E-07	Homeobox protein HOX3	Branchiostoma floridae	invertebrates
BcWN_06361	5766	31.51	718.94	2.40E-07	Splicing factor 3B subunit, putative	Pediculus humanus subsp. corporis	invertebrates
BcWN_06384	2067	91.07	5.47	0.0000014	C-type lectin 27kD	Papilio xuthus	invertebrates
BcWN_06391	943	1.05	4.95	0.035
BcWN_06392	1925	2	0.33	0.0067	Tubulin beta-1 chain	Brugia pahangi	invertebrates
BcWN_06405	1569	5.59	1.32	0.028	Cytochrome P450-like protein	Tribolium castaneum	invertebrates
BcWN_06422	3771	7.5	41.89	0.0084	Cyclin-A1	Camponotus floridanus	invertebrates
BcWN_06424	1311	3.43	0.77	0.026
BcWN_06428	2218	25.83	3.1	0.00032	Aspartate 1-decarboxylase	Tribolium castaneum	invertebrates
BcWN_06435	1063	5.23	0.46	0.00012
BcWN_06438	2407	0.67	2.91	0.044	Uncharacterized protein	Acyrthosiphon pisum	invertebrates
BcWN_06459	1003	0.83	4.55	0.018	Phage tail tape measure protein	Wolbachia endosymbiont of Culex quinquefasciatus JHB	bacteria
BcWN_06463	2113	14.99	0.64	1.50E-07	Putative uncharacterized protein	Pediculus humanus subsp. corporis	invertebrates
BcWN_06475	939	0.91	4.15	0.045
BcWN_06477	1278	3.76	0.85	0.028	Zfh4, putative	Pediculus humanus subsp. corporis	invertebrates
BcWN_06481	2017	106.52	3.89	2.50E-08	Chitin deacetylase 4	Tribolium castaneum	invertebrates
BcWN_06485	1192	4.07	0.054	2.30E-08	CG7447, isoform A	Drosophila melanogaster	invertebrates
BcWN_06501	2357	49.28	875.56	0.0000019	Uroporphyrinogen decarboxylase	Acyrthosiphon pisum	invertebrates
BcWN_06523	1652	23.35	0.83	3.50E-08	Chitin-binding domain containing protein	Triatoma infestans	invertebrates
BcWN_06540	2295	6.99	0.53	0.000017
BcWN_06545	1658	8.09	1.51	0.0068	Uncharacterized protein	Acyrthosiphon pisum	invertebrates
BcWN_06572	1856	52.84	4.79	0.000038
BcWN_06573	1184	7.04	1.59	0.022
BcWN_06579	1313	1.72	8.35	0.024	Putative uncharacterized protein	Branchiostoma floridae	invertebrates
BcWN_06596	2029	2	50.22	1.40E-07	LPXTG-motif cell wall anchor domain protein	Bacillus cereus AH1134	bacteria
BcWN_06607	1067	2.38	66.35	6.90E-08	GDP-fucose transporter	Culex quinquefasciatus	invertebrates
BcWN_06626	1845	434.61	8.14	8.00E-11
BcWN_06633	1296	14.43	66.43	0.025
BcWN_06634	1242	11.02	0.59	0.0000017
BcWN_06645	934	9.34	52.16	0.009
BcWN_06648	1222	4.55	0.89	0.013	Iroquois-like protein	Tribolium castaneum	invertebrates
BcWN_06660	1835	38.64	0.68	8.90E-11
BcWN_06667	1176	0.39	8.18	0.0000035
BcWN_06681	1335	0.1	0.93	0.012
BcWN_06683	1431	5.63	28.7	0.015	CG10947, isoform B	Drosophila melanogaster	invertebrates
BcWN_06693	1294	1.23	7.43	0.0076
BcWN_06694	793	9.2	1.24	0.0013	Glutathione s-transferase M2	Sogatella furcifera	invertebrates
BcWN_06695	4027	90.77	5.21	8.90E-07
BcWN_06697	993	1.07	5.39	0.024	Katanin p60 ATPase-containing subunit A-like 1	Acromyrmex echinatior	invertebrates
BcWN_06700	2574	28.06	3.13	0.00018	Knickkopf	Tribolium castaneum	invertebrates
BcWN_06706	2507	0.58	4.21	0.0024	Viral A-type inclusion protein, putative	Trichomonas vaginalis	invertebrates
BcWN_06718	1656	7.18	35.57	0.017
BcWN_06719	3297	9.9	52.3	0.012	Putative glycerol kinase 3	Camponotus floridanus	invertebrates
BcWN_06739	786	1.35	8.01	0.0095
BcWN_06743	2920	10.43	222.58	4.20E-07	Endonuclease-reverse transcriptase	Bombyx mori	invertebrates
BcWN_06744	1215	0.55	3.31	0.012
BcWN_06745	1632	7.06	37.58	0.012	Centrosomal protein of 135 kDa	Acromyrmex echinatior	invertebrates
BcWN_06751	4088	0.4	2.66	0.0043	Putative virulence protein VrlC.1	Wolbachia endosymbiont wVitB of Nasonia vitripennis phage WOVitB	viruses
BcWN_06756	1655	2.23	12.14	0.011	Adhesive serine protease	Anopheles gambiae	invertebrates
BcWN_06770	1912	26.58	4.25	0.0022	Hexaprenyl pyrophosphate synthetase, putative	Pediculus humanus subsp. corporis	invertebrates
BcWN_06783	2274	1.21	5.68	0.026
BcWN_06787	2637	26.73	0.41	3.10E-11	Salivary plasminogen activator beta, putative	Pediculus humanus subsp. corporis	invertebrates
BcWN_06792	998	1.39	6.4	0.034
BcWN_06803	854	5.27	0.45	0.00016
BcWN_06809	3112	27.03	4.85	0.0045	Laccase 2	Nephotettix cincticeps	invertebrates
BcWN_06816	2009	13.66	3.54	0.037
BcWN_06819	1830	167.9	0.82	9.80E-16
BcWN_06835	992	17.61	83.85	0.021	Y box protein 4-like protein	Schmidtea mediterranea	invertebrates
BcWN_06839	705	26.68	3.65	0.00091	Cuticular protein analogous to peritrophins 1-B	Tribolium castaneum	invertebrates
BcWN_06848	6120	385.57	82.21	0.012	Myosin heavy chain, muscle	Drosophila melanogaster	invertebrates
BcWN_06864	1136	20.83	0.17	2.30E-12
BcWN_06872	2556	2.11	67.93	1.70E-08	Laccase 2	Megacopta punctatissima	invertebrates
BcWN_06874	1175	7.45	191.72	9.90E-08
BcWN_06881	1084	0.98	0.12	0.0077
BcWN_06905	7181	20.25	97.99	0.019	Methyltransferase-like protein 13	Acromyrmex echinatior	invertebrates
BcWN_06913	1845	34.31	4.25	0.00039	Amino acid transporter	Acyrthosiphon pisum	invertebrates
BcWN_06920	2366	4.5	60.34	0.000019	CG5644	Drosophila melanogaster	invertebrates
BcWN_06927	3864	12.87	113.56	0.00042	Uncharacterized protein	Acyrthosiphon pisum	invertebrates
BcWN_06933	1395	2.15	49.78	2.90E-07
BcWN_06947	1612	3.74	17.06	0.028	E3 ubiquitin-protein ligase MARCH3	Camponotus floridanus	invertebrates
BcWN_06957	2316	5.93	38.3	0.0036	Monoacylglycerol O-acyltransferase	Dictyostelium purpureum	invertebrates
BcWN_06963	2267	7.49	1.33	0.005	Cytochrome P450, putative	Pediculus humanus subsp. corporis	invertebrates
BcWN_06976	1716	4.32	77.71	0.0000019
BcWN_06979	2324	55.53	3.97	0.0000058	Cuticular protein analogous to peritrophins 1-H	Tribolium castaneum	invertebrates
BcWN_06993	2523	0.26	1.29	0.031	Tail sheath	Wolbachia endosymbiont wVitB of Nasonia vitripennis phage WOVitB	viruses
BcWN_07002	1027	0.11	2.96	0.000021	LPXTG-motif cell wall anchor domain protein	Bacillus cereus AH1134	bacteria
BcWN_07004	1550	25.69	1.71	0.0000042	Cytochrome c oxidase subunit 1	Bemisia tabaci	invertebrates
BcWN_07007	5342	31.86	3.85	0.0003	Echinoid, putative	Pediculus humanus subsp. corporis	invertebrates
BcWN_07019	3976	76.82	2.55	1.10E-08	Putative uncharacterized protein	Culex quinquefasciatus	invertebrates
BcWN_07027	3113	14.12	3.11	0.015	Mitogen-activated protein kinase ERK-A, putative	Pediculus humanus subsp. corporis	invertebrates
BcWN_07038	1946	31.54	1.21	4.90E-08	Lipase	Atta cephalotes	invertebrates
BcWN_07041	1665	1.28	0.09	0.0002	Lipid storage droplets surface-binding protein 1	Camponotus floridanus	invertebrates
BcWN_07057	2053	56.85	1.09	1.30E-10	Replicase polyprotein 1a	Acromyrmex echinatior	invertebrates
BcWN_07065	1800	9.1	39.68	0.034	Sodium-dependent phosphate transporter	Culex quinquefasciatus	invertebrates
BcWN_07067	1329	0.8	3.93	0.026
BcWN_07078	2616	65.51	0.74	1.30E-12	Uncharacterized protein	Acyrthosiphon pisum	invertebrates
BcWN_07083	1477	1.95	0.26	0.0032	Ribosomal protein L4	Lysiphlebus testaceipes	invertebrates
BcWN_07090	1785	55.37	0.56	9.00E-13	Carboxypeptidase A, putative	Pediculus humanus subsp. corporis	invertebrates
BcWN_07093	1349	0.72	3.76	0.021
BcWN_07100	837	2.01	0.15	0.00045	Nucleoside diphosphate kinase	Drosophila melanogaster	invertebrates
BcWN_07102	1369	42.78	182.97	0.036
BcWN_07112	1149	12.05	3.04	0.035
BcWN_07116	1226	1.05	5.75	0.015	GK22887	Drosophila willistoni	invertebrates
BcWN_07129	1009	1.12	5.12	0.037	Ribokinase	Camponotus floridanus	invertebrates
BcWN_07143	937	4.29	0.91	0.021	Uncharacterized protein	Acyrthosiphon pisum	invertebrates
BcWN_07147	3058	29.94	7.15	0.023	Pancreatic lipase-related protein 2	Acromyrmex echinatior	invertebrates
BcWN_07156	846	0.76	4.46	0.015
BcWN_07185	2264	0.47	2.15	0.038	Putative uncharacterized protein	Wolbachia endosymbiont of Culex quinquefasciatus JHB	bacteria
BcWN_07188	1254	0.46	4.92	0.00037
BcWN_07203	1283	1.51	15.53	0.00021
BcWN_07216	1182	10.06	0.94	0.000097	Putative uncharacterized protein	Tribolium castaneum	invertebrates
BcWN_07229	2435	51.74	0.17	1.40E-16	Cuticlin-1	Harpegnathos saltator	invertebrates
BcWN_07236	3247	30.16	1.14	3.80E-08	Uncharacterized protein	Acyrthosiphon pisum	invertebrates
BcWN_07242	2674	7.7	34.82	0.027	Sugar transporter 7	Nilaparvata lugens	invertebrates
BcWN_07245	2720	18.21	89.73	0.017	Alpha-tocopherol transfer protein-like	Camponotus floridanus	invertebrates
BcWN_07256	1664	12.36	1	0.000025	Uncharacterized protein	Acyrthosiphon pisum	invertebrates
BcWN_07261	1444	4.12	0.43	0.00032	Uncharacterized protein	Atta cephalotes	invertebrates
BcWN_07266	3107	23.81	1.47	0.0000019	Abc transporter	Danaus plexippus	invertebrates
BcWN_07277	1119	0.91	4.63	0.023
BcWN_07290	684	0.13	1.47	0.0071	Preprotein translocase subunit YajC	Wolbachia pipientis wAlbB	bacteria
BcWN_07305	3960	44.61	0.36	9.80E-14	Putative uncharacterized protein	Pediculus humanus subsp. corporis	invertebrates
BcWN_07309	4881	248.32	0.57	8.00E-19	Uncharacterized protein	Acyrthosiphon pisum	invertebrates
BcWN_07311	1377	1.14	4.87	0.049	Inosine-5'-monophosphate dehydrogenase	Wolbachia pipientis subsp. Culex pipiens (strain wPip)	bacteria
BcWN_07330	1058	0.85	19.44	6.60E-07
BcWN_07366	1662	12.74	56.84	0.029	Tubulin beta chain	Paracentrotus lividus	invertebrates
BcWN_07372	1614	0.86	0.11	0.0055	Uncharacterized protein	Acyrthosiphon pisum	invertebrates
BcWN_07379	1581	0.88	19.15	6.40E-07	Cell division protein	Bacillus cereus H3081.97	bacteria
BcWN_07417	1040	3.75	0.43	0.0011	Uncharacterized protein (Fragment)	Apis mellifera	invertebrates
BcWN_07441	1920	18.13	0.37	6.10E-10	Uncharacterized protein	Acyrthosiphon pisum	invertebrates
BcWN_07452	1220	1.06	27.62	1.60E-07
BcWN_07455	2862	15.53	0.67	1.40E-07	Cuticle protein	Culex quinquefasciatus	invertebrates
BcWN_07457	3327	41.29	0.24	7.20E-15
BcWN_07478	1468	111.72	1.77	2.40E-11
BcWN_07492	1174	5.23	0.091	2.40E-08
BcWN_07494	2286	3.76	0.65	0.0048	Dumpy	Drosophila melanogaster	invertebrates
BcWN_07500	1270	11.54	48.85	0.039	Uncharacterized protein	Acyrthosiphon pisum	invertebrates
BcWN_07506	1917	3.42	94.92	5.50E-08	I-connectin	Procambarus clarkii	invertebrates
BcWN_07532	1471	1.6	9.33	0.0082
BcWN_07539	2089	1.13	0.18	0.01	Glycogen phosphorylase	Drosophila melanogaster	invertebrates
BcWN_07548	7833	41.28	1.18	3.30E-09	Uncharacterized protein	Acyrthosiphon pisum	invertebrates
BcWN_07549	2051	0.45	0.042	0.0091	60 kDa chaperonin 1	Sinorhizobium medicae (strain WSM419)	bacteria
BcWN_07608	3227	55.73	2.9	4.30E-07	Chitin deacetylase 5B	Tribolium castaneum	invertebrates
BcWN_07617	3011	314.18	16.04	3.40E-07	Tyrosine phosphatase, non-receptor type nt1	Culex quinquefasciatus	invertebrates
BcWN_07618	1829	1.89	10.97	0.0078	Putative uncharacterized protein	Daphnia pulex	invertebrates
BcWN_07620	2046	132.44	0.82	7.80E-15	Putative cuticle protein	Bombyx mori	invertebrates
BcWN_07630	1168	6.13	0.7	0.00042	Putative zinc finger protein SLUG	Danaus plexippus	invertebrates
BcWN_07644	1683	1.41	7.93	0.01	BTB/POZ domain-containing protein, putative	Pediculus humanus subsp. corporis	invertebrates
BcWN_07654	2898	17.74	0.78	1.50E-07	Lactoylglutathione lyase	Culex quinquefasciatus	invertebrates
BcWN_07664	2462	43.53	0.27	1.90E-14
BcWN_07671	1161	7.38	1.24	0.0044	Putative uncharacterized protein	Tribolium castaneum	invertebrates
BcWN_07674	689	0.64	3.33	0.032
BcWN_07676	1159	0.46	2.74	0.016	Uncharacterized protein	Apis mellifera	invertebrates
BcWN_07685	1363	56.39	0.91	4.40E-11	Uncharacterized protein	Acyrthosiphon pisum	invertebrates
BcWN_07687	2670	7.78	31.8	0.046
BcWN_07701	4390	217.23	2.71	2.10E-12
BcWN_07703	1426	68.2	0.23	2.70E-16	Cuticle protein 18.6, isoform A	Locusta migratoria	invertebrates
BcWN_07710	2967	36.3	2.04	8.70E-07	Uncharacterized protein	Apis mellifera	invertebrates
BcWN_07714	1008	211.64	24.48	0.00022	Cuticular protein analogous to peritrophins 3-D1	Danaus plexippus	invertebrates
BcWN_07733	1576	0.28	9.76	4.20E-08	Pancreatic triacylglycerol lipase	Acromyrmex echinatior	invertebrates
BcWN_07744	3869	89.31	2.04	4.70E-10	Uncharacterized protein	Acyrthosiphon pisum	invertebrates
BcWN_07760	813	5.42	1.21	0.026	Protein sidekick, putative	Pediculus humanus subsp. corporis	invertebrates
BcWN_07778	1153	4.72	0.84	0.0072	Similar to CG14968	Papilio xuthus	invertebrates
BcWN_07779	1427	5.06	0.99	0.011	Uncharacterized protein	Acyrthosiphon pisum	invertebrates
BcWN_07782	1125	10.32	1.24	0.00049
BcWN_07787	2689	28.79	227.43	0.0009	Lipid storage droplets surface-binding protein 1	Harpegnathos saltator	invertebrates
BcWN_07795	2405	45.47	1.38	6.40E-09	Mind the gap	Drosophila melanogaster	invertebrates
BcWN_07805	3228	7.43	87.88	0.000048	Arginyl-tRNA synthetase	Culex quinquefasciatus	invertebrates
BcWN_07822	2702	322.92	1.47	3.70E-16	Putative uncharacterized protein (Fragment)	Maconellicoccus hirsutus	invertebrates
BcWN_07842	2597	13.27	66.85	0.015	Cyclin 3	Bombyx mori	invertebrates
BcWN_07855	1964	12.54	64.2	0.014
BcWN_07858	2868	1.94	12.32	0.0042	CYP4CE1 protein	Nilaparvata lugens	invertebrates
BcWN_07864	1074	62.26	372.81	0.0055	Putative uncharacterized protein	Brucella sp. F5/99	bacteria
BcWN_07897	1556	43.2	0.63	2.30E-11	Uncharacterized protein	Acyrthosiphon pisum	invertebrates
BcWN_07903	1484	2.21	0.53	0.046	Putative uncharacterized protein (Fragment)	Solenopsis invicta	invertebrates
BcWN_07915	2565	977.46	140.08	0.00097	Heat shock protein 70 A1	Anopheles albimanus	invertebrates
BcWN_07924	3343	149.92	9.47	0.000002	Uncharacterized protein	Acyrthosiphon pisum	invertebrates
BcWN_07927	1590	12.47	55.13	0.031
BcWN_07948	1029	0.43	5.79	0.000077	Ves G 1 allergen, putative	Pediculus humanus subsp. corporis	invertebrates
BcWN_07951	1418	10.81	44.78	0.043
BcWN_07956	1415	70.85	0.73	9.50E-13
BcWN_07966	2323	6.09	1.01	0.0033
BcWN_07968	1842	7.72	1.37	0.0051
BcWN_07976	1690	8.02	1.36	0.0039	Elongation factor 1-alpha 2	Drosophila melanogaster	invertebrates
BcWN_07986	1742	2.81	39.46	0.000015	Putative uncharacterized protein	Tribolium castaneum	invertebrates
BcWN_07988	1113	2.72	0.27	0.0006	Peptidyl-prolyl cis-trans isomerase	Maconellicoccus hirsutus	invertebrates
BcWN_07995	869	3.53	0.44	0.0021
BcWN_07997	1074	0.52	4.87	0.00091	Aldose reductase	Acromyrmex echinatior	invertebrates
BcWN_08005	2047	770.38	29.91	3.60E-08	Tubulin-folding cofactor B	Acromyrmex echinatior	invertebrates
BcWN_08007	1240	3.07	0.48	0.0049	Cathepsin B	Cristaria plicata	invertebrates
BcWN_08010	1164	1.33	0.11	0.00084	Mitochondrial brown fat uncoupling protein	Culex quinquefasciatus	invertebrates
BcWN_08013	1370	0.2	8.02	4.40E-08	Laccase 13	Reticulitermes flavipes	invertebrates
BcWN_08015	1061	1.59	7.35	0.032	Serine/threonine-protein phosphatase PP1-beta	Caenorhabditis briggsae	invertebrates
BcWN_08025	2248	11.41	0.057	1.10E-13
BcWN_08030	2652	64.82	10.44	0.0022	Uncharacterized protein	Acyrthosiphon pisum	invertebrates
BcWN_08054	1431	0.23	4.79	0.0000046
BcWN_08062	2635	16.09	91.36	0.0076	Uncharacterized protein	Crassostrea gigas	invertebrates
BcWN_08074	947	9.38	47.1	0.016
BcWN_08088	2312	1.6	0.32	0.016	Fructose-bisphosphate aldolase (Fragment)	Drosophila simulans	invertebrates
BcWN_08092	1146	25.76	6.19	0.025
BcWN_08096	1421	1.12	0.2	0.02	ATP synthase gamma chain	Graphocephala atropunctata	invertebrates
BcWN_08107	1910	96.5	0.09	1.10E-20	Cuticular protein 50Cb	Drosophila melanogaster	invertebrates
BcWN_08111	2621	354.03	2.17	4.90E-15
BcWN_08112	1680	0.82	9.96	0.000071
BcWN_08113	2391	1.81	21.21	0.000063	Cytochrome P450 4C1	Blaberus discoidalis	invertebrates
BcWN_08132	1634	9.62	119.35	0.000035
BcWN_08141	1089	28.47	122.08	0.036
BcWN_08144	2955	1.89	8.03	0.04	Viral A-type inclusion protein, putative	Trichomonas vaginalis	invertebrates
BcWN_08148	765	1.33	0.056	0.0008
BcWN_08164	1537	14.36	3.53	0.029	Spatzle 4	Tribolium castaneum	invertebrates
BcWN_08170	1655	13.96	57.69	0.043	Erythrocyte membrane protein 3, putative (Fragment)	Plasmodium berghei (strain Anka)	invertebrates
BcWN_08172	1337	3.45	0.43	0.0012
BcWN_08180	784	198.35	20.88	0.00011
BcWN_08185	1896	18.32	3.3	0.0048	Putative fatty acyl-CoA reductase	Acromyrmex echinatior	invertebrates
BcWN_08187	675	5.85	0.67	0.00098
BcWN_08191	1063	0.59	5.68	0.00066	Sulfhydryl oxidase	Salpingoeca sp. (strain ATCC 50818)	invertebrates
BcWN_08192	785	23.79	99.11	0.042
BcWN_08195	1245	5.75	0.21	3.40E-07
BcWN_08200	1083	7.93	1.86	0.026
BcWN_08219	1511	11.59	0.41	6.80E-08	Putative uncharacterized protein	Tribolium castaneum	invertebrates
BcWN_08224	1987	2.49	0.075	3.00E-07	Putative uncharacterized protein	Tribolium castaneum	invertebrates
BcWN_08225	816	5.06	1.16	0.029
BcWN_08248	1372	7.86	47.64	0.0054
BcWN_08255	1069	6.89	0.86	0.00081	Serine protease P16	Tribolium castaneum	invertebrates
BcWN_08256	3144	14.32	2.57	0.0046	Uncharacterized protein	Acyrthosiphon pisum	invertebrates
BcWN_08272	2552	19.34	0.41	5.90E-10	Uncharacterized protein	Acyrthosiphon pisum	invertebrates
BcWN_08273	1980	1.29	21.67	0.0000044	Carboxypeptidase D, putative	Pediculus humanus subsp. corporis	invertebrates
BcWN_08292	1333	2247.63	59.51	1.50E-09
BcWN_08321	1644	36.42	1.3	3.00E-08
BcWN_08337	1927	4.24	0.69	0.0037
BcWN_08342	1355	6.32	0.57	0.000098	Uncharacterized protein	Acyrthosiphon pisum	invertebrates
BcWN_08345	2691	3199.43	68.42	2.30E-10	LAG1 longevity assurance-like protein 6	Harpegnathos saltator	invertebrates
BcWN_08348	1325	6.65	53.97	0.00082	Putative uncharacterized protein	Tribolium castaneum	invertebrates
BcWN_08352	956	8.47	1.9	0.021	Uncharacterized protein	Acyrthosiphon pisum	invertebrates
BcWN_08355	3045	57.57	13.99	0.025	Ecdysone inducible protein 75 isoform B	Blattella germanica	invertebrates
BcWN_08371	1772	49.27	11.11	0.017
BcWN_08376	1058	2575.55	3.16	2.40E-21
BcWN_08401	1031	23.93	97.65	0.046
BcWN_08431	1785	3.48	33.88	0.00023
BcWN_08432	1577	1.21	7.53	0.0062
BcWN_08455	1718	104.97	7.36	0.0000048	Chitin binding peritrophin-A, putative	Pediculus humanus subsp. corporis	invertebrates
BcWN_08466	1009	4509.82	4.44	3.60E-22
BcWN_08491	1608	1.23	0.12	0.001
BcWN_08497	1359	3.96	0.32	0.000083	Y-box factor-like protein	Harpegnathos saltator	invertebrates
BcWN_08511	700	0.56	4.1	0.0058
BcWN_08517	870	1.11	10.39	0.00058
BcWN_08525	1705	3.68	0.25	0.000026	Heat shock 70 kDa protein F, mitochondrial	Caenorhabditis elegans	invertebrates
BcWN_08527	1159	3.23	88.37	6.90E-08	Secreted salivary gland peptide, putative	Ixodes scapularis	invertebrates
BcWN_08561	2132	2436.88	20.4	6.00E-14
BcWN_08566	1634	0.27	8.23	1.20E-07	Putative fatty acyl-CoA reductase CG5065	Drosophila melanogaster	invertebrates
BcWN_08577	865	1.47	8.99	0.0077
BcWN_08580	865	1.33	9.26	0.0039
BcWN_08581	1071	2.33	21.98	0.00034
BcWN_08595	1375	0.57	3.96	0.0044
BcWN_08602	1179	16.62	0.18	2.40E-11	Uncharacterized protein	Acyrthosiphon pisum	invertebrates
BcWN_08607	2250	1.77	25.15	0.000015
BcWN_08620	3397	19.31	95.42	0.017	60S ribosomal protein L18	Danaus plexippus	invertebrates
BcWN_08634	877	9.92	1.88	0.0086
BcWN_08637	2409	41.62	1.27	7.00E-09	Zinc finger CCCH domain-containing protein 12C	Harpegnathos saltator	invertebrates
BcWN_08653	1708	8.69	0.83	0.000093	Putative uncharacterized protein	Plasmodium falciparum (isolate 3D7)	invertebrates
BcWN_08667	720	6.09	0.03	3.50E-09
BcWN_08701	1163	5.5	26.27	0.022
BcWN_08702	2214	6.25	1.56	0.033
BcWN_08718	1939	15.39	1.49	0.000075	Hydroxysteroid dehydrogenase-like protein 1	Harpegnathos saltator	invertebrates
BcWN_08720	905	1.4	7.2	0.021
BcWN_08728	1069	4.34	0.8	0.0095
BcWN_08734	1943	81.28	0.23	3.90E-17	Osiris 19	Papilio polytes	invertebrates
BcWN_08736	2165	19.06	4.44	0.021	Elongase	Papilio polytes	invertebrates
BcWN_08755	1259	11.57	1.97	0.0042	Kekkon-1	Tribolium castaneum	invertebrates
BcWN_08759	4065	159.49	0.59	6.80E-17	Peroxidase	Harpegnathos saltator	invertebrates
BcWN_08760	1934	2.38	47.69	8.50E-07
BcWN_08765	1781	5.26	36.83	0.0022
BcWN_08767	987	21.26	2.73	0.00061	Alkaline nuclease	Culex quinquefasciatus	invertebrates
BcWN_08775	720	4.49	0.089	5.80E-07
BcWN_08789	988	3.15	0.3	0.00049	Uncharacterized protein	Acyrthosiphon pisum	invertebrates
BcWN_08793	902	3.56	0.43	0.0016
BcWN_08797	1589	3.89	0.43	0.00046	Uncharacterized protein	Apis mellifera	invertebrates
BcWN_08807	2503	43.76	11.52	0.037
BcWN_08826	3528	84.11	5.61	0.0000032	Putative uncharacterized protein	Ichthyophthirius multifiliis (strain G5)	invertebrates
BcWN_08829	2479	345.94	14.5	6.70E-08	Chitin deacetylase 1	Tribolium castaneum	invertebrates
BcWN_08839	2033	12.76	52.73	0.043
BcWN_08853	1190	1.07	5.13	0.029
BcWN_08856	1376	0.81	0.16	0.042	Ubiquinol cytochrome c reductase subunit QCR2	Glossina morsitans morsitans	invertebrates
BcWN_08869	756	0.76	4.56	0.014
BcWN_08885	1711	1.08	0.05	0.00011	Importin subunit alpha (Fragment)	Camponotus floridanus	invertebrates
BcWN_08886	2573	1399.96	73.89	4.40E-07	26S proteasome non-ATPase regulatory subunit 7	Acromyrmex echinatior	invertebrates
BcWN_08890	636	0.91	10.07	0.00028
BcWN_08891	1091	0.49	3.93	0.0027
BcWN_08893	2233	12.72	1.34	0.00014	Putative rab23	Danaus plexippus	invertebrates
BcWN_08894	1215	0.55	4.65	0.0015	Uncharacterized protein	Wolbachia pipientis wAlbB	bacteria
BcWN_08899	1122	5.41	28.08	0.014	Protein Star	Acromyrmex echinatior	invertebrates
BcWN_08911	1269	8.75	55.94	0.0039	Membrane associated RING finger, putative	Pediculus humanus subsp. corporis	invertebrates
BcWN_08913	1398	3.9	23.34	0.0061	Putative uncharacterized protein	Tribolium castaneum	invertebrates
BcWN_08919	2635	932.68	251.4	0.042	Heat shock protein 90	Brugia pahangi	invertebrates
BcWN_08922	1834	0.83	11.73	0.000022
BcWN_08926	1295	4.21	0.81	0.012
BcWN_08969	1645	10.85	57.47	0.012	Putative uncharacterized protein	Trypanosoma cruzi (strain CL Brener)	invertebrates
BcWN_08983	918	15.04	1.47	0.00011	Ecdysone-induced protein 75C	Aedes aegypti	invertebrates
BcWN_08992	1975	2.76	42.15	0.0000074	AGAP012703-PA	Anopheles gambiae str. PEST	invertebrates
BcWN_08993	1327	60.34	2.66	1.30E-07
BcWN_09000	1966	0.82	0.044	0.00029	Acetylcholinesterase, putative	Pediculus humanus subsp. corporis	invertebrates
BcWN_09005	2259	59.23	15.33	0.035	Inositol-3-phosphate synthase 1-A	Acromyrmex echinatior	invertebrates
BcWN_09026	1046	3.84	0.7	0.011	Uncharacterized protein	Acyrthosiphon pisum	invertebrates
BcWN_09030	1514	33.04	2.93	0.000035	Lipase 3	Acromyrmex echinatior	invertebrates
BcWN_09049	754	1.22	6.36	0.022	Putative uncharacterized protein	Pediculus humanus subsp. corporis	invertebrates
BcWN_09051	2002	55.09	13.96	0.031	AAEL002342-PA	Aedes aegypti	invertebrates
BcWN_09053	465	1.34	0.092	0.012
BcWN_09061	750	143.82	14.14	0.00007
BcWN_09075	1520	1	24.2	2.90E-07	Pancreatic lipase-related protein 2 (Fragment)	Acromyrmex echinatior	invertebrates
BcWN_09096	2355	13.59	0.19	5.40E-11
BcWN_09100	2124	45.47	12.64	0.049	ACYPI007022 protein	Acyrthosiphon pisum	invertebrates
BcWN_09123	202	0.34	6.04	0.00093
BcWN_09129	1093	0.61	2.96	0.036
BcWN_09146	821	6.47	1.67	0.047
BcWN_09159	1608	3.14	0.39	0.001	Dumpy	Drosophila melanogaster	invertebrates
BcWN_09163	1072	5.12	0.56	0.00045
BcWN_09169	3243	706.1	22.5	7.10E-09	Nicalin-1	Camponotus floridanus	invertebrates
BcWN_09172	1486	7.47	1.8	0.029
BcWN_09184	1045	2.63	17.55	0.0035	RPA-interacting protein (Fragment)	Harpegnathos saltator	invertebrates
BcWN_09192	917	8.53	35.25	0.045
BcWN_09197	1313	36.43	149.28	0.045
BcWN_09211	1425	0.34	5.61	0.00002	Uncharacterized protein	Apis mellifera	invertebrates
BcWN_09214	1965	5.57	33.69	0.0054	Carboxypeptidase M	Acromyrmex echinatior	invertebrates
BcWN_09217	2601	36.83	3.34	0.000038	Agrin	Harpegnathos saltator	invertebrates
BcWN_09229	1788	4.8	19.73	0.046	Putative cAMP-dependent protein kinase catalytic subunit	Danaus plexippus	invertebrates
BcWN_09236	1592	163.38	3.22	1.40E-10
BcWN_09241	1731	0.25	8.7	4.90E-08	Pancreatic triacylglycerol lipase	Danaus plexippus	invertebrates
BcWN_09244	829	6.99	1.19	0.0056
BcWN_09252	942	7.28	0.5	0.000018
BcWN_09267	977	1.68	7.15	0.048	Viral A-type inclusion protein, putative	Trichomonas vaginalis	invertebrates
BcWN_09281	4676	1.19	38.44	1.70E-08
BcWN_09283	991	0.68	10.46	0.000019
BcWN_09285	1249	73.48	0.069	4.10E-19
BcWN_09286	2906	11.19	0.12	6.20E-12
BcWN_09310	2132	4.76	56.02	0.000054	Putative uncharacterized protein	Harpegnathos saltator	invertebrates
BcWN_09314	1009	14.05	0.83	0.0000029	Uncharacterized protein	Acyrthosiphon pisum	invertebrates
BcWN_09323	790	0.91	0.027	0.0019
BcWN_09340	1107	2.86	0.48	0.008	Putative uncharacterized protein	Tribolium castaneum	invertebrates
BcWN_09347	713	3.5	0.51	0.0057	Neurogenic locus notch-like protein protein 1	Harpegnathos saltator	invertebrates
BcWN_09351	816	1.19	0.053	0.001	MAP kinase-interacting serine/threonine-protein kinase 1	Camponotus floridanus	invertebrates
BcWN_09382	957	4.78	1.16	0.04
BcWN_09383	1427	4.08	0.5	0.00086	Uncharacterized protein	Acyrthosiphon pisum	invertebrates
BcWN_09386	1184	19.34	3.71	0.0074
BcWN_09410	1360	153.14	18.29	0.00028	ACYPI33427 protein	Acyrthosiphon pisum	invertebrates
BcWN_09418	891	0.31	1.73	0.039
BcWN_09422	1691	2.87	13.26	0.026	ETHE1 protein, putative	Pediculus humanus subsp. corporis	invertebrates
BcWN_09426	2182	0.87	12.75	0.000014	Putative uncharacterized protein	Tribolium castaneum	invertebrates
BcWN_09429	2405	5.06	32.98	0.0034	Uncharacterized protein	Acyrthosiphon pisum	invertebrates
BcWN_09433	1980	0.58	19.44	2.60E-08
BcWN_09455	1304	22.76	0.1	3.10E-14	Uncharacterized protein	Acyrthosiphon pisum	invertebrates
BcWN_09469	432	70.37	2218.19	1.70E-08
BcWN_09474	3436	1.74	26.03	0.0000088
BcWN_09479	1146	6.24	75.65	0.000044
BcWN_09491	867	0.4	3.61	0.002
BcWN_09514	737	0.22	2.65	0.0017
BcWN_09531	778	0.56	12.42	0.0000018
BcWN_09538	1000	14.36	70.16	0.019
BcWN_09547	854	4.68	19.77	0.043	Putative uncharacterized protein	Tribolium castaneum	invertebrates
BcWN_09557	997	0.28	2.13	0.0077	UvrABC system protein A	Wolbachia pipientis wAlbB	bacteria
BcWN_09576	730	0.44	6.69	0.000063
BcWN_09580	1350	41.36	0.41	1.40E-12	ACYPI006373 protein	Acyrthosiphon pisum	invertebrates
BcWN_09589	2978	1.98	0.14	0.000041	LSM14 protein-like protein A	Harpegnathos saltator	invertebrates
BcWN_09594	1484	30.94	0.14	1.40E-14	Uncharacterized protein	Acyrthosiphon pisum	invertebrates
BcWN_09595	1312	8.6	0.83	0.00012
BcWN_09600	1622	5.27	0.15	4.80E-08	Ferritin	Bombyx mori	invertebrates
BcWN_09608	1890	2.48	58.53	2.20E-07
BcWN_09609	2023	2.77	13.24	0.023
BcWN_09610	2138	4.23	96.7	2.60E-07
BcWN_09622	1293	4.98	20.28	0.049
BcWN_09660	1173	5.29	31.81	0.0058	Myosin heavy chain, clone 203 (Fragment)	Hydra vulgaris	invertebrates
BcWN_09663	1456	0.29	2.6	0.0014	Tubulin--tyrosine ligase-like protein 3	Harpegnathos saltator	invertebrates
BcWN_09669	2914	9.94	59.19	0.0057	SARTTc1 ORF2 protein (Fragment)	Tribolium castaneum	invertebrates
BcWN_09675	637	23.66	778.48	1.30E-08
BcWN_09693	2337	21.69	1.28	0.0000015
BcWN_09706	1567	12.24	1.57	0.00063	Alpha-tocopherol transfer protein-like	Harpegnathos saltator	invertebrates
BcWN_09708	1718	164.64	20.37	0.00035	Erlin-1	Acromyrmex echinatior	invertebrates
BcWN_09733	1690	1.23	0.051	0.000047	Transketolase-like protein 2	Camponotus floridanus	invertebrates
BcWN_09737	1508	4.56	24.86	0.01	RING-box protein 1A	Drosophila melanogaster	invertebrates
BcWN_09761	1885	19.53	0.32	1.00E-10	AGAP008005-PA	Anopheles gambiae	invertebrates
BcWN_09771	830	11.96	51.59	0.036
BcWN_09772	1085	8.62	0.41	0.0000011
BcWN_09793	720	5.74	1.25	0.023
BcWN_09794	1243	1.04	5.62	0.015	Glutathione peroxidase (Fragment)	Reishia clavigera	invertebrates
BcWN_09795	1479	3.22	0.77	0.032	Myelin transcription factor 1-like protein	Acromyrmex echinatior	invertebrates
BcWN_09798	2359	20.24	2.16	0.00014	Alpha tocopherol transfer protein	Papilio xuthus	invertebrates
BcWN_09801	1373	0.27	1.59	0.02	Succinate dehydrogenase, putative	Ixodes scapularis	invertebrates
BcWN_09802	2002	39.2	5.67	0.0011	Purine nucleoside phosphorylase	Camponotus floridanus	invertebrates
BcWN_09810	781	4.76	0.74	0.0046	Cadherin-23	Camponotus floridanus	invertebrates
BcWN_09815	1035	14.79	0.35	6.80E-09
BcWN_09816	1356	30.44	6.51	0.013	ACYPI006869 protein	Acyrthosiphon pisum	invertebrates
BcWN_09837	1183	0.2	1.76	0.0043	Ankyrin repeat domain protein	Wolbachia endosymbiont of Culex quinquefasciatus JHB	bacteria
BcWN_09853	1321	72.92	0.26	4.50E-16
BcWN_09872	1530	4.66	0.46	0.00021	Dumpy	Culex quinquefasciatus	invertebrates
BcWN_09876	1502	3	0.67	0.026
BcWN_09881	1224	123.28	562.06	0.026
BcWN_09886	4439	76	2.53	1.10E-08	Group III chitinase-like protein	Plutella xylostella	invertebrates
BcWN_09890	1098	3.03	0.18	0.000028
BcWN_09906	743	40.88	0.63	8.40E-11
BcWN_09915	913	0.71	5.35	0.0032	OmpA-like protein	Wolbachia endosymbiont of Culex quinquefasciatus JHB	bacteria
BcWN_09919	776	0.27	8.28	7.50E-07
BcWN_09920	1297	0.44	2.25	0.034	Uncharacterized protein	Amphimedon queenslandica	invertebrates
BcWN_09925	951	23.42	1.89	0.000023	Putative uncharacterized protein	Pediculus humanus subsp. corporis	invertebrates
BcWN_09926	539	13.58	1.67	0.00072
BcWN_09935	2752	158.7	11.32	0.0000052	Chitin binding peritrophin-A, putative	Papilio polytes	invertebrates
BcWN_09943	2538	15.16	2.25	0.0014	Yellow	Papilio xuthus	invertebrates
BcWN_09953	869	1.33	12.99	0.0004
BcWN_09955	2161	4.68	0.98	0.015	LIM/homeobox protein Lhx3, putative	Pediculus humanus subsp. corporis	invertebrates
BcWN_09972	537	11.35	0.64	0.0000077
BcWN_09995	1374	10.35	2.29	0.018	Regulator of G-protein signaling 20	Harpegnathos saltator	invertebrates
BcWN_10005	2385	0.46	3.76	0.0013	Uncharacterized protein	Acyrthosiphon pisum	invertebrates
BcWN_10013	4272	4.68	1	0.014	Predicted protein	Nematostella vectensis	invertebrates
BcWN_10054	2008	3.36	85.84	1.10E-07	I-connectin	Procambarus clarkii	invertebrates
BcWN_10056	2181	6	1.38	0.022	Sister of odd and bowl	Tribolium castaneum	invertebrates
BcWN_10080	1352	132.91	1.14	1.40E-13
BcWN_10084	1154	56.35	0.72	7.50E-12
BcWN_10110	2058	1.04	8.64	0.00088	Serine protease snake, putative	Pediculus humanus subsp. corporis	invertebrates
BcWN_10112	1997	3.47	0.59	0.005
BcWN_10116	3046	49.72	1.29	1.60E-09
BcWN_10123	1028	21.6	0.063	4.90E-14	Uncharacterized protein	Apis mellifera	invertebrates
BcWN_10132	2086	27.7	0.64	9.30E-10	Cytochrome P-450, putative	Pediculus humanus subsp. corporis	invertebrates
BcWN_10140	1290	0.61	3.25	0.019
BcWN_10156	777	12.24	243.39	8.10E-07
BcWN_10164	2498	386.52	4.88	2.40E-12	AGAP001562-PA	Anopheles gambiae	invertebrates
BcWN_10178	1900	77.79	15.12	0.0071	Male sterility domain-containing protein, putative	Pediculus humanus subsp. corporis	invertebrates
BcWN_10179	1218	8.11	46.15	0.0079	Anaphase-promoting complex subunit, putative	Pediculus humanus subsp. corporis	invertebrates
BcWN_10184	2883	159.25	7.51	1.80E-07
BcWN_10193	1454	7.11	0.44	0.0000063	Uncharacterized protein	Acyrthosiphon pisum	invertebrates
BcWN_10195	1365	43.02	3.28	0.000011	Alpha-tocopherol transfer protein-like	Camponotus floridanus	invertebrates
BcWN_10204	881	1.76	0.24	0.0078	Uncharacterized protein	Acyrthosiphon pisum	invertebrates
BcWN_10209	903	0.26	3.44	0.00032
BcWN_10223	2031	37.29	1.38	3.60E-08	ACYPI000189 protein	Acyrthosiphon pisum	invertebrates
BcWN_10230	911	7.07	29.2	0.046
BcWN_10236	1094	18.42	1.64	0.000051
BcWN_10239	1890	1508.23	17.5	1.00E-12	Endocuticle structural glycoprotein SgAbd-8, putative	Pediculus humanus subsp. corporis	invertebrates
BcWN_10245	837	0.77	6.45	0.0017
BcWN_10261	2740	35.51	1.09	7.00E-09	Uncharacterized protein	Acyrthosiphon pisum	invertebrates
BcWN_10266	1245	0.98	5.13	0.02	Putative uncharacterized protein	Tribolium castaneum	invertebrates
BcWN_10281	875	2.4	11.36	0.026
BcWN_10283	1406	4.7	0.49	0.00029	Adenine nucleotide translocator	Myzus persicae	invertebrates
BcWN_10287	1964	0.95	30.11	2.90E-08	Ornithine aminotransferase, putative	Pediculus humanus subsp. corporis	invertebrates
BcWN_10312	1217	26.4	139.41	0.012
BcWN_10313	2101	21.32	4.47	0.012	AAEL005065-PA	Aedes aegypti	invertebrates
BcWN_10314	1005	1.03	6.16	0.0095	Putative uncharacterized protein	Tribolium castaneum	invertebrates
BcWN_10316	923	0.6	5.25	0.0015
BcWN_10318	1891	22.46	152.63	0.0025	Importin subunit alpha	Tribolium castaneum	invertebrates
BcWN_10319	2817	1.63	11.29	0.0025	Prolyl 4-hydroxylase alpha-1 subunit, putative	Pediculus humanus subsp. corporis	invertebrates
BcWN_10336	1116	1.7	22.8	0.000028	Glutathione S transferase-1	Culicoides variipennis	invertebrates
BcWN_10338	1261	7.38	191.2	9.30E-08
BcWN_10370	1918	29.65	319.93	0.000096	DNA-directed RNA polymerases I, II, and III subunit RPABC2	Acromyrmex echinatior	invertebrates
BcWN_10371	1338	0.6	15.85	2.50E-07
BcWN_10381	697	24.9	0.12	1.20E-12
BcWN_10385	1278	0.43	3.4	0.0031	Putative virulence protein VrlC.1	Wolbachia endosymbiont wVitB of Nasonia vitripennis phage WOVitB	viruses
BcWN_10389	608	5.81	0.42	0.000087
BcWN_10399	1586	4.73	0.9	0.0098	ACYPI009796 protein	Acyrthosiphon pisum	invertebrates
BcWN_10401	2405	84.78	7.04	0.000018	Uncharacterized protein	Acyrthosiphon pisum	invertebrates
BcWN_10402	1714	0.18	1.44	0.0045	Putative uncharacterized protein	Tribolium castaneum	invertebrates
BcWN_10413	1778	36.36	184.7	0.014	Y-box factor homolog	Aplysia californica	invertebrates
BcWN_10424	830	25.64	0.46	6.10E-10
BcWN_10428	696	7.43	1.66	0.023
BcWN_10430	1360	4.01	0.66	0.0048
BcWN_10432	807	2.03	12.85	0.0056
BcWN_10434	849	1.36	6.89	0.024
BcWN_10438	836	9.03	1.13	0.00078
BcWN_10489	900	2.64	20.3	0.0014
BcWN_10491	1704	2.91	14.47	0.018
BcWN_10500	740	10.14	0.058	1.70E-10
BcWN_10510	2009	13.63	56.76	0.042
BcWN_10511	1045	2.76	0.29	0.00084	Acidic p0 ribosomal protein	Biphyllus lunatus	invertebrates
BcWN_10521	861	1.26	9.63	0.002	Similar to CG8331	Papilio xuthus	invertebrates
BcWN_10522	941	0.42	3.23	0.0042
BcWN_10526	1748	0.2	1.16	0.023	MurC-like protein	Wolbachia endosymbiont of Culex quinquefasciatus JHB	bacteria
BcWN_10559	1505	5.55	0.54	0.00014
BcWN_10560	1508	4.21	0.5	0.0007
BcWN_10567	2176	30.01	2.75	0.000043	Cellular retinaldehyde-binding protein	Danaus plexippus	invertebrates
BcWN_10583	1176	0.45	2.68	0.016
BcWN_10587	827	0.33	4.92	0.00011
BcWN_10594	1738	2.42	63.44	9.40E-08
BcWN_10596	894	38.06	10.3	0.045
BcWN_10616	1389	2.14	10.97	0.017
BcWN_10634	1493	47.48	242.25	0.014
BcWN_10636	1112	1.12	6.78	0.0084	Ankyrin repeat domain protein	Wolbachia endosymbiont of Culex quinquefasciatus JHB	bacteria
BcWN_10639	1963	11.7	48.09	0.044
BcWN_10646	2393	20.34	113.42	0.0085	Sulfhydryl oxidase 2	Camponotus floridanus	invertebrates
BcWN_10657	1140	13.51	57.41	0.038
BcWN_10662	704	0.33	3.68	0.001
BcWN_10676	2146	2.44	11.03	0.029	Uncharacterized protein	Apis mellifera	invertebrates
BcWN_10678	2123	0.43	2.04	0.038	DNA mismatch repair protein MutL	Wolbachia endosymbiont wVitB of Nasonia vitripennis phage WOVitB	viruses
BcWN_10680	1159	45.51	0.18	4.10E-15	Putative uncharacterized protein	Tribolium castaneum	invertebrates
BcWN_10686	2018	1.6	44.65	6.30E-08
BcWN_10697	3593	0.59	2.98	0.019	Baseplate assembly protein GpJ	Wolbachia pipientis subsp. Culex pipiens (strain wPip)	bacteria
BcWN_10714	946	23.86	5.19	0.015
BcWN_10732	1327	0.94	0.065	0.0016	Cathepsin L	Harpegnathos saltator	invertebrates
BcWN_10741	1062	0.33	1.8	0.031	Uncharacterized protein	Wolbachia pipientis wAlbB	bacteria
BcWN_10744	1626	1.65	0.13	0.00023	ATP synthase subunit beta, mitochondrial	Drosophila melanogaster	invertebrates
BcWN_10752	1567	11.84	53.49	0.028
BcWN_10772	2786	31.64	7.19	0.018	Uncharacterized protein	Apis mellifera	invertebrates
BcWN_10773	1912	3.8	18.83	0.018	Putative uncharacterized protein	Wolbachia endosymbiont of Culex quinquefasciatus JHB	bacteria
BcWN_10780	915	2.9	0.21	0.00015
BcWN_10789	1670	9.25	45.86	0.017
BcWN_10799	1473	2.32	0.51	0.028
BcWN_10810	959	26	3.13	0.00037
BcWN_10822	1210	0.86	6.09	0.0033	Phage terminase large subunit GpA	Wolbachia endosymbiont of Cadra cautella	bacteria
BcWN_10825	941	12.93	65.65	0.015
BcWN_10828	677	2.18	0.25	0.0038
BcWN_10830	1240	42.72	195.56	0.025
BcWN_10832	1125	0.82	4.34	0.02
BcWN_10837	2003	106.25	2.99	3.00E-09
BcWN_10847	690	13.25	1.99	0.0022
BcWN_10853	2729	5.22	112.31	4.10E-07	Lysosomal aspartic protease	Aedes aegypti	invertebrates
BcWN_10857	970	1.36	0.044	0.00015	LSU ribosomal protein L6p (L9e)	Candidatus Portiera aleyrodidarum BT-Q-AWRs	bacteria
BcWN_10859	772	2.99	0.17	0.000053	60S ribosomal protein L13	Acyrthosiphon pisum	invertebrates
BcWN_10860	1060	1.5	12.21	0.0012
BcWN_10869	780	0.3	3.38	0.00097
BcWN_10871	1037	15.85	73	0.025	Putative uncharacterized protein	Ixodes scapularis	invertebrates
BcWN_10880	2271	1.49	26.26	0.0000027	E3 ubiquitin ligase triad3, putative	Pediculus humanus subsp. corporis	invertebrates
BcWN_10889	901	1.79	15.17	0.00088
BcWN_10910	1235	0.92	4.09	0.042	Neuroligin-1	Acromyrmex echinatior	invertebrates
BcWN_10915	1604	45.79	2.63	0.0000011	ACYPI002309 protein	Acyrthosiphon pisum	invertebrates
BcWN_10921	778	1.84	0.055	0.000085	DNA-directed RNA polymerase beta subunit	Candidatus Portiera aleyrodidarum BT-Q-AWRs	bacteria
BcWN_10929	901	3.97	0.71	0.01
BcWN_10930	995	6.52	0.82	0.00084	Uncharacterized protein	Atta cephalotes	invertebrates
BcWN_10931	1503	322.48	2.29	2.00E-14	Uncharacterized protein	Apis mellifera	invertebrates
BcWN_10935	1016	9.7	2.17	0.02
BcWN_10940	467	9.14	69.59	0.0014
BcWN_10942	1348	0.46	2.94	0.0091	Putative E3 ubiquitin ligase	Glossina morsitans morsitans	invertebrates
BcWN_10945	761	1.27	6.19	0.03	Uncharacterized protein	Wolbachia pipientis wAlbB	bacteria
BcWN_10946	1373	3.98	108.98	6.40E-08	Cathepsin F, putative	Pediculus humanus subsp. corporis	invertebrates
BcWN_10957	1598	1.37	8.02	0.0085
BcWN_10966	1361	49.27	7.29	0.0013	Superoxide dismutase [Cu-Zn]	Eisenia foetida	invertebrates
BcWN_10981	1567	2.45	62.13	1.20E-07
BcWN_10985	820	1.13	8.18	0.0032
BcWN_10987	1305	0.92	0.066	0.002	Heterogeneous nuclear ribonucleoprotein A1, A2/B1-like protein	Acromyrmex echinatior	invertebrates
BcWN_10989	1764	35.15	6.41	0.0051	Uncharacterized protein	Apis mellifera	invertebrates
BcWN_10996	633	1.31	8.6	0.0068
BcWN_10997	855	5.78	0.33	0.000011
BcWN_11038	1246	11.02	1.32	0.00044
BcWN_11047	953	1.7	7.78	0.034	Integrase, catalytic region	Shewanella denitrificans (strain OS217 / ATCC BAA-1090 / DSM 15013)	bacteria
BcWN_11048	1453	13.65	0.57	1.90E-07
BcWN_11050	1973	1.15	28.48	1.80E-07	Peptidyl-prolyl cis-trans isomerase, mitochondrial	Camponotus floridanus	invertebrates
BcWN_11065	1831	1.36	17.46	0.000035	Fatty acyl-CoA reductase 1	Camponotus floridanus	invertebrates
BcWN_11070	978	4.56	0.28	0.000024
BcWN_11080	854	0.38	2.06	0.037
BcWN_11090	1422	14.32	2.47	0.0039	Uncharacterized protein	Acyrthosiphon pisum	invertebrates
BcWN_11092	1393	4.26	0.98	0.027	Uncharacterized protein	Acyrthosiphon pisum	invertebrates
BcWN_11095	929	1.29	8.76	0.0044
BcWN_11100	2153	7.1	31.43	0.031
BcWN_11106	947	28.59	132.4	0.024
BcWN_11115	450	6.05	32.61	0.013
BcWN_11127	945	1.49	35.79	2.90E-07
BcWN_11143	1532	109.63	763.56	0.0021	Putative uncharacterized protein	Burkholderia mallei PRL-20	bacteria
BcWN_11152	1174	2.08	88.93	2.00E-09
BcWN_11160	1003	1.06	7.35	0.0037
BcWN_11162	1173	10.13	48.14	0.022
BcWN_11174	1142	7.3	63.61	0.00049
BcWN_11179	4799	1022.24	12.01	1.20E-12	Putative cuticle protein	Bombyx mori	invertebrates
BcWN_11184	848	3.48	0.23	0.000067	Coiled-coil-helix-coiled-coil-helix domain-containing protein 2, mitochondrial	Lepeophtheirus salmonis	invertebrates
BcWN_11200	1121	2	17.35	0.00066
BcWN_11204	3367	0.37	1.7	0.037	Transposase	Wolbachia endosymbiont of Culex quinquefasciatus JHB	bacteria
BcWN_11211	674	4.9	36.14	0.0018
BcWN_11214	753	0.52	4.13	0.0037
BcWN_11238	1394	37.03	1.71	2.20E-07	Odorant binding protein 4	Apolygus lucorum	invertebrates
BcWN_11239	875	2.24	0.24	0.0019	Cubilin (Fragment)	Harpegnathos saltator	invertebrates
BcWN_11241	1106	12.75	1.7	0.00087	Chemosensory protein 12	Tribolium castaneum	invertebrates
BcWN_11245	1004	1209.34	23.64	1.10E-10
BcWN_11247	1020	1.65	0.19	0.0028	Ribosomal protein L23A	Triatoma matogrossensis	invertebrates
BcWN_11253	894	16.65	3.21	0.0081
BcWN_11276	914	0.33	3.66	0.00065
BcWN_11280	1450	2.77	15.93	0.0082	Delta(9)-desaturase	Culex quinquefasciatus	invertebrates
BcWN_11283	1184	1.4	0.072	0.00022	LSU ribosomal protein L5p (L11e)	Candidatus Portiera aleyrodidarum BT-Q-AWRs	bacteria
BcWN_11288	814	0.37	2.79	0.007
BcWN_11292	1028	0.92	6.61	0.0034
BcWN_11295	1759	53.28	0.72	8.50E-12	AGAP003261-PA	Anopheles gambiae	invertebrates
BcWN_11314	1596	7.68	1.72	0.019
BcWN_11329	1339	8.64	42.7	0.018	3-oxoacyl-[acyl-carrier-protein] reductase	Culex quinquefasciatus	invertebrates
BcWN_11332	1322	6.01	0.34	0.000004	Uncharacterized protein	Acyrthosiphon pisum	invertebrates
BcWN_11339	1200	0.019	0.46	0.0085
BcWN_11353	737	4.54	0.67	0.0036
BcWN_11356	1968	12.9	92.5	0.0018	Prophenoloxidase	Sarcophaga bullata	invertebrates
BcWN_11363	801	0.55	4.31	0.0033
BcWN_11366	2495	4.96	1.25	0.036	Uncharacterized protein	Acyrthosiphon pisum	invertebrates
BcWN_11375	1485	15.84	71.18	0.028
BcWN_11386	4962	0.73	3.01	0.047	Ankyrin repeat domain protein	Wolbachia pipientis subsp. Culex pipiens (strain wPip)	bacteria
BcWN_11388	2330	0.6	4.05	0.0042	Putative uncharacterized protein	Wolbachia endosymbiont of Culex quinquefasciatus JHB	bacteria
BcWN_11425	832	1.41	7.6	0.017
BcWN_11430	935	5.36	27.61	0.015
BcWN_11442	1902	6.2	25.99	0.041	Tubulin beta-2 chain	Drosophila melanogaster	invertebrates
BcWN_11451	1000	11.5	72.71	0.0041	Mitochondrial thioredoxin 2	Bombyx mori	invertebrates
BcWN_11473	933	1.34	32.92	2.70E-07	Pol protein	Drosophila melanogaster	invertebrates
BcWN_11485	824	0.45	2.5	0.028
BcWN_11502	1234	12.85	239.42	0.0000013	Predicted protein (Fragment)	Nematostella vectensis	invertebrates
BcWN_11503	939	1.03	19.71	0.0000026
BcWN_11504	1313	41.74	3.46	0.00002	Uncharacterized protein	Acyrthosiphon pisum	invertebrates
BcWN_11527	1492	31.99	0.36	4.00E-12	ACYPI005632 protein	Acyrthosiphon pisum	invertebrates
BcWN_11535	735	0.75	9.53	0.00012
BcWN_11536	852	2.25	17.27	0.0016
BcWN_11541	2120	8.31	181.59	3.60E-07
BcWN_11551	1085	3.08	14.14	0.029
BcWN_11554	1265	3.81	0.83	0.023	Putative uncharacterized protein	Tribolium castaneum	invertebrates
BcWN_11569	2547	15.97	73.3	0.025	Vesicle amine transport protein	Bombyx mori	invertebrates
BcWN_11573	825	0.64	4.23	0.0091
BcWN_11585	1682	13.98	0.57	1.40E-07
BcWN_11586	701	4.05	21.42	0.014	Uncharacterized protein	Acyrthosiphon pisum	invertebrates
BcWN_11596	1834	2.32	0.54	0.032	Uncharacterized protein	Apis mellifera	invertebrates
BcWN_11600	1825	154.69	35.6	0.019	Putative alpha-N-acetylgalactosaminidase	Chorthippus parallelus	invertebrates
BcWN_11607	1390	118.39	0.2	7.30E-19
BcWN_11615	2341	47.33	5.32	0.00019
BcWN_11620	1595	0.46	11.07	5.00E-07
BcWN_11637	1075	3.67	0.9	0.041
BcWN_11643	1307	4.47	28.03	0.0045	Uncharacterized protein	Acyrthosiphon pisum	invertebrates
BcWN_11648	1773	91.68	0.36	3.70E-16	Uncharacterized protein	Acyrthosiphon pisum	invertebrates
BcWN_11658	1986	2524.41	8.6	2.10E-17
BcWN_11672	1739	53.6	4.77	0.000033	Cuticular protein analogous to peritrophins 1-G	Danaus plexippus	invertebrates
BcWN_11683	1160	1.97	0.18	0.00071	Ribosomal protein L22	Spodoptera frugiperda	invertebrates
BcWN_11692	1806	5.53	27.09	0.019	Uncharacterized protein	Acyrthosiphon pisum	invertebrates
BcWN_11696	753	0.46	3.76	0.0037	Uncharacterized protein	Acyrthosiphon pisum	invertebrates
BcWN_11733	1121	81.91	1693.56	5.40E-07
BcWN_11750	1408	9.84	42.33	0.036
BcWN_11755	1413	2.4	11.54	0.023	Protein Wnt	Apis mellifera	invertebrates
BcWN_11768	664	1.53	9.45	0.0078
BcWN_11775	851	5.02	31.62	0.0047
BcWN_11783	952	2.06	14.99	0.0022
BcWN_11802	644	0.82	5.62	0.0073
BcWN_11820	2470	104.61	8.98	0.000023	Protein C20orf121, putative	Pediculus humanus subsp. corporis	invertebrates
BcWN_11823	798	16.46	392.17	1.80E-07
BcWN_11831	1636	14.52	0.35	3.40E-09	Putative uncharacterized protein	Tribolium castaneum	invertebrates
BcWN_11840	1513	13.9	0.78	0.0000015	Uncharacterized protein	Strongylocentrotus purpuratus	invertebrates
BcWN_11844	852	0.89	0.075	0.011	Nascent polypeptide-associated complex subunit alpha	Drosophila melanogaster	invertebrates
BcWN_11848	1145	2.16	61.07	5.80E-08
BcWN_11852	1051	40.76	0.14	2.90E-15
BcWN_11854	834	1.58	0.15	0.0022	Calcium-independent protein kinase C	Aplysia californica	invertebrates
BcWN_11857	1614	89.08	3.98	1.30E-07	MDL1 (Fragment)	Anopheles bwambae	invertebrates
BcWN_11860	1266	0.73	3.42	0.038	Ankyrin motif protein	Wolbachia endosymbiont of Cadra cautella	bacteria
BcWN_11878	783	37.44	1.09	9.50E-09
BcWN_11880	1783	7.65	0.17	4.90E-09
BcWN_11887	2091	1.85	0.46	0.045	Adenylate cyclase	Culex quinquefasciatus	invertebrates
BcWN_11895	3626	62.05	0.31	1.60E-15	Uncharacterized protein	Acyrthosiphon pisum	invertebrates
BcWN_11898	2503	7.29	45.39	0.0044
BcWN_11909	1690	6.72	0.8	0.00046
BcWN_11916	4959	2.38	13.89	0.0067	Glucose dehydrogenase, putative	Pediculus humanus subsp. corporis	invertebrates
BcWN_11918	776	0.059	5.08	5.30E-08
BcWN_11922	689	1.01	14.46	0.000032	Putative phage related protein	Wolbachia endosymbiont of Culex quinquefasciatus JHB	bacteria
BcWN_11935	2638	26.91	6.88	0.033	Putative uncharacterized protein	Magnetospirillum gryphiswaldense	bacteria
BcWN_11954	1547	5.25	0.17	1.20E-07
BcWN_11974	887	1.15	8.74	0.0022
BcWN_11979	526	1.58	0.2	0.028
BcWN_11980	2449	111.05	18.58	0.0028	Cuticular protein PxutCPH5	Papilio xuthus	invertebrates
BcWN_11985	1081	3.82	18.92	0.019
BcWN_11989	1037	2.83	14.05	0.02
BcWN_11993	984	1.38	15.02	0.00016
BcWN_12000	881	20.91	0.73	5.80E-08	Uncharacterized protein	Bombyx mori	invertebrates
BcWN_12025	729	1.96	9.14	0.031
BcWN_12034	2851	30.43	130.06	0.036	Proteasome activator complex subunit 3	Acromyrmex echinatior	invertebrates
BcWN_12040	2488	38.51	0.06	1.80E-18	Cutilin-1, putative	Pediculus humanus subsp. corporis	invertebrates
BcWN_12045	815	0.79	7.31	0.00087
BcWN_12058	636	0.73	3.64	0.045
BcWN_12063	905	0.61	17.09	2.20E-07	Putative uncharacterized protein	Culex quinquefasciatus	invertebrates
BcWN_12077	718	1.16	7.82	0.0055	Proteasome subunit beta type	Papilio xuthus	invertebrates
BcWN_12095	1019	1.2	18.37	0.000013	Chemosensory protein 1	Culex quinquefasciatus	invertebrates
BcWN_12121	1150	56.08	257.25	0.025
BcWN_12129	1335	2.18	58.07	9.50E-08
BcWN_12131	849	174.66	3.46	1.60E-10
BcWN_12136	1138	0.49	13.27	2.70E-07
BcWN_12145	1855	3.58	28.27	0.001	Cyclin A3, putative (Fragment)	Ixodes scapularis	invertebrates
BcWN_12161	2175	4.48	24.88	0.0091	Reverse transcriptase, putative	Pediculus humanus subsp. corporis	invertebrates
BcWN_12166	1258	2.61	0.46	0.0099	Flotillin 2, isoform F	Drosophila melanogaster	invertebrates
BcWN_12174	455	2.08	23.16	0.00017
BcWN_12176	746	0.22	2.3	0.0036
BcWN_12202	808	2.4	0.16	0.00019	Putative uncharacterized protein	Tribolium castaneum	invertebrates
BcWN_12213	1704	6.1	106.29	0.0000024
BcWN_12221	1010	0.14	2.76	0.00008	Serine protease nudel	Harpegnathos saltator	invertebrates
BcWN_12229	361	0.58	3.92	0.024
BcWN_12241	995	2.92	0.41	0.004	Uncharacterized protein	Acyrthosiphon pisum	invertebrates
BcWN_12245	1023	3.41	0.73	0.026	Uncharacterized protein	Acyrthosiphon pisum	invertebrates
BcWN_12247	866	81.14	0.96	3.70E-12	C-type lectin	Papilio polytes	invertebrates
BcWN_12254	1052	56.85	14.62	0.034
BcWN_12258	1737	0.53	3.08	0.012	Viral A-type inclusion protein, putative	Trichomonas vaginalis	invertebrates
BcWN_12268	508	3.27	0.21	0.00049	Uncharacterized protein	Acyrthosiphon pisum	invertebrates
BcWN_12283	923	1.58	0.07	0.00023	Putative uncharacterized protein	Tribolium castaneum	invertebrates
BcWN_12310	765	5.01	0.25	0.0000091	Uncharacterized protein	Acyrthosiphon pisum	invertebrates
BcWN_12315	698	4.6	0.37	0.00017	Class A rhodopsin-like G-protein coupled receptor GPRrk, putative	Pediculus humanus subsp. corporis	invertebrates
BcWN_12326	2302	4.67	25.84	0.0093	Inosine-uridine preferring nucleoside hydrolase	Acromyrmex echinatior	invertebrates
BcWN_12339	848	282.22	7.25	1.40E-09
BcWN_12340	509	8.89	2.19	0.042
BcWN_12347	677	31.67	0.57	5.70E-10
BcWN_12376	813	1.73	7.46	0.047
BcWN_12382	600	1	10.6	0.00036
BcWN_12401	863	2.38	0.15	0.00012	40S ribosomal protein S3a	Periplaneta americana	invertebrates
BcWN_12402	1784	32.67	635.65	8.90E-07
BcWN_12409	657	0.25	4.21	0.00016
BcWN_12420	723	1.31	6.43	0.029
BcWN_12423	804	3.62	0.64	0.011	Ankyrin repeat and fibronectin type-III domain-containing protein 1	Harpegnathos saltator	invertebrates
BcWN_12430	1076	3.73	0.44	0.00088	DOMON domain-containing protein CG14681 (Fragment)	Harpegnathos saltator	invertebrates
BcWN_12431	1446	31	1.69	8.60E-07	Alpha tocopherol transfer protein	Papilio xuthus	invertebrates
BcWN_12433	801	66.11	11.69	0.0042	Chemosensory protein 2	Apis mellifera	invertebrates
BcWN_12457	842	0.52	2.72	0.032
BcWN_12461	2354	4.55	62.14	0.000017	Tyramine beta hydroxylase	Periplaneta americana	invertebrates
BcWN_12465	632	7.09	0.47	0.000036
BcWN_12471	794	2.56	29.19	0.000093
BcWN_12482	809	5.76	0.82	0.0025
BcWN_12487	1128	3.19	0.32	0.00055
BcWN_12490	1367	12.16	56.04	0.025
BcWN_12491	1040	4.97	1.3	0.05
BcWN_12500	812	1.22	18.52	0.000016
BcWN_12511	1035	22.41	576.03	9.20E-08
BcWN_12516	1032	49.74	1.22	1.70E-09
BcWN_12521	1894	346.36	0.59	8.80E-20
BcWN_12523	1211	3.56	0.57	0.0049	Tryptophan 2,3-dioxygenase	Aedes aegypti	invertebrates
BcWN_12533	896	0.64	0.048	0.02	C4-dicarboxylate transporter DctA	Liberibacter solanacearum (strain CLso-ZC1)	bacteria
BcWN_12536	1442	34.46	0.03	9.60E-18
BcWN_12538	1001	8.92	1.61	0.0062	Neuroglian, putative	Pediculus humanus subsp. corporis	invertebrates
BcWN_12557	1629	0.35	8.44	7.60E-07	Putative uncharacterized protein	Branchiostoma floridae	invertebrates
BcWN_12583	1381	6.03	32.39	0.011
BcWN_12587	732	3.44	16.27	0.026
BcWN_12596	1142	3.31	0.34	0.00053
BcWN_12600	1178	3.41	21.31	0.0049
BcWN_12614	1390	15.06	2	0.00077	Putative uncharacterized protein	Tribolium castaneum	invertebrates
BcWN_12616	1348	46.8	1.97	9.80E-08	Protein takeout, putative	Pediculus humanus subsp. corporis	invertebrates
BcWN_12619	1034	66.32	1772.18	6.60E-08	Vitellogenin-1	Periplaneta americana	invertebrates
BcWN_12638	519	7.29	0.78	0.00073
BcWN_12652	805	2.18	10.03	0.032
BcWN_12653	2462	0.74	18.03	2.40E-07	GATA zinc finger domain-containing protein 14	Dictyostelium discoideum	invertebrates
BcWN_12655	1744	3.85	0.92	0.031
BcWN_12658	1621	4.81	97.1	7.40E-07	Cathepsin B	Tribolium castaneum	invertebrates
BcWN_12660	723	2.55	0.21	0.00051
BcWN_12710	1647	6.15	32.62	0.012
BcWN_12713	884	2.69	0.56	0.025
BcWN_12725	1058	0.57	3.71	0.0082
BcWN_12730	879	26.6	2.51	0.000067	Heme oxygenase 1	Culex quinquefasciatus	invertebrates
BcWN_12742	550	1.18	13.13	0.00023
BcWN_12760	854	3.24	0.1	0.0000053
BcWN_12766	864	0.67	3.79	0.019
BcWN_12768	2090	225.15	5.69	1.10E-09	Cuticular protein 97Ea	Drosophila melanogaster	invertebrates
BcWN_12779	1491	11.63	74.81	0.0036
BcWN_12787	1362	47.72	12.41	0.036	Putative uncharacterized protein GLEAN_08298	Tribolium castaneum	invertebrates
BcWN_12799	1468	125.56	1.97	2.10E-11	C-type lectin 11	Bombyx mori	invertebrates
BcWN_12804	1536	0.95	5.68	0.0078
BcWN_12806	1068	0.93	0.08	0.0055	14-3-3 protein zeta	Bombyx mori	invertebrates
BcWN_12816	1073	11.27	1.4	0.00056
BcWN_12830	2176	577.06	0.16	2.10E-25
BcWN_12840	646	0.25	2.39	0.0063
BcWN_12842	1261	1.15	0.12	0.0024	Bursicon receptor (Fragment)	Tribolium castaneum	invertebrates
BcWN_12854	1628	3.64	0.75	0.015	Tailup	Tribolium castaneum	invertebrates
BcWN_12871	717	2.48	0.24	0.0012
BcWN_12873	966	632.05	11.2	5.00E-11	Uncharacterized protein	Acyrthosiphon pisum	invertebrates
BcWN_12874	844	0.96	4.47	0.042
BcWN_12879	2014	153.49	42.42	0.047	Uncharacterized protein	Acyrthosiphon pisum	invertebrates
BcWN_12890	1032	1.43	13.64	0.00042	Serine/threonine-protein kinase Nek8	Crassostrea gigas	invertebrates
BcWN_12914	1213	3.2	0.64	0.017	Nesprin-1 (Fragment)	Acromyrmex echinatior	invertebrates
BcWN_12938	980	0.49	2.43	0.046	Ankyrin repeat domain protein	Wolbachia endosymbiont of Culex quinquefasciatus JHB	bacteria
BcWN_12949	1047	1.68	8.18	0.024
BcWN_12951	3173	203.58	0.054	4.70E-25	Putative cuticle protein	Bombyx mori	invertebrates
BcWN_12953	928	3.21	0.069	0.0000011
BcWN_12955	923	0.83	0.046	0.0045	Hsc70/Hsp90-organizing protein HOP	Danaus plexippus	invertebrates
BcWN_12972	1213	0.88	3.96	0.041	GA25631	Drosophila pseudoobscura pseudoobscura	invertebrates
BcWN_12996	802	7.14	32.83	0.027
BcWN_12997	632	6.79	45.49	0.0032
BcWN_13012	929	3.28	0.81	0.049
BcWN_13020	657	8.29	0.33	0.000001
BcWN_13022	1528	16.99	2.33	0.00087
BcWN_13027	517	5.94	0.99	0.0076	Putative uncharacterized protein	Burkholderia multivorans (strain ATCC 17616 / 249)	bacteria
BcWN_13031	551	0.8	7.04	0.0015
BcWN_13032	2730	9.74	0.85	0.000036	Uncharacterized protein	Acyrthosiphon pisum	invertebrates
BcWN_13052	791	0.23	3.82	0.00015
BcWN_13071	870	127.57	0.1	7.40E-20	Cuticular protein PpolCPR70	Papilio polytes	invertebrates
BcWN_13073	764	1.6	20.05	0.000062
BcWN_13086	2424	4.29	85.08	8.10E-07	Uncharacterized protein	Strongylocentrotus purpuratus	invertebrates
BcWN_13088	1315	20.52	138.79	0.0026	Flightin	Lethocerus indicus	invertebrates
BcWN_13092	818	3.44	0.052	5.10E-07
BcWN_13093	1203	0.35	2.74	0.0033
BcWN_13096	2718	43.66	0.17	5.10E-16	Cuticle protein	Culex quinquefasciatus	invertebrates
BcWN_13098	1678	4.39	0.78	0.0064	Poly(U)-binding-splicing factor half pint	Drosophila melanogaster	invertebrates
BcWN_13101	1063	1.15	5.7	0.026	Uncharacterized protein	Strongylocentrotus purpuratus	invertebrates
BcWN_13103	1190	30.1	122.52	0.046
BcWN_13113	775	2.47	10.75	0.042
BcWN_13133	702	3.12	0.31	0.00091
BcWN_13143	1066	17.89	85.47	0.021
BcWN_13158	743	16.56	0.37	7.00E-09	Uncharacterized protein	Acyrthosiphon pisum	invertebrates
BcWN_13161	1259	0.31	1.89	0.017
BcWN_13164	556	17.93	3.16	0.0055
BcWN_13173	789	5.85	25.55	0.036
BcWN_13177	1901	6.46	29.65	0.026
BcWN_13179	922	0.4	2.23	0.028
BcWN_13185	2439	8.38	0.83	0.00011	Myoglianin	Tribolium castaneum	invertebrates
BcWN_13203	601	7.53	1.35	0.0083	Pro-resilin	Drosophila melanogaster	invertebrates
BcWN_13217	1315	1.72	0.11	0.00013
BcWN_13220	801	19.48	2.38	0.00047
BcWN_13225	1814	5.8	26.48	0.027
BcWN_13228	651	12.98	53.9	0.044
BcWN_13229	722	1.98	0.24	0.0045
BcWN_13237	918	8.6	178.89	5.70E-07
BcWN_13245	1985	334.33	0.24	1.00E-22	Uncharacterized protein	Acyrthosiphon pisum	invertebrates
BcWN_13250	1918	7.77	31.57	0.047	Serine protease snake, putative	Pediculus humanus subsp. corporis	invertebrates
BcWN_13254	740	0.78	0.029	0.007	ACYPI002360 protein	Acyrthosiphon pisum	invertebrates
BcWN_13262	626	4.65	1.03	0.031
BcWN_13266	1581	16.4	66.34	0.047
BcWN_13269	1281	0.18	1.92	0.0015
BcWN_13272	622	1.22	6.1	0.029
BcWN_13280	2729	493.79	0.26	5.80E-24	Putative uncharacterized protein	Pediculus humanus subsp. corporis	invertebrates
BcWN_13286	3033	1.27	9.47	0.0016	Cytochrome P450 CYP349b1	Dendroctonus ponderosae	invertebrates
BcWN_13310	723	18.96	0.27	2.70E-10
BcWN_13314	870	119.13	1.16	6.10E-13
BcWN_13319	1626	791.16	0.41	5.70E-24
BcWN_13334	1311	14.05	57.48	0.046
BcWN_13343	590	0.47	13.03	7.70E-07
BcWN_13360	1290	5.64	0.3	0.000004
BcWN_13362	290	0.88	16.4	0.000022
BcWN_13364	1571	0.87	5.51	0.0058
BcWN_13367	1349	3921.68	1.86	1.30E-24	Cuticular protein PpolCPR68	Papilio polytes	invertebrates
BcWN_13375	2638	10.98	2.92	0.042
BcWN_13383	393	6.75	1.25	0.014
BcWN_13389	1035	38.6	8.24	0.013	Putative uncharacterized protein	Toxoplasma gondii	invertebrates
BcWN_13398	967	35.88	6.96	0.0075	Uncharacterized protein	Acyrthosiphon pisum	invertebrates
BcWN_13418	1004	0.9	4.42	0.03
BcWN_13427	597	15	0.43	5.60E-08
BcWN_13431	679	0.58	7.32	0.00016
BcWN_13441	1691	5.86	170.64	3.60E-08	Predicted protein	Nematostella vectensis	invertebrates
BcWN_13446	707	0.42	4.03	0.0018
BcWN_13454	1239	41.12	0.78	2.20E-10	Uncharacterized protein	Acyrthosiphon pisum	invertebrates
BcWN_13455	820	87.26	0.21	6.60E-17	Apolipoprotein D	Acromyrmex echinatior	invertebrates
BcWN_13476	942	5.59	1.36	0.036
BcWN_13483	1017	1.07	5.83	0.015	Katanin p60 ATPase-containing subunit A-like 1	Acromyrmex echinatior	invertebrates
BcWN_13490	989	7.7	0.76	0.00019	CYP4U3v1	Reticulitermes flavipes	invertebrates
BcWN_13498	2327	3.55	87.33	1.40E-07	Uncharacterized protein	Acyrthosiphon pisum	invertebrates
BcWN_13518	1397	4.35	73.21	0.0000034
BcWN_13522	335	47.54	3.84	0.000027
BcWN_13533	1706	15.72	398.04	1.00E-07	Inositol monophosphatase 2	Camponotus floridanus	invertebrates
BcWN_13535	1121	226.19	18.12	0.000014	Salivary secreted protein	Triatoma infestans	invertebrates
BcWN_13543	1211	0.72	7.96	0.00021	Putative uncharacterized protein	Tribolium castaneum	invertebrates
BcWN_13545	1124	196.86	5.6	3.20E-09
BcWN_13553	2091	4.47	94.53	4.90E-07
BcWN_13583	1192	1.26	8.09	0.0055
BcWN_13587	833	2.41	0.051	0.0000069
BcWN_13595	1740	46.13	11.81	0.033	Protoheme IX farnesyltransferase, mitochondrial	Harpegnathos saltator	invertebrates
BcWN_13611	1091	3	14.96	0.019
BcWN_13617	1069	21.96	4.49	0.011	Putative RNA-directed DNA polymerase from transposon BS	Crassostrea gigas	invertebrates
BcWN_13620	615	3.27	0.77	0.046
BcWN_13629	1711	142.6	7.51	4.70E-07	Uncharacterized protein	Acyrthosiphon pisum	invertebrates
BcWN_13633	395	1.4	10.3	0.0046
BcWN_13637	692	2.84	0.4	0.0066	40S ribosomal protein S16, putative	Pediculus humanus subsp. corporis	invertebrates
BcWN_13638	2124	1.24	0.2	0.0094	Translation elongation factor Tu	Candidatus Portiera aleyrodidarum BT-B-HRs	bacteria
BcWN_13643	783	24.38	127.46	0.013	Troponin C, isoform 1 (Fragment)	Harpegnathos saltator	invertebrates
BcWN_13661	1143	47.54	1.84	5.50E-08
BcWN_13662	761	7.28	32.01	0.034
BcWN_13671	915	8.45	2.22	0.046
BcWN_13674	1704	31.78	5.42	0.0033	Gamma-glutamyl hydrolase A	Harpegnathos saltator	invertebrates
BcWN_13679	2421	152.08	24.89	0.0024	Putative calcium-binding protein p22	Maconellicoccus hirsutus	invertebrates
BcWN_13680	1070	10.33	238.32	2.40E-07
BcWN_13710	1563	232.04	0.26	9.40E-21	Uncharacterized protein	Acyrthosiphon pisum	invertebrates
BcWN_13713	592	4.56	1.01	0.032
BcWN_13714	497	2.04	14.09	0.004	Augmenter of liver regeneration	Drosophila melanogaster	invertebrates
BcWN_13726	1578	5.72	1.37	0.028
BcWN_13741	1945	625.18	26.9	8.40E-08	Putative uncharacterized protein	Pediculus humanus subsp. corporis	invertebrates
BcWN_13763	1762	101.95	484.74	0.021	Tubulin beta chain	Paracentrotus lividus	invertebrates
BcWN_13765	692	0.67	4.77	0.0067
BcWN_13767	1517	1830.15	15.8	7.90E-14
BcWN_13773	549	2.94	0.55	0.024	Uncharacterized protein	Strongylocentrotus purpuratus	invertebrates
BcWN_13779	1559	0.52	6.14	0.00013
BcWN_13813	2052	210.39	5.36	1.20E-09
BcWN_13822	523	2.52	16.83	0.0044
BcWN_13824	963	1.77	12.19	0.0033
BcWN_13825	1328	0.45	4.26	0.00082	DNA-directed RNA polymerase subunit alpha	Wolbachia pipientis wAlbB	bacteria
BcWN_13832	592	8.62	1.45	0.0054	Cardioactive peptide	Periplaneta americana	invertebrates
BcWN_13840	1141	0.2	1.82	0.0043	Ankyrin repeat domain protein	Wolbachia endosymbiont of Culex quinquefasciatus JHB	bacteria
BcWN_13848	938	0.94	6.9	0.0031	3-5 exonuclease	Danaus plexippus	invertebrates
BcWN_13850	914	3.96	0.047	7.00E-08
BcWN_13852	634	11.21	52.17	0.025
BcWN_13863	548	0.42	5.43	0.00043
BcWN_13879	757	11.65	57.42	0.018
BcWN_13883	779	7.62	1.43	0.01
BcWN_13898	1009	24.89	107.58	0.035
BcWN_13959	985	0.8	5.87	0.003
BcWN_13968	1088	0.49	2.32	0.048
BcWN_13971	1040	5.48	0.14	9.70E-08	Putative uncharacterized protein	Tribolium castaneum	invertebrates
BcWN_13979	922	15.4	0.37	8.30E-09
BcWN_13980	1622	1.85	14.71	0.0011
BcWN_13982	510	1.04	6.64	0.011
BcWN_13990	1494	1399.96	17.11	1.60E-12
BcWN_14002	887	1.12	7.17	0.0064
BcWN_14006	519	12.5	2.77	0.022
BcWN_14018	2023	27.04	7.09	0.038	Uncharacterized protein	Strongylocentrotus purpuratus	invertebrates
BcWN_14027	1231	0.64	0.1	0.035	Cytochrome c1, heme protein, mitochondrial	Camponotus floridanus	invertebrates
BcWN_14029	1374	7.74	202.02	8.70E-08	Cathepsin F, putative	Pediculus humanus subsp. corporis	invertebrates
BcWN_14032	1198	664.23	0.32	7.20E-24
BcWN_14033	1152	0.44	6.12	0.000067
BcWN_14049	842	1.21	8.04	0.0051
BcWN_14050	1388	6.74	0.63	0.00011	TNF receptor-associated factor 4	Acromyrmex echinatior	invertebrates
BcWN_14052	1137	3.67	0.79	0.022
BcWN_14069	720	3.14	0.65	0.026	Heat shock protein HSP70-12A, putative (Fragment)	Ixodes scapularis	invertebrates
BcWN_14089	947	2.44	55.69	3.60E-07
BcWN_14099	762	1.03	4.55	0.05
BcWN_14107	1301	9.58	181.19	0.0000012
BcWN_14108	381	8.91	1.63	0.012
BcWN_14111	1503	1.24	29.96	2.60E-07
BcWN_14119	629	3.38	0.65	0.023
BcWN_14123	539	0.13	1.19	0.032
BcWN_14124	1120	0.41	4.88	0.00026	Uncharacterized protein	Acyrthosiphon pisum	invertebrates
BcWN_14130	1110	0.21	1.39	0.021	Putative uncharacterized protein	Wolbachia endosymbiont of Culex quinquefasciatus JHB	bacteria
BcWN_14132	971	4.99	0.71	0.0024	Chitinase 5	Tribolium castaneum	invertebrates
BcWN_14143	602	153.07	5504.25	5.80E-09	Vitellogenin	Lethocerus deyrollei	invertebrates
BcWN_14175	819	1.61	36.1	5.40E-07	Putative uncharacterized protein GLEAN_08391	Tribolium castaneum	invertebrates
BcWN_14176	1269	3.15	0.29	0.00027	Glyceraldehyde-3-phosphate dehydrogenase	Homalodisca vitripennis	invertebrates
BcWN_14182	1813	8.56	0.89	0.00015
BcWN_14193	731	1.77	7.88	0.042
BcWN_14195	1573	2.82	60.37	4.90E-07
BcWN_14200	1769	2.53	35.87	0.000014
BcWN_14203	359	16.2	0.12	1.50E-09	Chitinase 5	Tribolium castaneum	invertebrates
BcWN_14216	886	125.78	3951.85	1.80E-08	Vitellogenin-1	Periplaneta americana	invertebrates
BcWN_14223	1108	1.35	22.6	0.0000058
BcWN_14226	964	132.39	0.8	1.30E-14	Cutile protein, putative	Pediculus humanus subsp. corporis	invertebrates
BcWN_14231	871	1.86	0.34	0.024
BcWN_14238	337	13.42	2.99	0.026
BcWN_14256	569	10.34	2.37	0.026
BcWN_14258	685	4.08	0.78	0.016
BcWN_14275	779	0.18	2.58	0.00077
BcWN_14283	1088	3.01	22.19	0.0018
BcWN_14290	811	7.23	35.1	0.02
BcWN_14298	1109	1.71	18.6	0.00014
BcWN_14304	1419	32.57	5.6	0.0035	Tubulin alpha chain	Haemonchus contortus	invertebrates
BcWN_14307	590	0.27	3.56	0.001
BcWN_14317	1002	12.74	1.52	0.00042
BcWN_14319	771	23.38	3.7	0.0023
BcWN_14327	726	4.23	0.62	0.0048
BcWN_14332	475	0.34	10.06	0.0000025
BcWN_14351	986	2.83	0.33	0.0015	Receptor for activated protein kinase C-like	Blattella germanica	invertebrates
BcWN_14355	770	0.3	4.98	0.000069	Serine protease gd	Camponotus floridanus	invertebrates
BcWN_14356	820	34.54	0.1	1.80E-14
BcWN_14374	1407	0.49	0.015	0.0023
BcWN_14381	691	4.28	0.71	0.0078
BcWN_14390	243	0.38	27.42	7.60E-09
BcWN_14418	1151	13.5	399.49	3.10E-08	Serine protease easter	Harpegnathos saltator	invertebrates
BcWN_14445	1245	88.9	0.4	1.40E-15	Similar to CG4702	Papilio xuthus	invertebrates
BcWN_14456	718	3.05	0.3	0.00091	40S ribosomal protein S9	Drosophila melanogaster	invertebrates
BcWN_14463	1236	23.49	1.87	0.000018
BcWN_14465	689	0.34	6	0.00004
BcWN_14469	1230	5.87	97.72	0.0000036
BcWN_14472	749	19.82	585.31	3.10E-08
BcWN_14477	650	0.6	6.99	0.0003
BcWN_14479	1592	72.92	5.22	0.0000059	Putative cuticle protein	Bombyx mori	invertebrates
BcWN_14518	1091	35.1	0.02	2.10E-17
BcWN_14528	1013	2.87	0.57	0.019
BcWN_14535	2441	1258.09	0.46	3.40E-25	Cuticular protein CPG12	Papilio xuthus	invertebrates
BcWN_14537	884	67.05	320.02	0.02
BcWN_14549	1030	11.7	57.26	0.018	ACYPI001868 protein	Acyrthosiphon pisum	invertebrates
BcWN_14551	1914	18.66	84.01	0.028
BcWN_14555	876	1.16	0.17	0.017	Ubiquinol-cytochrome c reductase iron-sulfur subunit	Dendroctonus ponderosae	invertebrates
BcWN_14562	1213	0.48	22.68	2.70E-09
BcWN_14578	1391	14.55	1.51	0.00014	Actin-5C	Anopheles gambiae	invertebrates
BcWN_14593	580	0.2	1.37	0.04	Mangetout, isoform D	Drosophila melanogaster	invertebrates
BcWN_14612	771	2.1	51.51	2.30E-07
BcWN_14632	1221	13.91	3.11	0.018	Endonuclease-reverse transcriptase	Bombyx mori	invertebrates
BcWN_14633	327	1.62	8.19	0.037
BcWN_14635	1442	45.08	285.21	0.0039
BcWN_14641	716	0.32	2.18	0.02
BcWN_14654	551	23.59	0.078	1.40E-12
BcWN_14659	1323	5.55	22.77	0.046
BcWN_14664	1432	1554.68	0.46	2.10E-25	Uncharacterized protein	Acyrthosiphon pisum	invertebrates
BcWN_14668	1297	21.13	1.45	0.000006	CG9134, isoform A	Drosophila melanogaster	invertebrates
BcWN_14682	898	0.28	2.7	0.0025	Iron-sulfur cluster insertion protein (HesB/YadR/YfhF family protein)	Wolbachia pipientis wAlbB	bacteria
BcWN_14689	2762	174.98	13.65	0.000011	Tyrosine 3-monooxygenase	Drosophila melanogaster	invertebrates
BcWN_14698	1045	0.33	3.05	0.0017
BcWN_14729	1095	0.32	1.82	0.026	Putative uncharacterized protein	Wolbachia endosymbiont of Culex quinquefasciatus JHB	bacteria
BcWN_14739	599	3.04	15.41	0.019
BcWN_14745	2652	215.42	23.95	0.00016	Uncharacterized protein	Acyrthosiphon pisum	invertebrates
BcWN_14753	487	0.95	4.88	0.039	Putative uncharacterized protein	Tribolium castaneum	invertebrates
BcWN_14754	1319	9.28	0.29	6.00E-08	GH09355p	Drosophila melanogaster	invertebrates
BcWN_14774	802	4.89	0.75	0.0042	Neurogenic locus notch-like protein protein 1	Harpegnathos saltator	invertebrates
BcWN_14788	816	7.13	1.52	0.018
BcWN_14795	796	6.84	1.02	0.0026
BcWN_14809	2495	17.32	1.04	0.0000018	cGMP-dependent protein kinase, isozyme 1	Drosophila melanogaster	invertebrates
BcWN_14813	2394	8.26	240.9	3.30E-08
BcWN_14818	587	14.79	1.68	0.0004
BcWN_14819	1262	24.45	597.67	1.40E-07
BcWN_14842	1214	2813.12	2.81	4.30E-22	Uncharacterized protein (Fragment)	Ciona savignyi	invertebrates
BcWN_14846	1026	2.54	11.4	0.034	Cytochrome P450	Orconectes limosus	invertebrates
BcWN_14856	907	1456.27	6.64	3.40E-16	Cuticular protein RR-1 motif 32	Danaus plexippus	invertebrates
BcWN_14860	626	0.29	2.02	0.029
BcWN_14872	906	342.67	31.8	0.000042	Chemosensory protein	Dendroctonus ponderosae	invertebrates
BcWN_14886	688	0.27	1.9	0.025
BcWN_14896	1866	0.73	5.21	0.0028	Tubulin polyglutamylase ttll6	Harpegnathos saltator	invertebrates
BcWN_14897	768	0.3	2.93	0.0025
BcWN_14898	1545	1.7	45.6	9.30E-08
BcWN_14899	1231	25.41	1.01	8.70E-08	Putative uncharacterized protein	Branchiostoma floridae	invertebrates
BcWN_14911	1171	1.38	0.16	0.0039	High mobility group protein DSP1	Drosophila melanogaster	invertebrates
BcWN_14922	498	8.25	0.17	2.40E-07
BcWN_14932	562	0.62	3.24	0.039
BcWN_14950	1811	43.82	11.15	0.032	GI23060	Drosophila mojavensis	invertebrates
BcWN_14952	724	4.59	1.07	0.038
BcWN_14963	1651	3.03	0.51	0.0053
BcWN_14964	654	22.55	4.19	0.0067
BcWN_14973	580	0.8	9.75	0.0002
BcWN_14974	957	1.4	0.22	0.016
BcWN_14977	869	7.17	0.44	0.000014	Uncharacterized protein	Acyrthosiphon pisum	invertebrates
BcWN_14990	1146	3.2	13.96	0.037
BcWN_14991	2119	149.34	38.67	0.034
BcWN_14992	1305	89.85	544.98	0.0051
BcWN_14993	517	6.92	32.77	0.025
BcWN_15000	721	1.82	10.4	0.011
BcWN_15010	777	1278.85	47.36	2.50E-08
BcWN_15021	1599	6.52	34.46	0.012
BcWN_15022	670	25.56	6.55	0.036
BcWN_15039	606	5.1	0.035	5.50E-08
BcWN_15049	639	3.87	0.37	0.00066
BcWN_15059	2066	42.39	4.23	0.000079	HR3 isoform A	Blattella germanica	invertebrates
BcWN_15072	937	1.8	0.27	0.01	Chemosensory protein 5	Apis mellifera	invertebrates
BcWN_15081	1096	9.39	105.25	0.000077
BcWN_15084	1187	2.8	0.69	0.043	Uncharacterized protein	Apis mellifera	invertebrates
BcWN_15087	894	118.93	0.14	2.90E-19	Cutile protein, putative	Pediculus humanus subsp. corporis	invertebrates
BcWN_15090	904	747.35	23.44	6.40E-09	Endocuticle structural glycoprotein SgAbd-8	Schistocerca gregaria	invertebrates
BcWN_15093	1075	1918.46	24.85	2.70E-12	Cuticular protein PpolCPR68	Papilio polytes	invertebrates
BcWN_15094	831	1.17	0.052	0.001
BcWN_15095	598	1.35	6.52	0.036
BcWN_15096	614	0.41	3.63	0.004	CG4313, isoform A	Drosophila melanogaster	invertebrates
BcWN_15097	1238	5.78	1.45	0.039
BcWN_15105	1747	0.22	1.36	0.017	Uncharacterized protein	Wolbachia pipientis wAlbB	bacteria
BcWN_15118	825	322.35	16.02	2.90E-07
BcWN_15120	589	0.43	14.4	2.20E-07
BcWN_15121	630	9.45	50.43	0.012
BcWN_15122	717	4.12	85.39	7.30E-07
BcWN_15128	756	4.89	0.34	0.000063
BcWN_15138	903	5.52	0.31	0.00001
BcWN_15140	919	3.24	0.54	0.0074
BcWN_15143	727	1.81	8.52	0.032
BcWN_15149	2330	329.69	0.43	9.40E-21	ACYPI000840 protein	Acyrthosiphon pisum	invertebrates
BcWN_15156	1512	2.63	68.87	9.80E-08	Cathepsin	Danaus plexippus	invertebrates
BcWN_15168	1528	3.63	0.91	0.042	Transmembrane protein 132B	Harpegnathos saltator	invertebrates
BcWN_15170	676	1.78	0.19	0.004	Peroxiredoxin	Bombyx mori	invertebrates
BcWN_15177	1058	340.33	1373.46	0.047	Ejaculatory bulb-specific protein 3, putative	Pediculus humanus subsp. corporis	invertebrates
BcWN_15189	978	1200.04	0.59	4.50E-24	Uncharacterized protein	Acyrthosiphon pisum	invertebrates
BcWN_15203	463	1	5.74	0.023
BcWN_15216	1835	4.54	23.42	0.014
BcWN_15219	673	6.31	1.21	0.012	Ebony (Fragment)	Drosophila novamexicana	invertebrates
BcWN_15223	921	3.98	0.47	0.0012
BcWN_15230	1116	6.31	0.077	3.20E-09
BcWN_15236	530	1.74	16.81	0.00049	Uncharacterized protein	Bombyx mori	invertebrates
BcWN_15240	940	263.17	1.03	1.90E-16	Cuticle protein 18.6, isoform A	Locusta migratoria	invertebrates
BcWN_15241	1924	477.47	8.82	7.00E-11
BcWN_15244	1441	6.54	156.02	1.80E-07
BcWN_15250	1633	164.39	0.22	6.00E-20	Putative uncharacterized protein	Camponotus floridanus	invertebrates
BcWN_15255	230	0.8	17.6	0.000017
BcWN_15262	496	1.12	0.086	0.024	Cold shock-like protein CspE	Buchnera aphidicola subsp. Baizongia pistaciae (strain Bp)	bacteria
BcWN_15270	838	4.05	0.92	0.033	Synaptonemal complex protein ZIP1, putative	Pediculus humanus subsp. corporis	invertebrates
BcWN_15288	967	1.77	14.53	0.001
BcWN_15301	1628	8.75	81.65	0.00029	Putative glycerol kinase 3	Camponotus floridanus	invertebrates
BcWN_15316	1511	0.37	2.52	0.0067	Propionyl-CoA carboxylase, alpha subunit	Wolbachia pipientis subsp. Culex pipiens (strain wPip)	bacteria
BcWN_15333	321	0.72	8.28	0.00092
BcWN_15334	2067	43.54	2.88	0.0000033	Protein toll, putative	Pediculus humanus subsp. corporis	invertebrates
BcWN_15345	464	4.73	21.74	0.031	Putative uncharacterized protein	Wolbachia endosymbiont of Culex quinquefasciatus JHB	bacteria
BcWN_15355	1318	1.28	10.03	0.0014
BcWN_15356	670	4.86	0.26	0.000017
BcWN_15378	2680	1217.45	84.82	0.0000043
BcWN_15380	1013	659.33	0.4	5.00E-23	Putative uncharacterized protein	Tribolium castaneum	invertebrates
BcWN_15390	541	8.62	39.56	0.028
BcWN_15410	1772	1.93	18.54	0.00028
BcWN_15412	654	4.38	0.26	0.000045
BcWN_15419	628	3.23	0.72	0.043
BcWN_15443	1302	1.21	0.12	0.0015	Cadherin-87A (Fragment)	Acromyrmex echinatior	invertebrates
BcWN_15446	554	0.54	3.17	0.028
BcWN_15448	735	0.031	1.49	0.00019
BcWN_15458	768	18.21	116.12	0.0039
BcWN_15463	433	35.08	1.19	5.50E-08
BcWN_15479	1212	53.94	223.82	0.042
BcWN_15481	1225	11.23	1.71	0.0021
BcWN_15515	1061	22.1	1.7	0.000016	Protein drumstick, putative	Pediculus humanus subsp. corporis	invertebrates
BcWN_15522	930	8.41	40.1	0.022
BcWN_15528	878	3.55	0.15	0.0000052	Putative uncharacterized protein	Tribolium castaneum	invertebrates
BcWN_15537	739	1.84	10.55	0.011
BcWN_15539	875	4.01	0.69	0.008	Homeobox protein Nkx-6.1, putative	Pediculus humanus subsp. corporis	invertebrates
BcWN_15555	742	1.43	7.56	0.018
BcWN_15563	1059	2.22	0.28	0.003	Integrin alpha-PS2, putative	Pediculus humanus subsp. corporis	invertebrates
BcWN_15599	1019	248.04	0.9	1.10E-16	Cuticle protein-like protein	Triatoma matogrossensis	invertebrates
BcWN_15604	619	0.26	7.89	0.0000021
BcWN_15611	1294	3.82	0.5	0.0014
BcWN_15616	1020	0.23	8.8	8.50E-08
BcWN_15619	528	4.68	21.3	0.031
BcWN_15620	838	5.48	1.07	0.013
BcWN_15625	1462	23.43	6.17	0.039
BcWN_15626	1511	189.89	5.33	2.80E-09	Peritrophin-1, putative	Pediculus humanus subsp. corporis	invertebrates
BcWN_15636	790	4.41	0.22	0.0000099	40S ribosomal protein S5	Acromyrmex echinatior	invertebrates
BcWN_15659	894	3.12	0.12	0.000012	Protein Wnt	Apis mellifera	invertebrates
BcWN_15662	1845	31.3	3.01	0.000062	Neuronal pentraxin-2	Harpegnathos saltator	invertebrates
BcWN_15680	633	6.02	1.22	0.019
BcWN_15686	1145	61.2	1.03	6.30E-11
BcWN_15689	675	23.53	6.03	0.037
BcWN_15697	630	16.05	0.44	3.50E-08
BcWN_15702	278	27.9	623.54	3.20E-07
BcWN_15706	598	2.97	34.5	0.000084
BcWN_15708	686	7.1	0.94	0.0016
BcWN_15717	637	1.3	7.43	0.015
BcWN_15722	896	7.34	83.15	0.000074	Histone H3	Urechis caupo	invertebrates
BcWN_15738	1058	1556.62	33.27	2.30E-10
BcWN_15758	549	2.35	0.12	0.00048	Putative uncharacterized protein	Tribolium castaneum	invertebrates
BcWN_15761	1341	2	0.16	0.00023	Cathepsin B-like proteinase	Diabrotica virgifera virgifera	invertebrates
BcWN_15775	801	5.97	1.52	0.045
BcWN_15777	1335	1.78	45.73	1.30E-07
BcWN_15797	1014	9.93	2.22	0.02
BcWN_15799	610	0.53	3.09	0.026
BcWN_15801	653	2.76	0.39	0.0072	Putative ribosomal protein L11	Maconellicoccus hirsutus	invertebrates
BcWN_15803	274	586.42	0.23	9.40E-22
BcWN_15810	831	22.83	6.03	0.042
BcWN_15827	616	3.48	0.49	0.0054
BcWN_15830	1113	2.47	10.43	0.045
BcWN_15831	558	9.89	0.077	2.40E-09
BcWN_15834	905	1.76	0.24	0.0067	Titin	Drosophila melanogaster	invertebrates
BcWN_15850	1406	5.93	38.3	0.0036	Putative uncharacterized protein	Plasmodium falciparum (isolate 3D7)	invertebrates
BcWN_15851	985	109.25	2.35	3.80E-10
BcWN_15854	1255	5.22	1.28	0.035
BcWN_15859	1619	63.19	295.75	0.023	Inosine-5'-monophosphate dehydrogenase	Harpegnathos saltator	invertebrates
BcWN_15861	1198	1.25	8.05	0.0055	Orotate phosphoribosyltransferase	Wolbachia pipientis wAlbB	bacteria
BcWN_15876	419	2.09	0.2	0.012	Uncharacterized protein (Fragment)	Escherichia coli chi7122	bacteria
BcWN_15881	1856	8.22	158.09	0.000001	Cathepsin L (Fragment)	Ascaris suum	invertebrates
BcWN_15884	977	24.05	516.82	4.00E-07
BcWN_15908	1714	3.47	18.63	0.012
BcWN_15915	1503	1.7	0.21	0.0026
BcWN_15919	1724	7.11	32.06	0.028
BcWN_15938	1267	8.33	1.96	0.026
BcWN_15958	818	6.94	0.26	7.40E-07
BcWN_15968	1373	7.48	1.69	0.02
BcWN_15973	876	0.5	2.79	0.023
BcWN_15980	723	34.86	0.53	1.40E-10
BcWN_15988	1330	0.73	4.86	0.0052	Carboxypeptidase A	Tribolium castaneum	invertebrates
BcWN_16017	550	7.22	0.62	0.0002
BcWN_16024	1292	1533.64	0.71	1.70E-24
BcWN_16036	1084	1.68	0.36	0.039	Neurogenic locus notch-like protein protein 1	Harpegnathos saltator	invertebrates
BcWN_16046	775	0.48	4.78	0.00089
BcWN_16047	658	1.05	5.14	0.034
BcWN_16054	648	3.46	73.69	6.40E-07
BcWN_16061	1019	4.42	49.23	0.000088
BcWN_16069	1140	12.03	1.15	0.000094
BcWN_16070	684	419.23	0.6	7.40E-20
BcWN_16089	1246	9.65	107.86	0.000078	Paramyosin, short form	Drosophila melanogaster	invertebrates
BcWN_16100	556	4.94	0.15	0.0000057
BcWN_16106	1636	26.09	514.85	7.90E-07
BcWN_16109	746	3.77	0.43	0.0014	Uncharacterized protein	Acyrthosiphon pisum	invertebrates
BcWN_16114	784	1.53	32.62	9.30E-07
BcWN_16117	630	1.25	10.51	0.0012
BcWN_16121	1508	2.42	21.27	0.00052	Mpv17-like protein	Acromyrmex echinatior	invertebrates
BcWN_16126	1043	3.39	0.78	0.031
BcWN_16144	1474	140.6	0.1	1.70E-21	Allantoinase, mitochondrial	Camponotus floridanus	invertebrates
BcWN_16148	1087	1.38	0.14	0.002
BcWN_16151	515	1.39	31.86	7.30E-07
BcWN_16154	591	6.37	1.38	0.023
BcWN_16168	1933	7.39	1.24	0.0038
BcWN_16169	782	20.31	0.55	1.50E-08	Endocuticle structural glycoprotein SgAbd-2	Schistocerca gregaria	invertebrates
BcWN_16170	1048	7.95	0.65	0.000053
BcWN_16176	479	1.3	7.83	0.013	Uncharacterized protein	Wolbachia pipientis wAlbB	bacteria
BcWN_16200	933	0.72	0.092	0.039	Protein extra bases	Harpegnathos saltator	invertebrates
BcWN_16215	1329	3.82	18.04	0.024
BcWN_16222	810	1.4	24.44	0.0000043
BcWN_16224	1079	3.53	0.38	0.0007	Putative uncharacterized protein	Magnetospirillum gryphiswaldense	bacteria
BcWN_16230	325	1.92	9.1	0.044
BcWN_16254	610	20.4	0.88	3.70E-07
BcWN_16260	834	5.9	0.51	0.00016	Protein prickle	Drosophila melanogaster	invertebrates
BcWN_16264	687	0.5	4.61	0.0018
BcWN_16265	754	4.62	28.16	0.0058
BcWN_16271	554	3.75	0.62	0.012
BcWN_16289	438	6.01	1.17	0.018	cGMP-dependent protein kinase	Acyrthosiphon pisum	invertebrates
BcWN_16301	766	3.22	0.53	0.01	Roundabout, isoform B	Drosophila melanogaster	invertebrates
BcWN_16305	1197	13.29	2.24	0.0037
BcWN_16328	1098	2.12	0.2	0.00058	Cathepsin B-like proteinase	Diabrotica virgifera virgifera	invertebrates
BcWN_16344	1936	186.45	27.2	0.0011	Pre-procathepsin L	Paragonimus westermani	invertebrates
BcWN_16345	522	0.66	6.16	0.0016
BcWN_16353	497	6.97	0.6	0.00024
BcWN_16359	1098	1.51	0.29	0.028
BcWN_16374	297	2.33	15.07	0.0075
BcWN_16384	636	5.41	0.13	9.80E-07
BcWN_16402	719	0.61	3.19	0.032	Putative uncharacterized protein	Tribolium castaneum	invertebrates
BcWN_16419	885	1.72	0.15	0.00092
BcWN_16420	358	0.064	5.51	0.0000029
BcWN_16438	528	9.4	39.72	0.042
BcWN_16441	582	1.19	25.62	0.0000013
BcWN_16452	972	19.47	0.68	5.90E-08
BcWN_16454	447	56.29	236.36	0.04
BcWN_16459	754	3.67	0.51	0.004
BcWN_16469	2851	37.71	0.89	8.30E-10	Uncharacterized protein	Acyrthosiphon pisum	invertebrates
BcWN_16475	942	1.98	9.8	0.023	Putative uncharacterized protein	Wolbachia endosymbiont of Culex quinquefasciatus JHB	bacteria
BcWN_16481	588	157.93	0.22	9.80E-19
BcWN_16486	531	18.04	3.63	0.011
BcWN_16487	314	0.15	1.5	0.05
BcWN_16502	462	6.55	71.27	0.00012
BcWN_16540	323	5.5	0.66	0.0034
BcWN_16541	557	0.58	7.54	0.00019
BcWN_16547	472	2.84	14.07	0.024
BcWN_16548	1331	20.01	3.89	0.008	CD109 antigen	Camponotus floridanus	invertebrates
BcWN_16566	1103	2.09	0.14	0.00011	SSU ribosomal protein S5p (S2e)	Candidatus Portiera aleyrodidarum BT-Q-AWRs	bacteria
BcWN_16576	885	4.25	25.92	0.0057	Bruno-2, isoform D	Drosophila melanogaster	invertebrates
BcWN_16593	825	2.24	10.1	0.036
BcWN_16603	788	1.82	0.14	0.0013	Ribosomal protein L10Ae	Cicindela littoralis	invertebrates
BcWN_16607	535	22.35	0.64	3.40E-08
BcWN_16609	1198	0.56	2.59	0.045
BcWN_16619	578	3.39	0.44	0.0045
BcWN_16620	1292	4.54	29.23	0.0039
BcWN_16657	457	0.3	2.53	0.019
BcWN_16659	495	4.01	0.82	0.032
BcWN_16669	1498	2.48	46.56	0.0000015
BcWN_16671	628	6.14	31.11	0.017
BcWN_16687	674	0.86	42.11	2.00E-09
BcWN_16689	763	1.57	43.88	1.00E-07
BcWN_16694	900	6.03	1	0.0049
BcWN_16717	772	2.45	46.09	0.000002
BcWN_16720	780	1.78	0.16	0.0016	NADH-ubiquinone oxidoreductase chain 2	Bemisia tabaci	invertebrates
BcWN_16728	690	3.31	0.37	0.0018	Glucose dehydrogenase [acceptor]	Harpegnathos saltator	invertebrates
BcWN_16742	1226	5.14	100.1	0.000001
BcWN_16746	462	2.7	0.28	0.0033
BcWN_16768	1120	23.85	351.03	0.0000086
BcWN_16784	3232	920.82	212.29	0.019	Actin-5C	Anopheles gambiae	invertebrates
BcWN_16821	785	9.94	0.27	5.80E-08
BcWN_16823	384	15.81	2.68	0.0055
BcWN_16834	1076	7.7	2.03	0.045
BcWN_16846	1720	11.64	1.76	0.0018
BcWN_16849	1377	96.92	3073.22	1.60E-08	Vitellogenin	Homalodisca vitripennis	invertebrates
BcWN_16854	361	15.73	0.59	7.40E-07
BcWN_16855	693	0.77	4.91	0.011	Proteasome subunit beta type	Tribolium castaneum	invertebrates
BcWN_16868	810	1.34	18.46	0.00003
BcWN_16870	710	3.67	18.25	0.02
BcWN_16913	835	24.52	221.48	0.00036
BcWN_16914	1558	7.81	52.33	0.0028
BcWN_16923	1484	18.76	3.61	0.0073
BcWN_16930	690	1.47	0.25	0.027
BcWN_16934	751	3.9	0.34	0.00033	40S ribosomal protein S3	Xenopsylla cheopis	invertebrates
BcWN_16938	262	0.97	5.72	0.034
BcWN_16947	884	5.74	1.26	0.023
BcWN_16955	369	7.88	0.058	9.20E-08
BcWN_16958	439	7.78	1.9	0.042
BcWN_16966	905	569.42	40.33	0.0000049
BcWN_16979	1035	1.67	43.42	1.40E-07	CG10407-PA-like protein (Fragment)	Blattella germanica	invertebrates
BcWN_16980	827	6.92	57.45	0.00073	Lysosomal aspartic protease	Acromyrmex echinatior	invertebrates
BcWN_16982	747	85.1	428.03	0.015
BcWN_17002	542	9.75	0.51	0.0000064	Cytochrome c oxidase subunit 3	Bemisia tabaci	invertebrates
BcWN_17020	797	1.59	0.16	0.003
BcWN_17023	578	0.72	7.67	0.00048
BcWN_17027	938	8.32	186.22	3.20E-07
BcWN_17030	575	1.49	0.15	0.013
BcWN_17036	788	48.22	1788.66	4.60E-09
BcWN_17049	1370	1.87	0.23	0.0026	Elongation factor 1-gamma	Artemia salina	invertebrates
BcWN_17052	828	3.29	0.41	0.0024
BcWN_17070	1492	3.67	0.95	0.047
BcWN_17086	1647	1.36	29.65	5.40E-07	Ribosomal protein L31	Chrysomela tremula	invertebrates
BcWN_17091	628	5.26	0.34	0.000052	40S ribosomal protein S8	Triatoma infestans	invertebrates
BcWN_17095	1114	2.28	0.48	0.026	Fibrillin-2	Camponotus floridanus	invertebrates
BcWN_17100	461	0.9	4.6	0.037
BcWN_17105	580	69.57	3.69	7.40E-07
BcWN_17106	832	3.36	0.28	0.00029
BcWN_17127	889	41.36	283.74	0.0023
BcWN_17129	567	6.07	1.28	0.024
BcWN_17141	517	5.8	0.91	0.0054
BcWN_17147	777	1.13	5.27	0.04
BcWN_17161	553	21.91	149.49	0.0025	Histone H2A	Tigriopus californicus	invertebrates
BcWN_17174	771	0.48	2.61	0.031	Predicted protein (Fragment)	Nematostella vectensis	invertebrates
BcWN_17181	1004	9.2	1.07	0.00045
BcWN_17186	878	1.24	0.17	0.012	Triosephosphate isomerase	Blattella germanica	invertebrates
BcWN_17189	478	3.81	0.45	0.0029
BcWN_17198	1335	18.52	390.77	4.60E-07
BcWN_17204	259	1.34	8.68	0.013	Sideroflexin-2, putative	Pediculus humanus subsp. corporis	invertebrates
BcWN_17235	977	121.86	2.3	1.20E-10	Uncharacterized protein	Wolbachia pipientis wAlbB	bacteria
BcWN_17256	1455	0.7	7.97	0.00013	Putative fatty acyl-CoA reductase	Acromyrmex echinatior	invertebrates
BcWN_17263	920	7.08	33.53	0.023	Odorant-binding protein 1 (Fragment)	Holotrichia oblita	invertebrates
BcWN_17274	784	4.45	0.77	0.0083
BcWN_17290	717	4.99	119.63	2.10E-07
BcWN_17298	387	0.3	5.87	0.00017
BcWN_17299	1457	1.31	0.21	0.011	Exuperantia	Bombyx mori	invertebrates
BcWN_17300	635	52.35	9.78	0.0061	Protein takeout, putative	Pediculus humanus subsp. corporis	invertebrates
BcWN_17311	1873	357.14	2287.69	0.0036	Cell wall-associated hydrolase	Neisseria meningitidis 69166	bacteria
BcWN_17325	438	0.74	5.38	0.0081
BcWN_17342	894	6.15	184.19	3.10E-08
BcWN_17353	461	1.75	12.92	0.0034
BcWN_17365	387	84.04	8.8	0.00013	Putative uncharacterized protein	Escherichia coli MS 79-10	bacteria
BcWN_17373	1101	15.47	1.79	0.00032
BcWN_17392	499	0.32	5.11	0.00027
BcWN_17394	1176	0.26	2.26	0.0029
BcWN_17406	441	1.62	11.95	0.0033	Dynein light chain LC6, flagellar outer arm	Anthocidaris crassispina	invertebrates
BcWN_17407	1136	3.94	78.62	8.80E-07
BcWN_17409	482	6.51	0.089	2.10E-07
BcWN_17418	691	28.46	7.66	0.045
BcWN_17446	454	0.41	5.38	0.00062
BcWN_17448	881	8.41	1.48	0.0061
BcWN_17449	433	15.78	0.3	1.00E-08
BcWN_17458	794	2.88	0.22	0.00023
BcWN_17495	298	3.64	49.82	0.000031
BcWN_17506	868	6.6	136.01	6.50E-07
BcWN_17509	518	3.25	26.05	0.0012
BcWN_17512	537	6.02	0.96	0.0057
BcWN_17518	574	13.43	1.31	0.00018
BcWN_17525	879	5.96	0.58	0.00024
BcWN_17544	747	106.21	1.46	1.20E-11
BcWN_17553	798	1.76	0.27	0.013	2-cys peroxiredoxin	Bombus ignitus	invertebrates
BcWN_17557	1001	60.58	2344.51	3.20E-09
BcWN_17559	1595	168.54	9.17	6.10E-07	Protein Y39B6A.1	Caenorhabditis elegans	invertebrates
BcWN_17595	755	1.56	0.28	0.032	Putative fatty acid binding protein	Diaphorina citri	invertebrates
BcWN_17625	764	0.21	4.29	0.000044
BcWN_17626	556	4.77	0.31	0.00008	60S ribosomal protein L32	Spodoptera frugiperda	invertebrates
BcWN_17633	608	0.3	2.47	0.012	Putative transposase	Wolbachia pipientis subsp. Culex pipiens (strain wPip)	bacteria
BcWN_17643	955	6.26	1.12	0.0077
BcWN_17651	670	22.53	4.09	0.0058
BcWN_17654	1753	2.75	0.57	0.018	Glucose dehydrogenase [acceptor]	Camponotus floridanus	invertebrates
BcWN_17672	1014	0.77	3.46	0.046	Dihydrodipicolinate reductase	Wolbachia pipientis wAlbB	bacteria
BcWN_17698	298	7.98	1.8	0.036
BcWN_17710	527	18.22	0.16	2.20E-10	GI11179	Drosophila mojavensis	invertebrates
BcWN_17712	444	77.2	2282.04	3.00E-08
BcWN_17719	765	5.16	1.12	0.023
BcWN_17725	612	5.7	31.33	0.011
BcWN_17734	639	1.05	8.58	0.0018
BcWN_17736	1663	1804.79	380.43	0.011	Actin, clone 205	Artemia sp.	invertebrates
BcWN_17742	1318	43.52	0.23	1.80E-14	Cuticle protein	Culex quinquefasciatus	invertebrates
BcWN_17744	987	4	0.11	8.20E-07	Uncharacterized protein	Acyrthosiphon pisum	invertebrates
BcWN_17757	1303	5.14	23.28	0.029
BcWN_17762	706	5.33	1.21	0.029
BcWN_17764	840	4.4	0.36	0.00015	Nucleoside diphosphate-sugar hydrolase (Fragment)	Amblyomma variegatum	invertebrates
BcWN_17769	290	1.51	47.87	9.50E-08
BcWN_17815	635	0.29	4.22	0.00034
BcWN_17817	430	2.63	23.07	0.00077
BcWN_17818	401	4.55	0.85	0.024
BcWN_17821	3417	827.58	7.91	1.90E-13
BcWN_17823	1293	8.02	103.3	0.000026
BcWN_17829	1400	8.18	33.8	0.044
BcWN_17839	662	0.59	3.62	0.016
BcWN_17852	858	26.2	119.04	0.027
BcWN_17864	551	1.55	0.16	0.013	Putative mitochondrial acetyl-coenzyme A acyltransferase 2 (Fragment)	Maconellicoccus hirsutus	invertebrates
BcWN_17868	539	1.93	8.47	0.046
BcWN_17869	873	12.32	56.46	0.026
BcWN_17874	500	1.71	0.17	0.013	DNA-directed RNA polymerase beta subunit	Candidatus Portiera aleyrodidarum BT-Q-AWRs	bacteria
BcWN_17886	887	3.36	0.29	0.0003
BcWN_17888	589	242.11	0.073	7.90E-22
BcWN_17898	1335	100.15	18.95	0.006	Uncharacterized protein	Acyrthosiphon pisum	invertebrates
BcWN_17899	364	1.65	7.65	0.049
BcWN_17917	739	1.09	6.15	0.016
BcWN_17949	1067	832.58	42.88	3.60E-07
BcWN_17955	656	0.35	11.98	2.50E-07
BcWN_17960	317	1.38	15.48	0.00031
BcWN_17965	452	0.41	4.41	0.0024
BcWN_17974	753	5.03	1	0.017
BcWN_17976	853	1	0.1	0.013	Putative ATP synthase oligomycin sensitivity conferral protein	Graphocephala atropunctata	invertebrates
BcWN_17978	1045	47.34	2.52	6.70E-07
BcWN_18023	620	6.78	184.85	6.80E-08
BcWN_18028	572	1800.77	53.78	4.30E-09
BcWN_18031	581	0.28	2.91	0.0039
BcWN_18041	257	14.1	623.31	1.40E-09
BcWN_18047	774	0.84	3.85	0.048
BcWN_18061	499	8.42	0.77	0.00026
BcWN_18071	734	4.78	68.44	0.000013
BcWN_18088	1291	3.52	0.3	0.00015
BcWN_18105	660	1.01	5.42	0.022
BcWN_18131	1002	1.29	11.8	0.00057
BcWN_18132	631	10.28	1.66	0.0041
BcWN_18161	1168	17.17	0.35	1.50E-09
BcWN_18183	1729	125.39	1.44	1.50E-12	Chitin binding peritrophin-A, putative	Pediculus humanus subsp. corporis	invertebrates
BcWN_18193	696	0.7	8.59	0.00017
BcWN_18209	390	6.81	1.32	0.017
BcWN_18215	416	3.88	67.3	0.000004
BcWN_18218	1017	29.62	3.43	0.00028
BcWN_18220	373	0.31	2.07	0.046
BcWN_18234	736	2.51	0.32	0.0043	Cytochrome c oxidase polypeptide IV-like protein (Fragment)	Diaphorina citri	invertebrates
BcWN_18242	1316	0.65	0.1	0.025	Mitochondrial-processing peptidase subunit beta	Camponotus floridanus	invertebrates
BcWN_18248	323	8	0.27	0.0000094
BcWN_18266	546	9.98	2.16	0.02
BcWN_18267	1117	963.09	1.05	1.50E-21	Cuticular protein PpolCPR68	Papilio polytes	invertebrates
BcWN_18280	754	0.49	4.92	0.00089	Putative uncharacterized protein	Wolbachia endosymbiont of Culex quinquefasciatus JHB	bacteria
BcWN_18286	574	13.99	76.02	0.011
BcWN_18294	302	1.38	8.09	0.019
BcWN_18309	937	4.9	0.41	0.00014	Ribosomal protein L7	Manduca sexta	invertebrates
BcWN_18310	593	4.59	0.29	0.000063	Annexin-B10	Drosophila melanogaster	invertebrates
BcWN_18317	679	0.068	0.82	0.024	Putative uncharacterized protein	Tribolium castaneum	invertebrates
BcWN_18331	491	1.46	10.43	0.004
BcWN_18342	619	5.74	0.97	0.0074
BcWN_18343	1115	13.77	2.38	0.0043
BcWN_18347	823	14.75	60.23	0.046
BcWN_18350	335	14.54	240.82	0.0000039
BcWN_18353	579	1.99	36.26	0.0000035
BcWN_18354	305	0.53	5.41	0.0046
BcWN_18370	1003	0.83	0.15	0.046
BcWN_18377	872	0.24	4.62	0.00003	Putative uncharacterized protein	Caenorhabditis brenneri	invertebrates
BcWN_18382	1077	17.81	4.3	0.026
BcWN_18394	735	1	19.03	0.0000033
BcWN_18399	568	0.24	2.41	0.0078
BcWN_18402	719	1.89	37.24	0.0000016
BcWN_18405	1602	3.18	0.72	0.025	Reverse transcriptase, putative	Pediculus humanus subsp. corporis	invertebrates
BcWN_18414	596	2.75	0.36	0.0053
BcWN_18427	1338	1.1	0.048	0.00021
BcWN_18437	785	8	0.52	0.000018
BcWN_18441	490	0.094	1.31	0.014
BcWN_18448	606	5.22	35.99	0.0027
BcWN_18453	844	0.68	3.43	0.035
BcWN_18461	614	16.73	3.04	0.0062
BcWN_18469	183	2.9	20.37	0.0063
BcWN_18473	492	0.56	7.79	0.00017
BcWN_18480	626	437.72	0.62	7.40E-20
BcWN_18484	1006	8.35	47.21	0.0084
BcWN_18522	552	2.89	18.16	0.0059
BcWN_18542	1381	1587.56	1.68	8.10E-22	Tweedle motif cuticular protein 2 (Fragment)	Apis mellifera	invertebrates
BcWN_18549	1340	6.86	40.19	0.0066
BcWN_18555	482	7.57	0.089	6.70E-08
BcWN_18559	313	8.63	1.3	0.0061
BcWN_18564	676	13.11	2.5	0.0089
BcWN_18584	318	1.16	6.06	0.037
BcWN_18590	655	1.06	4.81	0.047
BcWN_18593	918	4.48	1.05	0.033
BcWN_18604	1556	0.89	0.083	0.0016	Enolase	Drosophila melanogaster	invertebrates
BcWN_18626	533	5.28	0.48	0.00043	40S ribosomal protein S18	Spodoptera frugiperda	invertebrates
BcWN_18632	992	82.91	356.39	0.035
BcWN_18633	470	0.98	10.98	0.00038
BcWN_18647	332	3.34	0.19	0.0013
BcWN_18659	606	1.37	10.5	0.0026
BcWN_18661	1627	377.41	2.05	1.90E-15	Putative cysteine proteinase CG12163	Drosophila melanogaster	invertebrates
BcWN_18662	724	11.06	0.27	2.50E-08
BcWN_18663	1593	2.46	0.12	0.0000076	Uncharacterized protein	Acyrthosiphon pisum	invertebrates
BcWN_18679	954	2.59	0.45	0.013
BcWN_18681	655	1.09	0.13	0.03	Putative uncharacterized protein	Tribolium castaneum	invertebrates
BcWN_18693	364	8.24	0.88	0.00095
BcWN_18702	903	0.74	14.59	0.0000028
BcWN_18725	710	0.46	3.05	0.013	Homeobox protein SIX4	Acromyrmex echinatior	invertebrates
BcWN_18732	792	0.47	0.027	0.046
BcWN_18758	688	20.63	456.52	3.30E-07
BcWN_18769	1177	10.61	0.13	1.40E-10
BcWN_18770	1595	1.92	44.05	3.10E-07
BcWN_18775	1055	0.68	15.11	9.30E-07
BcWN_18776	341	9.48	1.88	0.018
BcWN_18785	501	0.92	10.48	0.00034
BcWN_18803	568	0.49	4.53	0.0024
BcWN_18835	538	0.56	5.1	0.0023
BcWN_18847	568	3.82	0.38	0.00097	Ribosomal protein S15	Chrysomela tremula	invertebrates
BcWN_18857	660	78.97	1352.81	0.0000025
BcWN_18871	307	23.98	2.02	0.000069
BcWN_18874	693	0.43	5.25	0.00035
BcWN_18883	481	11.57	53.49	0.026
BcWN_18890	388	0.48	3.59	0.018
BcWN_18899	797	6.95	0.43	0.000016
BcWN_18934	844	11.21	184.57	0.0000038
BcWN_18939	414	1.34	9.11	0.0072
BcWN_18965	834	1.8	8.01	0.041
BcWN_18976	789	5.56	28.89	0.014
BcWN_18986	508	9.04	2.11	0.032
BcWN_18987	551	1.72	16.41	0.00051
BcWN_19001	501	3.41	0.26	0.00042
BcWN_19004	699	14.2	2.18	0.0023	Troponin C	Papilio xuthus	invertebrates
BcWN_19009	749	2.4	0.086	0.000051
BcWN_19013	400	15.58	134.53	0.00054
BcWN_19023	664	10.01	0.065	4.90E-10
BcWN_19041	234	1.68	12.36	0.0055
BcWN_19046	793	36.91	2.97	0.00002
BcWN_19049	611	0.6	5.61	0.0015
[truncated: 4,472 more rows]
