# Supplementary material for: Comparison of Potato and Asian Citrus Psyllid Adult and Nymph Transcriptomes Identified Vector Transcripts with Potential Involvement in Circulative, Propagative Liberibacter Transmission
Source: Pathogens. 2014 Nov 3;3(4):875–907. doi: 10.3390/pathogens3040875 (PMC4282890; doi:10.3390/pathogens3040875)
Supplement: Supplementary File 1 [file pathogens-03-00875-s001.zip › pathogens-66026-supplementary-final/pathogens-66026-supplementary-revised-layout/Supplementary Table S5.csv]

SeqID	Length	NyL (RPKM)	WbL (RPKM)	NyLWbL (p-value)	Description (UniProt)	Taxonomy
BcWN_00005	12943	4.3	1.11	0.017	Cadherin-related tumor suppressor	invertebrates
BcWN_00019	6490	1.19	5.04	0.048	Transcriptional repressor NF-X1 homolog	invertebrates
BcWN_00037	10291	13.6	1.7	0.00016	63 kDa sperm flagellar membrane protein	invertebrates
BcWN_00047	9664	1.03	6.96	0.0034	Uncharacterized protein	invertebrates
BcWN_00059	7247	262.08	0.44	1.40E-20	Lactose operon repressor	viruses
BcWN_00103	7312	2.81	14.91	0.014	Subtilisin-like serine protease	bacteria
BcWN_00110	6029	3.79	1.15	0.041	Cadherin-23	invertebrates
BcWN_00119	5043	12.39	0.75	6.70E-07
BcWN_00124	6320	6.15	1.85	0.038	Vitellogenin	invertebrates
BcWN_00125	4167	1.47	13.82	0.0004	Viral A-type inclusion protein, putative	invertebrates
BcWN_00136	5032	5.64	1.13	0.004	Dual oxidase	invertebrates
BcWN_00142	6658	5.06	0.16	4.60E-09	Serine protease inhibitor, putative	invertebrates
BcWN_00145	5494	2.13	13.18	0.0057	Viral A-type inclusion protein, putative	invertebrates
BcWN_00151	3903	4.68	1.37	0.035	Tiptop, putative	invertebrates
BcWN_00154	12235	7.84	52.75	0.0033	AGAP006663-PA	invertebrates
BcWN_00162	7597	3.98	21.86	0.011	Uncharacterized protein (Fragment)	invertebrates
BcWN_00165	8300	12.7	3.31	0.017	Putative uncharacterized protein	invertebrates
BcWN_00184	4808	6.72	1.28	0.0029	Protein patched	invertebrates
BcWN_00245	2898	1.04	6.44	0.0065	Disrupted in renal carcinoma protein 2-like protein	invertebrates
BcWN_00258	3832	7.88	2.04	0.018	Tyrosine-protein kinase transforming protein FPS, putative	invertebrates
BcWN_00263	2087	2.58	16.63	0.0048	Repeated sequence found in lipoprotein LPP	bacteria
BcWN_00272	4614	9.02	0.18	1.00E-10	Uncharacterized protein	invertebrates
BcWN_00279	7537	1.81	22.36	0.000054	Lysosomal aspartic protease	invertebrates
BcWN_00300	6777	5.52	170.13	3.00E-08	BEL12_AG transposon polyprotein	invertebrates
BcWN_00318	2672	7.53	1.91	0.016	Glucose dehydrogenase [acceptor]	invertebrates
BcWN_00322	3586	7.45	0.073	1.10E-12	Uncharacterized protein	invertebrates
BcWN_00328	2510	5.78	0.58	0.000045	Serine proteinase stubble	invertebrates
BcWN_00333	3583	9.86	0.11	1.70E-12	AAEL007932-PA	invertebrates
BcWN_00349	5972	8.33	0.17	8.40E-11	Cadherin-89D	invertebrates
BcWN_00355	6071	3.78	0.83	0.0073	Protein dachsous	invertebrates
BcWN_00356	6862	6.97	1	0.00044	Fatty acid synthase	invertebrates
BcWN_00378	3407	11.17	1.52	0.00032	Patched domain-containing protein 3	invertebrates
BcWN_00385	2586	0.69	6.88	0.00032	Putative uncharacterized protein	invertebrates
BcWN_00389	9657	1.83	10.23	0.01	Timeout	invertebrates
BcWN_00399	3677	0.37	9.89	1.80E-07	Vielfaltig	invertebrates
BcWN_00415	4503	6.25	0.27	6.50E-08	Tartan/capricious-like protein	invertebrates
BcWN_00433	3484	0.8	6.23	0.0015	Uncharacterized protein	invertebrates
BcWN_00446	7189	14.54	81.74	0.0098	Protein T13H5.3	invertebrates
BcWN_00453	8192	9.54	2.19	0.0085	Uncharacterized protein	invertebrates
BcWN_00477	4113	9.61	1.05	0.000069	Putative uncharacterized protein GLEAN_15324	invertebrates
BcWN_00486	3750	6.35	1.64	0.018	CG31028, isoform D	invertebrates
BcWN_00490	3594	5.85	0.56	0.000032	Putative uncharacterized protein	invertebrates
BcWN_00496	12235	13.48	0.99	0.0000027	Fibropellin-1	invertebrates
BcWN_00504	3249	1.98	12.6	0.005	Uncharacterized protein	invertebrates
BcWN_00526	7411	10.95	50.55	0.029	Disco-interacting protein 2	invertebrates
BcWN_00533	12385	5.31	235.01	1.30E-09	Myosin-VIIa	invertebrates
BcWN_00543	2777	1.72	11.09	0.0047
BcWN_00590	5314	0.7	3.38	0.026	BEL12_AG transposon polyprotein	invertebrates
BcWN_00597	3605	4.05	25.83	0.0047	Viral A-type inclusion protein, putative	invertebrates
BcWN_00649	3956	11.63	0.94	0.0000067	AGAP002072-PA	invertebrates
BcWN_00668	3781	4.82	1.21	0.016	Pol-like protein	invertebrates
BcWN_00672	7021	10.8	2.62	0.012	Inactive ubiquitin carboxyl-terminal hydrolase 54	invertebrates
BcWN_00673	3324	5.68	0.87	0.00079	Forked protein, putative	invertebrates
BcWN_00675	3025	9.18	0.41	8.20E-08	Orphan nuclear receptor nr6a1, putative	invertebrates
BcWN_00704	3986	1.82	8.62	0.027	Protein hunchback	invertebrates
BcWN_00715	11509	150.02	8.06	2.00E-07	Tyrosine-protein kinase receptor	invertebrates
BcWN_00718	1967	4.73	1.31	0.029	Neuropeptides capa receptor	invertebrates
BcWN_00752	7964	4.97	32.05	0.0043
BcWN_00758	5033	1.88	9.12	0.023	Glutamine-asparagine rich protein (Fragment)	invertebrates
BcWN_00770	9960	1.18	19.82	0.000005
BcWN_00782	7859	9.55	1.03	0.000058	Cht6, isoform A	invertebrates
BcWN_00793	4796	2.79	26.78	0.00032	rRNA (Adenosine-2'-O-)-methyltransferase, putative	invertebrates
BcWN_00795	1920	7.91	1.15	0.00058	Zinc finger protein and BTB domain-containing protein, putative	invertebrates
BcWN_00796	1867	3.59	0.75	0.0068
BcWN_00801	3340	9.32	1.2	0.00022	Leucine-rich transmembrane protein, putative	invertebrates
BcWN_00802	2191	1.77	9.25	0.017
BcWN_00805	4950	1.78	7.8	0.04
BcWN_00818	4433	36.47	155.65	0.044	Tyrosine-protein kinase	invertebrates
BcWN_00821	5120	0.84	16.52	0.0000015	Putative reverse transcriptase	bacteria
BcWN_00832	4320	1.09	23.15	8.30E-07
BcWN_00838	3454	2.5	15.26	0.0064	Carbonic anhydrase 1	invertebrates
BcWN_00849	2521	7.6	0.86	0.0001	Uncharacterized protein	invertebrates
BcWN_00850	3878	11.08	2.02	0.0022	Hyaluronan mediated motility receptor, putative	invertebrates
BcWN_00856	10577	8.94	1.2	0.00027	Uncharacterized protein	invertebrates
BcWN_00877	6197	0.64	5.72	0.00062	Protein F59H6.5	invertebrates
BcWN_00897	2338	9.41	2.59	0.025	Matrix metalloproteinase 2	invertebrates
BcWN_00915	4619	6.45	0.42	0.0000014	Transporter (Fragment)	invertebrates
BcWN_00932	2665	5.81	0.13	1.20E-09	Uncharacterized protein	invertebrates
BcWN_00935	2865	1.89	10.19	0.013	Sulfhydryl oxidase 1	invertebrates
BcWN_00945	4057	221.14	37.26	0.0012	Putative myosin regulatory light chain 2 smooth muscle	invertebrates
BcWN_00959	3084	9.29	0.63	0.0000019	ATP-binding cassette transporter, putative	invertebrates
BcWN_00993	7663	40.11	203.8	0.017	Putative uncharacterized protein	invertebrates
BcWN_01044	3362	7.27	1.23	0.0015	ATP-binding cassette sub-family G member 5	invertebrates
BcWN_01045	4153	0.79	52.3	5.00E-11	Protein bicaudal C	invertebrates
BcWN_01074	8167	9.93	3.07	0.043	Interleukin-16	invertebrates
BcWN_01095	2909	1.07	12.84	0.000073	Translation initiation factor IF-2	bacteria
BcWN_01110	1482	0.95	9.64	0.00033	Aldose 1-epimerase, putative	invertebrates
BcWN_01113	4829	13.47	2.74	0.0042	Uncharacterized protein (Fragment)	invertebrates
BcWN_01114	4610	8.92	2.26	0.015	Cubitus interruptus	invertebrates
BcWN_01162	2691	4.44	0.87	0.004
BcWN_01168	1820	2.14	16.47	0.0016	Pyruvate kinase	invertebrates
BcWN_01179	2581	4.65	0.56	0.00018	Uncharacterized protein	invertebrates
BcWN_01195	6477	7.39	1.28	0.0015	Vitellogenin	invertebrates
BcWN_01208	4593	4.45	0.082	1.50E-10	Serine proteinase stubble	invertebrates
BcWN_01209	3027	1692.41	5.16	3.00E-18	Hypothetical CTC00065-like protein	bacteria
BcWN_01233	2646	4.74	23.57	0.02
BcWN_01260	2750	1.26	5.65	0.037
BcWN_01266	2085	239.48	9.52	1.50E-08	Uncharacterized protein	invertebrates
BcWN_01269	5522	3.07	21.27	0.0028	Putative uncharacterized protein	invertebrates
BcWN_01281	3353	2.05	14.46	0.0027	Endonuclease-reverse transcriptase HmRTE-e01	invertebrates
BcWN_01297	3631	6.19	69.05	0.00011
BcWN_01328	1781	1.66	17.27	0.00021	Viral A-type inclusion protein, putative	invertebrates
BcWN_01331	3573	62.07	264.79	0.044	tRNA-dihydrouridine synthase 3-like	invertebrates
BcWN_01362	8026	6.56	1.54	0.0098	Guanine nucleotide exchange factor GEF64C	invertebrates
BcWN_01371	4995	3.41	0.19	6.10E-07	Acidic mammalian chitinase	invertebrates
BcWN_01390	2127	7.02	37.1	0.014	Proton-coupled amino acid transporter, putative	invertebrates
BcWN_01393	1583	0.94	7.06	0.0023
BcWN_01402	7211	983.77	127.21	0.00019	1-phosphatidylinositol-4,5-bisphosphate phosphodiesterase epsilon-1	invertebrates
BcWN_01423	3617	11.92	108.83	0.00044	Elongation factor Tu 2	bacteria
BcWN_01427	2869	3.5	1.05	0.041	Discoidin domain receptor, putative	invertebrates
BcWN_01428	1715	0.47	7.34	0.000018	Leukotriene A4 hydrolase	invertebrates
BcWN_01455	1600	4.06	1.23	0.047
BcWN_01468	2606	3.25	0.73	0.0091	Putative uncharacterized protein	invertebrates
BcWN_01496	5807	23.04	283.04	0.000053	Transferrin	invertebrates
BcWN_01524	2470	13.15	2.69	0.0045	Myosin XV, putative	invertebrates
BcWN_01541	1610	4.66	1.4	0.043	Lethal Sp8	invertebrates
BcWN_01544	1979	0.33	5.79	0.0000086
BcWN_01549	2690	1.54	11.36	0.0021	FAM113A	invertebrates
BcWN_01581	1839	5.17	0.64	0.00025	Cytochrome P450-like protein	invertebrates
BcWN_01582	2329	3.78	0.71	0.0035	Nubbin	invertebrates
BcWN_01607	3775	10.66	1.14	0.000057	Myosin-I heavy chain	invertebrates
BcWN_01609	2225	4.36	0.11	4.70E-09	Tripsin, putative	invertebrates
BcWN_01611	3558	6.66	0.95	0.00047	cGMP-dependent protein kinase, isozyme 1	invertebrates
BcWN_01623	3033	14.4	4.42	0.042	Uncharacterized protein	invertebrates
BcWN_01642	1767	3.2	0.79	0.017	Enteropeptidase (Fragment)	invertebrates
BcWN_01648	3389	9.61	2.86	0.036	Ephrin receptor	invertebrates
BcWN_01660	2299	13.09	3	0.0088	ATP-binding cassette transporter, putative	invertebrates
BcWN_01671	2497	0.31	6.57	0.0000016	P protein, putative	invertebrates
BcWN_01675	3993	4.15	1.28	0.045	A disintegrin and metalloproteinase with thrombospondin motifs 9	invertebrates
BcWN_01678	2083	2.85	19.98	0.0028
BcWN_01689	3042	0.96	5.62	0.0089	Putative adenylate kinase 7	invertebrates
BcWN_01692	3252	2.05	31.22	0.000012	Protein downstream neighbor of son-like protein (Fragment)	invertebrates
BcWN_01697	1597	2.61	21.33	0.0011	Putative uncharacterized protein GLEAN_15440	invertebrates
BcWN_01699	4040	8.06	1.37	0.0014	Furrowed, putative	invertebrates
BcWN_01716	2852	12.31	3.68	0.037	Fatty acyl-CoA reductase 1	invertebrates
BcWN_01720	2384	8.92	0.24	2.10E-09	Cuticlin-1	invertebrates
BcWN_01737	2256	19.07	1.4	0.0000033	Putative fatty acyl-CoA reductase	invertebrates
BcWN_01738	4279	0.54	2.31	0.049	Putative uncharacterized protein	invertebrates
BcWN_01755	2613	0.64	7.96	0.000075	Lon protease	bacteria
BcWN_01774	5144	0.87	0.17	0.0059	Putative uncharacterized protein	invertebrates
BcWN_01787	5457	11.74	1.38	0.00011	Protein Skeletor, isoforms D/E	invertebrates
BcWN_01792	2091	2.35	14.75	0.0055
BcWN_01811	5156	0.52	57.82	5.30E-13	Viral A-type inclusion protein, putative	invertebrates
BcWN_01839	2148	0.51	8.84	0.0000067	Viral A-type inclusion protein, putative	invertebrates
BcWN_01852	2153	4.37	0.28	0.0000026	Putative uncharacterized protein	invertebrates
BcWN_01863	2919	58.58	274.4	0.027	Uncharacterized protein	invertebrates
BcWN_01874	4502	14.36	2.22	0.00071	Putative epidermal cell surface receptor	invertebrates
BcWN_01875	2222	3.85	0.74	0.0038	Glucose dehydrogenase [acceptor]	invertebrates
BcWN_01880	3647	24.59	110.2	0.034	Cytochrome oxidase subunit II (Fragment)	invertebrates
BcWN_01882	4348	10.14	1.01	0.000033	Peroxidasin	invertebrates
BcWN_01894	2934	78.52	5.58	0.0000021	Major facilitator superfamily domain-containing protein 1	invertebrates
BcWN_01895	1971	1.53	13.63	0.00061	Viral A-type inclusion protein, putative	invertebrates
BcWN_01897	2543	16.05	2.27	0.0004
BcWN_01909	3531	10.65	0.7	0.0000014	Putative uncharacterized protein	invertebrates
BcWN_01912	3761	4.41	48.95	0.00011	Hyccin	invertebrates
BcWN_01922	2329	1.71	11.05	0.0048	Laccase 6	invertebrates
BcWN_01942	1533	0.62	8.85	0.000034	Mitogen-activated protein kinase ERK-A, putative	invertebrates
BcWN_01959	7090	22.71	1.6	0.000002	Uncharacterized protein	invertebrates
BcWN_01963	3578	26.68	3.06	0.000087	Pancreatic triacylglycerol lipase, putative	invertebrates
BcWN_01966	2155	0.75	6.18	0.0012
BcWN_01977	1785	2.12	11.68	0.012	Cyclophilin-9, putative	invertebrates
BcWN_01980	2497	5.83	25.25	0.041	Cytoplasmic dynein 1 light intermediate chain 2	invertebrates
BcWN_02006	1559	6.92	1.61	0.011	Protein C6orf150, putative	invertebrates
BcWN_02010	4253	17.16	0.99	4.60E-07	Uncharacterized protein	invertebrates
BcWN_02022	1970	3.65	0.48	0.00043	Uncharacterized protein	invertebrates
BcWN_02028	3928	6.16	59.09	0.00032
BcWN_02029	2074	2.8	20.32	0.0022
BcWN_02032	2218	1.14	6.5	0.011	GABA-gated ion channel	invertebrates
BcWN_02044	3255	27.28	566.02	8.50E-07	Protein painting of fourth	invertebrates
BcWN_02047	1592	0.53	6.17	0.00015
BcWN_02050	1935	1.24	9.68	0.0016
BcWN_02052	2319	11.79	2.9	0.013	Uncharacterized protein	invertebrates
BcWN_02055	2370	1.39	11.05	0.0013	Reverse transcriptase (Fragment)	invertebrates
BcWN_02058	2103	8.11	2.1	0.018	Limbic system-associated membrane protein, putative	invertebrates
BcWN_02060	4406	5.73	0.2	1.30E-08	CG32972, isoform B	invertebrates
BcWN_02064	1765	6.18	1.34	0.0074	Fatty acyl-CoA reductase 1	invertebrates
BcWN_02067	3113	3.94	61.63	0.0000087	Uncharacterized protein	bacteria
BcWN_02068	2634	0.44	5.62	0.000068	Cathepsin K	invertebrates
BcWN_02077	1397	2.74	12.76	0.031	Protofilament ribbon protein	invertebrates
BcWN_02085	4974	2.47	18.87	0.0015	Putative uncharacterized protein	invertebrates
BcWN_02097	3648	3.35	0.95	0.031	Protein dachsous	invertebrates
BcWN_02103	4492	0.37	4.69	0.000064	Putative reverse transcriptase	bacteria
BcWN_02114	1683	2.83	14.34	0.019
BcWN_02125	1425	0.65	7.49	0.00017
BcWN_02131	3186	0.62	3.11	0.022	Putative uncharacterized protein	invertebrates
BcWN_02133	2572	0.46	16.54	1.50E-08
BcWN_02149	3852	12.48	0.088	4.40E-14	Tripsin, putative	invertebrates
BcWN_02167	3780	6.49	0.27	4.50E-08	Probable chitinase 3	invertebrates
BcWN_02168	2387	13.08	0.5	2.00E-08	Uncharacterized protein	invertebrates
BcWN_02173	1436	0.51	4.22	0.0017	Uncharacterized protein	invertebrates
BcWN_02175	1554	0.67	5.98	0.00087
BcWN_02179	6137	1.02	6.11	0.0073	BEL12_AG transposon polyprotein	invertebrates
BcWN_02186	2429	0.89	5.61	0.0063	IQ and AAA domain-containing protein ENSP00000340148	invertebrates
BcWN_02187	3638	16.42	0.24	6.20E-12
BcWN_02191	2506	8.15	0.21	1.80E-09	Cuticular protein 50Ca	invertebrates
BcWN_02193	1987	14.89	1.96	0.00025	Triacylglycerol lipase, pancreatic, putative	invertebrates
BcWN_02212	2695	11	2.21	0.004	Brother of odd with entrails limited	invertebrates
BcWN_02214	2733	13.24	4.19	0.049	Putative uncharacterized protein	invertebrates
BcWN_02216	2135	1.12	6.8	0.0075
BcWN_02217	2520	3.12	13.62	0.04	Viral A-type inclusion protein, putative	invertebrates
BcWN_02218	1173	114.16	500.32	0.038	Cytochrome b	invertebrates
BcWN_02222	1160	0.66	12.1	0.0000057
BcWN_02224	2010	1.1	6.59	0.0081	Putative uncharacterized protein	invertebrates
BcWN_02243	1974	20.6	2.88	0.00038	Amino acid transporter	invertebrates
BcWN_02249	1890	0.5	7.45	0.000026	Viral A-type inclusion protein, putative	invertebrates
BcWN_02250	2755	2	20.04	0.00026
BcWN_02271	1557	9.71	0.34	2.40E-08	Uncharacterized protein	invertebrates
BcWN_02276	3432	9.65	3.06	0.05	Titin	invertebrates
BcWN_02277	2940	4.19	0.91	0.0073	T-box transcription factor Tbx2/3	invertebrates
BcWN_02287	2565	17.12	4.62	0.022	Uncharacterized protein	invertebrates
BcWN_02295	1964	661.94	2830.73	0.043	Cytochrome c oxidase subunit 1	invertebrates
BcWN_02300	5477	18.99	3.89	0.0043	Predicted protein	invertebrates
BcWN_02327	2105	7.18	1.62	0.0089	Uncharacterized protein	invertebrates
BcWN_02334	1874	6.08	33.61	0.011
BcWN_02336	2870	10.25	1.46	0.00045	Protein grainyhead	invertebrates
BcWN_02341	2594	2.35	11.06	0.029	Fibrillin-2, putative	invertebrates
BcWN_02342	3132	2.63	0.44	0.0018	Vitellogenin	invertebrates
BcWN_02347	2439	0.33	26.24	2.00E-11
BcWN_02355	4946	0.1	6.55	1.40E-10
BcWN_02363	1961	1.23	6.14	0.023	Putative uncharacterized protein	invertebrates
BcWN_02365	4781	0.32	4.47	0.000031	Putative DNA methylase	viruses
BcWN_02367	1824	4.21	0.44	0.0001	Zinc finger protein ZIC, putative	invertebrates
BcWN_02369	3168	8.95	0.44	1.80E-07	Glucose dehydrogenase, putative	invertebrates
BcWN_02386	2245	0.61	7.29	0.00011	Putative uncharacterized protein	bacteria
BcWN_02388	1728	2.72	0.7	0.023	Uncharacterized protein	invertebrates
BcWN_02393	2257	0.17	3.54	0.000005	Putative uncharacterized protein	invertebrates
BcWN_02417	4368	22.92	0.52	1.50E-10
BcWN_02433	4778	19.93	5.04	0.015	CG7802, isoform A	invertebrates
BcWN_02439	4277	3.98	22.69	0.0092	Putative uncharacterized protein	invertebrates
BcWN_02444	2679	15.21	1.84	0.00014
BcWN_02462	2972	5.22	0.67	0.00025	CG34355, isoform B	invertebrates
BcWN_02477	2302	3.72	0.55	0.00086
BcWN_02506	2849	4.85	1.18	0.013	Glucose dehydrogenase [acceptor]	invertebrates
BcWN_02526	1916	4.81	1.19	0.015	Cuticle protein 19	invertebrates
BcWN_02530	6156	4.84	264.34	2.10E-10	Vitellogenin	invertebrates
BcWN_02539	2132	1.15	8.17	0.0029
BcWN_02550	3858	10.03	1.14	0.000092	Uncharacterized protein	invertebrates
BcWN_02560	2745	1.44	0.17	0.0004	Peptidyl-prolyl cis-trans isomerase	invertebrates
BcWN_02564	1471	0.41	3.51	0.0017
BcWN_02585	2554	5.52	0.9	0.0012	Serine protease P54	invertebrates
BcWN_02586	3240	7.29	0.99	0.00034
BcWN_02598	2669	11.06	46.21	0.049	Putative adenosylhomocysteinase 2	invertebrates
BcWN_02603	3234	14.47	0.81	3.80E-07	Cuticlin-1	invertebrates
BcWN_02606	4178	3.89	0.13	1.70E-08	Putative uncharacterized protein	invertebrates
BcWN_02611	1845	0.66	7.68	0.00012	Predicted membrane protein	bacteria
BcWN_02629	3574	13.4	2.51	0.0026	Uncharacterized protein	invertebrates
BcWN_02646	1179	0.97	11.01	0.00016	Katanin p60 ATPase-containing subunit A-like 1	invertebrates
BcWN_02667	1846	2.14	18.09	0.00088
BcWN_02676	3037	31.11	7.17	0.0087	Uncharacterized protein	invertebrates
BcWN_02679	1225	0.8	9.72	0.00011	Casein kinase I isoform alpha	invertebrates
BcWN_02688	5808	8.04	2.44	0.039	Cadherin-87A	invertebrates
BcWN_02696	1812	7.1	1.04	0.00062	Putative uncharacterized protein	invertebrates
BcWN_02732	1271	1.82	8.7	0.028
BcWN_02733	6674	48.65	11.34	0.0091	Ca-activated cl channel protein, putative	invertebrates
BcWN_02736	1605	2.27	17.67	0.0015
BcWN_02737	1649	2.93	12.38	0.049
BcWN_02760	5684	5.92	1.64	0.025	Serine/threonine-protein kinase/endoribonuclease ire-1 (Fragment)	invertebrates
BcWN_02774	1819	5.66	1.51	0.022
BcWN_02780	3157	1.11	6.74	0.007
BcWN_02781	2281	6.27	53.27	0.00075
BcWN_02788	2446	1.84	9.72	0.015	Putative paternally expressed 3-like protein	invertebrates
BcWN_02790	2192	5.09	1.26	0.015	Poly-glutamine tract binding protein 1	invertebrates
BcWN_02819	2932	3.87	58.87	0.000011	Viral A-type inclusion protein, putative	invertebrates
BcWN_02828	3245	116.98	24.56	0.0049	N-terminal kinase-like protein	invertebrates
BcWN_02835	1740	1.42	8.5	0.0083	BTB/POZ domain-containing protein 9	invertebrates
BcWN_02845	2111	1.92	9.41	0.023	Uncharacterized protein	invertebrates
BcWN_02846	4508	1.88	10.29	0.012
BcWN_02854	1496	4.15	1.03	0.017
BcWN_02856	1640	2.56	17.21	0.0037
BcWN_02858	2380	2.86	12.67	0.038	Uncharacterized protein	invertebrates
BcWN_02877	3336	17.29	3.79	0.0066	Brother of CDO	invertebrates
BcWN_02878	2434	7.9	1.79	0.0086	Uncharacterized protein	invertebrates
BcWN_02908	1679	2.2	11.16	0.019	Uncharacterized protein	invertebrates
BcWN_02943	1397	2.42	14.71	0.0071
BcWN_02948	1741	1.32	6.31	0.028	Putative uncharacterized protein	invertebrates
BcWN_02955	2326	0.97	0.081	0.00011	Uncharacterized protein	invertebrates
BcWN_02963	3246	9.13	2.16	0.011	Low-density lipoprotein receptor, putative	invertebrates
BcWN_02969	2438	4.97	23.47	0.027	Cdc14, isoform A	invertebrates
BcWN_02971	1997	6.73	0.38	7.70E-07
BcWN_02972	2634	6.67	29.69	0.036	NFU1 iron-sulfur cluster scaffold-like protein, mitochondrial	invertebrates
BcWN_02979	1415	3.04	30.45	0.00026
BcWN_02999	2505	1.95	13.9	0.0025	Aminopeptidase-like protein	invertebrates
BcWN_03001	1642	0.34	3.35	0.00069	Ankyrin repeat domain protein	bacteria
BcWN_03007	3816	8.64	1.3	0.00063	Sushi, von Willebrand factor type A, EGF and pentraxin domain-containing protein 1	invertebrates
BcWN_03010	3449	5.2	1.21	0.01	Iroquois-like protein	invertebrates
BcWN_03013	3315	0.28	0.062	0.036	Uncharacterized protein	invertebrates
BcWN_03025	1130	1.16	11.12	0.00049	SUN domain-containing protein 1	invertebrates
BcWN_03027	2226	4.33	53.61	0.000053	Sugar transporter ERD6-like 6 (Fragment)	invertebrates
BcWN_03030	1905	1.23	0.21	0.0043	NADP(H)-dependent ketose reductase	invertebrates
BcWN_03040	1662	2.97	0.66	0.01
BcWN_03050	4744	23.67	6.41	0.021	Uncharacterized protein	invertebrates
BcWN_03060	1440	1.82	11.1	0.0071	CG18003, isoform B	invertebrates
BcWN_03063	2087	2.33	0.09	3.10E-07	60 kDa chaperonin	bacteria
BcWN_03086	2002	0.89	4.84	0.016	Putative uncharacterized protein	invertebrates
BcWN_03094	1871	7.12	2.16	0.042	Knirps related protein, putative	invertebrates
BcWN_03098	1354	3.16	18.2	0.0095
BcWN_03100	1616	3.97	0.21	0.0000013	Engrailed-1	invertebrates
BcWN_03117	1559	6.16	0.95	0.00098	Protein Wnt	invertebrates
BcWN_03123	3143	5.86	0.31	3.70E-07	Uncharacterized protein	invertebrates
BcWN_03128	5962	6.99	29.18	0.049	Fatty acid synthase	invertebrates
BcWN_03131	3764	2.77	11.64	0.049	WD repeat-containing protein on Y chromosome	invertebrates
BcWN_03145	1639	1.48	7.25	0.025	ATPase	invertebrates
BcWN_03155	2672	1.8	11.63	0.0048	Viral A-type inclusion protein, putative	invertebrates
BcWN_03162	3484	6.01	26.9	0.035	O-acyltransferase (Fragment)	invertebrates
BcWN_03165	5914	3.06	53.13	0.0000037	Transposase	bacteria
BcWN_03167	4161	1.85	103.14	1.90E-10
BcWN_03169	804	1.25	15.3	0.0001
BcWN_03173	2068	0.017	3.02	2.30E-10	Internalin protein	bacteria
BcWN_03174	1779	0.36	7.13	0.0000038
BcWN_03175	1473	1.36	8.71	0.0059
BcWN_03180	3217	8.6	0.058	1.00E-13
BcWN_03181	2632	2.08	0.25	0.00029	Translation elongation factor 2	invertebrates
BcWN_03187	2371	0.57	4.63	0.0016	Bifunctional endo-1,4-beta-xylanase xylA, putative	invertebrates
BcWN_03191	1919	0.49	7.15	0.000031
BcWN_03202	1638	0.81	6.62	0.0014	Putative uncharacterized protein	bacteria
BcWN_03206	1594	2.24	0.49	0.012
BcWN_03219	1645	7.2	2.2	0.045	Trypsin, putative	invertebrates
BcWN_03221	2654	0.1	4.04	4.10E-08
BcWN_03237	2248	0.9	16.06	0.0000042
BcWN_03239	1137	0.87	6.71	0.0023	Ubiquitin carboxyl-terminal hydrolase	invertebrates
BcWN_03257	1360	4.15	0.95	0.012	Putative fatty acyl-CoA reductase	invertebrates
BcWN_03259	1710	6.96	0.83	0.00017	Tripsin, putative	invertebrates
BcWN_03262	1127	0.6	7.9	0.000081
BcWN_03277	1699	1.59	7.09	0.04
BcWN_03280	1597	2.31	11.93	0.018
BcWN_03283	2918	21.16	0.43	9.20E-11	Nose resistant to fluoxetine protein 6	invertebrates
BcWN_03285	3060	21.86	4.11	0.0026	Putative uncharacterized protein	invertebrates
BcWN_03291	3967	0.79	3.37	0.05	WD repeat-containing protein 65	invertebrates
BcWN_03295	1751	1.06	11.32	0.0002	Titin	invertebrates
BcWN_03296	1950	8.59	0.88	0.000053	Cytochrome P450 4c3	invertebrates
BcWN_03323	1637	4.26	0.17	2.00E-07	Uncharacterized protein	invertebrates
BcWN_03344	3135	1.33	6.1	0.033	Uncharacterized protein	invertebrates
BcWN_03348	1899	1.24	13.73	0.00014	Phosphatidylinositol-specific phospholipase C X domain-containing protein 1	invertebrates
BcWN_03361	3042	3.14	29.69	0.00037
BcWN_03364	3335	5	1.42	0.03	Probable cytochrome P450 301a1, mitochondrial	invertebrates
BcWN_03368	1392	2.57	0.65	0.024	TNF receptor-associated factor 4	invertebrates
BcWN_03374	1762	7.99	1.19	0.00072	Phospholipase B, plb1, putative	invertebrates
BcWN_03377	2645	31.74	4.41	0.00034	Uncharacterized protein	invertebrates
BcWN_03384	1491	0.19	24.55	1.40E-12	Internalin protein	bacteria
BcWN_03385	1297	8.46	0.84	0.000051
BcWN_03391	2848	1.96	21.75	0.00012	Putative uncharacterized protein	invertebrates
BcWN_03397	1943	0.25	7.18	2.00E-07	Tubulin polyglutamylase ttll6	invertebrates
BcWN_03411	2471	3.19	18.62	0.0083
BcWN_03412	2679	0.88	10.71	0.000077	Uncharacterized protein	invertebrates
BcWN_03418	1024	0.68	9.61	0.000046
BcWN_03426	1841	12.35	3.11	0.015	Orf within vasotocin gene (Tes1 element)	invertebrates
BcWN_03439	2960	760.73	24.94	2.90E-09	GPI-anchored wall transfer protein 1	invertebrates
BcWN_03447	2495	0.71	4.79	0.0043	Putative uncharacterized protein	invertebrates
BcWN_03466	1153	1.13	5.44	0.033
BcWN_03473	2540	14.57	3.29	0.008	Uncharacterized protein	invertebrates
BcWN_03491	1279	0.78	11.35	0.00003
BcWN_03492	2819	13.48	3.02	0.0076	Uncharacterized protein	invertebrates
BcWN_03494	3339	1.76	0.039	1.60E-08	Serine proteinase stubble	invertebrates
BcWN_03495	6349	28.12	3.65	0.0002	Chitin synthase 1 variant a	invertebrates
BcWN_03500	2031	0.41	3.14	0.0027	Putative membrane protein	bacteria
BcWN_03504	2696	18.48	2.08	0.000081	Chorion peroxidase, putative	invertebrates
BcWN_03505	1729	2.02	11.66	0.0096	Recombination repair protein 1	invertebrates
BcWN_03508	6110	6.05	1.69	0.026
BcWN_03527	1958	1.63	7.94	0.025
BcWN_03534	3635	30.48	1.01	4.10E-09	Glucose dehydrogenase, putative	invertebrates
BcWN_03541	2855	6.54	0.43	0.0000019	Structural constituent of cuticle, putative	invertebrates
BcWN_03542	3136	102.67	15.37	0.00054	GA28130	invertebrates
BcWN_03547	2084	0.38	6.04	0.000016	Putative uncharacterized protein	invertebrates
BcWN_03554	1884	48.06	2.57	2.30E-07	Uncharacterized protein	invertebrates
BcWN_03568	1989	2.58	14.09	0.013	Sperm-associated antigen 6	invertebrates
BcWN_03578	2498	4.34	39.02	0.00051
BcWN_03581	3563	1.26	5.65	0.036	Uncharacterized protein	invertebrates
BcWN_03584	1818	0.28	4.09	0.000038
BcWN_03594	2260	15.71	0.31	1.00E-10	Putative uncharacterized protein	invertebrates
BcWN_03595	1817	0.55	70.7	2.80E-13	Serine/threonine protein kinase	bacteria
BcWN_03612	1965	3.39	22.6	0.0038
BcWN_03617	1910	0.13	5.01	7.20E-08
BcWN_03627	1394	5.83	0.12	2.10E-09	Uncharacterized protein	invertebrates
BcWN_03628	2283	3.62	1	0.029
BcWN_03629	2453	10.83	2.87	0.02	Putative uncharacterized protein	invertebrates
BcWN_03639	2350	1.77	8.1	0.033	F-box only protein 33	invertebrates
BcWN_03642	1193	4.8	0.74	0.0013	WD repeat-containing protein 47	invertebrates
BcWN_03667	998	4.38	199.51	1.20E-09
BcWN_03675	1445	0.55	6.69	0.00011	GL23808	invertebrates
BcWN_03684	1498	0.24	4.07	0.000023
BcWN_03687	1843	3.78	24.72	0.0042	CAAX prenyl protease 1-like protein	invertebrates
BcWN_03691	2374	0.73	5.09	0.0036	Transcription factor MafA (Fragment)	invertebrates
BcWN_03704	1472	0.012	2.55	3.60E-09	STARP antigen	invertebrates
BcWN_03722	2547	18.49	1.04	3.90E-07	Fatty acyl-CoA reductase 1	invertebrates
BcWN_03723	2389	18.4	3.99	0.0062	ABC transporter, putative	invertebrates
BcWN_03726	3383	21.95	5.38	0.012	Fem-1 homolog C-like protein	invertebrates
BcWN_03739	2025	4.3	0.37	0.000024	Myoglianin	invertebrates
BcWN_03745	1720	0.43	5.97	0.000046
BcWN_03749	2388	0.37	4.88	0.000064
BcWN_03753	1148	7.25	1.73	0.013	Senescence marker protein-30, putative	invertebrates
BcWN_03757	2378	5.6	0.3	5.60E-07	Putative uncharacterized protein	invertebrates
BcWN_03777	2358	7.9	0.61	0.0000067	Uncharacterized protein	invertebrates
BcWN_03780	2133	2.25	11.78	0.016	SCP-related protein	invertebrates
BcWN_03801	3635	0.78	3.52	0.037
BcWN_03817	1346	6.45	1.37	0.0066	Uncharacterized protein	invertebrates
BcWN_03862	2948	5.79	76.75	0.000031
BcWN_03869	1371	0.78	4.85	0.0085	Putative uncharacterized protein	invertebrates
BcWN_03875	1151	1.46	6.35	0.05
BcWN_03876	2270	7.48	872.83	2.80E-13	Putative uncharacterized protein	invertebrates
BcWN_03877	1177	0.68	14.33	0.0000018
BcWN_03891	996	2.52	0.45	0.0056	Uncharacterized protein	invertebrates
BcWN_03914	1495	3.75	22.98	0.0063	Viral A-type inclusion protein, putative	invertebrates
BcWN_03917	2324	116	0.49	1.40E-16	Putative uncharacterized protein	invertebrates
BcWN_03920	795	5.97	1.23	0.0067
BcWN_03922	1364	0.87	10.29	0.00011
BcWN_03938	1187	0.78	9.78	0.000095	Serine/threonine-protein phosphatase	invertebrates
BcWN_03944	1802	0.88	6.34	0.003	Uncharacterized protein	invertebrates
BcWN_03952	1240	2.08	12.44	0.0082
BcWN_03959	1554	2.39	29.31	0.000063	CAAX prenyl protease 1-like protein	invertebrates
BcWN_03967	2304	22.91	6.41	0.026	MAGUK p55 subfamily member 6	invertebrates
BcWN_03974	4751	1.19	16.3	0.000026
BcWN_03978	3182	31.8	0.024	1.60E-20	Uncharacterized protein	invertebrates
BcWN_03980	1672	8.1	0.82	0.000057	CYP4U3v1	invertebrates
BcWN_03990	2104	25.41	5.65	0.0072	UNC93A protein	invertebrates
BcWN_04019	1424	1.7	12.77	0.0021
BcWN_04022	1836	2.19	13.23	0.0071	Thioredoxin reductase	invertebrates
BcWN_04035	1102	0.033	3.37	1.90E-08	Glucose dehydrogenase, putative	invertebrates
BcWN_04037	3140	1.79	14.86	0.00093	Bifunctional endo-1,4-beta-xylanase xylA, putative	invertebrates
BcWN_04041	2110	0.51	8.49	0.0000094
BcWN_04042	1390	1	4.97	0.027
BcWN_04079	2525	6.65	922.01	6.60E-14	Reverse transcriptase (Fragment)	invertebrates
BcWN_04104	3068	70.08	20.55	0.033	Synaptotagmin I	invertebrates
BcWN_04113	1455	0.64	5.5	0.0012	Elongation factor 1-alpha 3	invertebrates
BcWN_04114	2816	7.61	65.83	0.00065
BcWN_04121	1810	9.51	0.23	1.30E-09	Tripsin, putative	invertebrates
BcWN_04125	3555	2.6	13.34	0.017	Uncharacterized protein	invertebrates
BcWN_04127	1991	4.44	29.15	0.0041	Secreted trypsin-like serine protease	bacteria
BcWN_04154	2724	3.05	18.12	0.0075	Uncharacterized protein	invertebrates
BcWN_04158	1238	3.5	0.64	0.004	Putative eyes absent	invertebrates
BcWN_04161	1221	2.35	12.95	0.013
BcWN_04166	2583	4.09	0.84	0.0054	Putative uncharacterized protein	invertebrates
BcWN_04182	2378	0.9	20.57	5.30E-07	Large serine protease	invertebrates
BcWN_04196	1913	0.63	3.79	0.0091	Uncharacterized protein	invertebrates
BcWN_04200	2698	2.54	16.37	0.0046	Putative reverse transcriptase	invertebrates
BcWN_04233	1113	0.43	6.82	0.000026
BcWN_04239	3676	0.27	1.42	0.022	Putative uncharacterized protein	invertebrates
BcWN_04249	1882	0.89	3.92	0.046
BcWN_04257	2005	1.94	8.82	0.035	Putative uncharacterized protein	invertebrates
BcWN_04262	2445	14.69	0.9	8.20E-07	LIX1-like protein	invertebrates
BcWN_04263	3026	56.97	438.54	0.0014
BcWN_04279	1655	2.01	10.91	0.014	Kelch-like protein 26	invertebrates
BcWN_04288	1462	4.1	64.17	0.0000093	Putative GATA zinc finger domain-containing protein 1	invertebrates
BcWN_04291	1825	0.36	5.62	0.000024
BcWN_04294	1475	2.44	14.5	0.0081	Protein DDI1-like protein 2	invertebrates
BcWN_04298	5657	7.95	0.45	4.70E-07	Pawn	invertebrates
BcWN_04303	630	11.12	1.4	0.00034
BcWN_04308	1449	1.87	13.17	0.0029
BcWN_04313	3121	11.98	3.24	0.022	Uncharacterized protein	invertebrates
BcWN_04316	1369	0.89	21.72	3.80E-07	cAMP-dependent protein kinase catalytic subunit, putative	invertebrates
BcWN_04330	1491	1.77	13.06	0.0022
BcWN_04337	1866	0.36	18.6	9.70E-10
BcWN_04346	1876	6.58	69.32	0.00017	Exosome complex exonuclease RRP42	invertebrates
BcWN_04352	1573	7.98	0.13	1.70E-10	Uncharacterized protein	invertebrates
BcWN_04354	1677	3.91	0.18	5.20E-07	Uncharacterized protein	invertebrates
BcWN_04357	1131	2.98	0.55	0.0046	Carbohydrate sulfotransferase, putative	invertebrates
BcWN_04358	1325	0.38	2.18	0.017
BcWN_04374	2062	8.27	1.31	0.00098	Uncharacterized protein	invertebrates
BcWN_04379	1308	1.12	7.44	0.0051
BcWN_04381	1857	0.13	16.39	2.00E-12	I-connectin	invertebrates
BcWN_04397	1428	2.51	16.14	0.005
BcWN_04401	1148	1	6.33	0.007
BcWN_04410	1576	2.22	75.63	1.60E-08	Putative uncharacterized protein	invertebrates
BcWN_04412	1637	1.5	8.87	0.0088
BcWN_04426	1045	0.36	4.31	0.00026	Uncharacterized protein	invertebrates
BcWN_04427	2346	11.57	2.31	0.004	Putative uncharacterized protein	invertebrates
BcWN_04428	2301	4.48	38.93	0.00065	Kelch-like protein 10	invertebrates
BcWN_04429	1838	11.64	0.49	6.60E-08
BcWN_04431	1727	0.22	2.18	0.00088
BcWN_04435	978	4.83	0.88	0.0039
BcWN_04436	1366	3.71	241.79	5.30E-11
BcWN_04445	3550	1.94	0.16	0.000019	Protein dachsous	invertebrates
BcWN_04446	1725	1.44	10.77	0.0021	Uncharacterized protein	bacteria
BcWN_04447	2595	4.75	22.37	0.027
BcWN_04463	4526	13.59	0.37	8.80E-10	Serine protease H82	invertebrates
BcWN_04465	3943	14.63	63.14	0.041	ATP-dependent Clp protease ATP-binding subunit Clpx, putative	invertebrates
BcWN_04466	1408	0.85	11.61	0.00004	Cytochrome P450	invertebrates
BcWN_04492	2580	445.1	24.11	2.20E-07	Ras-like protein 1	invertebrates
BcWN_04515	1405	0.54	7.57	0.000041	Viral A-type inclusion protein, putative	invertebrates
BcWN_04521	1575	0.53	4.93	0.00075
BcWN_04524	1289	2.36	10.83	0.034	Alpha-tocopherol transfer protein-like protein	invertebrates
BcWN_04526	2931	4.48	23.54	0.015	Serine/threonine-protein kinase SRPK2	invertebrates
BcWN_04535	1430	1.93	0.2	0.00025
BcWN_04539	1367	0.93	10.58	0.00015
BcWN_04540	1760	15.16	2.13	0.00042	Protein takeout	invertebrates
BcWN_04552	2649	3.76	23.47	0.0055	Putative Serine/threonine-protein kinase 23	invertebrates
BcWN_04555	2064	4	0.15	7.60E-08
BcWN_04560	1242	11.97	0.97	0.000011	Uncharacterized protein	invertebrates
BcWN_04563	1700	2.78	22.27	0.0012
BcWN_04571	1309	3.97	0.22	0.0000022	Uncharacterized protein	invertebrates
BcWN_04584	1342	0.92	14.4	0.000014
BcWN_04587	1354	1.59	7.23	0.037	Putative tubulin polyglutamylase TTLL9	invertebrates
BcWN_04590	2228	1.6	0.11	0.000018	Uncharacterized protein	invertebrates
BcWN_04593	1978	1.78	9.68	0.014
BcWN_04595	1982	21.75	3.97	0.0022	Putative uncharacterized protein	invertebrates
BcWN_04624	2512	0.21	2.98	0.000056	PUtative phage related protein	bacteria
BcWN_04638	1097	2.95	0.1	0.0000011	Uncharacterized protein	invertebrates
BcWN_04647	1242	1.5	8.45	0.012
BcWN_04653	1116	0.67	10.27	0.000024	Putative uncharacterized protein	invertebrates
BcWN_04659	1548	10.51	0.12	9.90E-12
BcWN_04667	2433	0.044	0.4	0.0091	TBC1 domain family member 30 (Fragment)	invertebrates
BcWN_04684	2928	1.67	16.06	0.00034	GA16147, isoform A	invertebrates
BcWN_04721	1348	1.62	0.22	0.0016	SSU ribosomal protein S3p (S3e)	bacteria
BcWN_04740	1654	8.18	1.27	0.00095
BcWN_04744	1058	0.27	10.74	3.80E-08	Ankyrin repeat and SAM domain-containing protein 3	invertebrates
BcWN_04746	1736	3.16	26.94	0.00078	Zinc finger protein Kr18, putative	invertebrates
BcWN_04754	1208	3.14	23.66	0.0018
BcWN_04766	782	1.33	9.03	0.0049
BcWN_04784	4604	10.25	70.08	0.003	Gamma-interferon-inducible lysosomal thiol reductase	invertebrates
BcWN_04789	1645	7.54	1.91	0.017	Uncharacterized protein	invertebrates
BcWN_04791	1012	0.46	8.11	0.000012	Alpha/beta hydrolase, putative	invertebrates
BcWN_04800	1490	2.16	0.32	0.0016
BcWN_04801	3158	2.77	27.74	0.00025
BcWN_04803	3734	9.75	0.51	2.30E-07	Putative cuticle protein	invertebrates
BcWN_04807	2354	7.05	45.84	0.0042	Class 4 HDAC protein	invertebrates
BcWN_04808	980	0.58	10.54	0.000009
BcWN_04812	7454	0.3	11.33	7.90E-09	Viral A-type inclusion protein, putative	invertebrates
BcWN_04821	6794	25.11	7.15	0.028	Uncharacterized protein	invertebrates
BcWN_04825	3644	160.02	0.22	4.40E-21	Putative uncharacterized protein	invertebrates
BcWN_04828	2100	0.67	4.45	0.0049	Cysteine sulfinic acid decarboxylase, putative	invertebrates
BcWN_04853	782	27.09	114.26	0.047
BcWN_04914	1017	1.16	6.13	0.019
BcWN_04927	1442	0.35	19.06	8.00E-10	Putative uncharacterized protein	bacteria
BcWN_04933	1934	6.94	1.84	0.021	3-demethylubiquinone-9 3-methyltransferase	invertebrates
BcWN_04935	798	0.79	5.23	0.0075
BcWN_04951	979	1.68	8.33	0.026
BcWN_04954	1251	0.53	8.86	0.000013
BcWN_04956	2386	0.96	121.39	2.00E-13
BcWN_04961	1436	1.82	10.24	0.011	Secreted trypsin-like serine protease	bacteria
BcWN_04968	1178	0.33	8.39	9.00E-07
BcWN_04972	1791	3.22	0.89	0.032	Ankyrin repeat and fibronectin type-III domain-containing protein 1	invertebrates
BcWN_04974	1555	4.08	0.79	0.0044
BcWN_04977	5418	30.84	0.5	8.20E-12
BcWN_04980	1792	4.58	1.09	0.013	Putative uncharacterized protein	invertebrates
BcWN_04990	5141	15.4	65	0.046	Endonuclease-reverse transcriptase	invertebrates
BcWN_04996	2002	0.31	4.07	0.000093	Putative uncharacterized protein	invertebrates
BcWN_05000	1267	2.33	0.24	0.00022	Ribosomal protein L3	invertebrates
BcWN_05005	1810	3.96	27.88	0.0026	SAC3/GANP family protein	invertebrates
BcWN_05007	3392	2.11	9.15	0.042	Alpha-1,3-mannosyl-glycoprotein 4-beta-N-acetylglucosaminyltransferase B	invertebrates
BcWN_05014	2125	5.5	31.95	0.0085	Thymidine phosphorylase	invertebrates
BcWN_05032	3470	4.89	50.54	0.00019	Axoneme-associated protein mst101(2)	invertebrates
BcWN_05036	2313	2.82	34.71	0.000058
BcWN_05045	3812	7.12	0.88	0.00017	Yellow-h	invertebrates
BcWN_05050	2769	1.24	16.21	0.000039	Viral A-type inclusion protein, putative	invertebrates
BcWN_05057	2099	3.2	17.69	0.011	Uncharacterized protein	invertebrates
BcWN_05065	1044	0.27	1.51	0.039	Putative uncharacterized protein	invertebrates
BcWN_05080	1628	5.74	0.28	4.50E-07	Uncharacterized protein	invertebrates
BcWN_05089	2691	1.55	22.5	0.000017	Putative uncharacterized protein	invertebrates
BcWN_05096	2194	2.32	12.86	0.012
BcWN_05114	1348	13.55	2.58	0.0031	Protein mab-21	invertebrates
BcWN_05123	3876	13.89	2.01	0.00046	Uncharacterized protein	invertebrates
BcWN_05127	1536	1.85	13.02	0.003	Cytochrome P450	invertebrates
BcWN_05133	1294	1.48	0.32	0.017	ACYPI009403 protein	invertebrates
BcWN_05149	2392	1.32	10.29	0.0015	Putative uncharacterized protein DDB_G0282133	invertebrates
BcWN_05159	2004	1.95	0.18	0.000086	Ketol-acid reductoisomerase	bacteria
BcWN_05164	1354	2.67	18.99	0.0027
BcWN_05170	942	0.8	12.72	0.000017
BcWN_05180	1636	9.46	0.53	7.10E-07	GA21687, isoform A	invertebrates
BcWN_05181	1654	0.37	4	0.00034
BcWN_05187	1352	3.7	17.91	0.025	Hsp90 co-chaperone Cdc37	invertebrates
BcWN_05195	1818	0.92	18.28	0.0000018	Glycosyl transferase family protein	bacteria
BcWN_05202	2099	0.83	4.22	0.022	Uncharacterized protein	invertebrates
BcWN_05208	4991	46.78	13.3	0.028	Elongation of very long chain fatty acids protein AAEL008004	invertebrates
BcWN_05209	2028	28.43	1.6	3.80E-07	Fatty acyl-CoA reductase 1	invertebrates
BcWN_05210	2584	44.54	11.74	0.018	A disintegrin and metalloproteinase with thrombospondin motifs like protein	invertebrates
BcWN_05226	2110	24.34	2.86	0.00011	Uncharacterized protein	invertebrates
BcWN_05231	2447	0.67	0.038	0.000083	Fibropellin-1	invertebrates
BcWN_05234	2673	37.43	2.12	3.50E-07	Uncharacterized protein	invertebrates
BcWN_05237	2233	17.98	4.26	0.011	Elongation of very long chain fatty acids protein 4	invertebrates
BcWN_05239	2725	2.35	12.76	0.013	Putative uncharacterized protein	invertebrates
BcWN_05242	1304	2.29	11.7	0.019
BcWN_05266	2067	0.31	2.2	0.0052	Pol-like protein (Fragment)	invertebrates
BcWN_05267	2408	15	3.77	0.015
BcWN_05277	1192	1.58	18.75	0.000092
BcWN_05278	1106	3.19	0.88	0.035	Chaoptin	invertebrates
BcWN_05283	1954	0.56	3.94	0.0039
BcWN_05295	1513	1.38	0.15	0.00049	Eukaryotic initiation factor 4A-II	invertebrates
BcWN_05296	1836	1.95	15.88	0.0011	Thioredoxin reductase, putative	invertebrates
BcWN_05300	1511	6.18	1.32	0.0069
BcWN_05301	1837	2.86	16.51	0.009
BcWN_05307	1215	0.47	10.43	0.0000018
BcWN_05314	2169	1.23	0.19	0.0025	Polyadenylate-binding protein	invertebrates
BcWN_05315	1955	1.97	138.79	2.70E-11	Zn finger homeodomain 2	invertebrates
BcWN_05316	3415	23.41	7.38	0.047	Uncharacterized protein	invertebrates
BcWN_05320	2606	3.23	14.32	0.037	Lysosomal acid phosphatase	invertebrates
BcWN_05328	1349	4.24	43.39	0.00022	Putative uncharacterized protein	invertebrates
BcWN_05331	3070	0.3	7.34	5.50E-07	Succinyl-CoA ligase [ADP-forming] subunit beta	bacteria
BcWN_05345	1022	12.49	3.6	0.034
BcWN_05347	1200	0.61	5.73	0.00077	Putative component of the Type IV secretory pathway, TrlB/VirB6-like	bacteria
BcWN_05363	1807	7.94	0.36	1.60E-07	Uncharacterized protein	invertebrates
BcWN_05368	1277	6.17	27.73	0.035	Protein COQ10, putative	invertebrates
BcWN_05369	1110	1.98	9.24	0.033
BcWN_05374	1603	1.99	8.53	0.048	Nurim homolog	invertebrates
BcWN_05388	1472	1.06	4.96	0.034	Viral A-type inclusion protein repeat containing protein	invertebrates
BcWN_05392	3179	0.57	3.08	0.016	ORF B	viruses
BcWN_05397	804	1.16	12.36	0.00029
BcWN_05408	3230	0.46	2.58	0.013
BcWN_05411	1373	1.19	10.33	0.00089	Early growth response protein, putative	invertebrates
BcWN_05416	1390	0.46	6.72	0.000041
BcWN_05433	1609	2.66	20.66	0.0015	Interferon-gamma-inducible lysosomal thiol reductase	invertebrates
BcWN_05446	1330	0.62	9.19	0.000026
BcWN_05450	1500	0.38	5.05	0.000091
BcWN_05455	1318	2.98	13.05	0.042	FAM113A	invertebrates
BcWN_05457	2176	42.1	191.88	0.031	Trifunctional enzyme beta subunit	invertebrates
BcWN_05469	1727	0.49	3.57	0.0033	Putative uncharacterized protein	invertebrates
BcWN_05480	1163	0.69	5.39	0.0023	Uncharacterized protein	invertebrates
BcWN_05489	1084	3.04	17.26	0.011	Proteasome subunit beta type-1	invertebrates
BcWN_05501	2016	0.053	3.93	2.00E-09
BcWN_05505	1598	0.55	6.12	0.00022
BcWN_05508	1073	0.8	4.45	0.017
BcWN_05513	1618	1.27	15.37	0.000083
BcWN_05519	1341	4.45	36.18	0.0011
BcWN_05527	2646	139.52	27.73	0.0035	Chitin deacetylase 1	invertebrates
BcWN_05531	1375	0.48	7.03	0.000037
BcWN_05535	1277	448.06	2095.79	0.027	Cytochrome c oxidase subunit 3	invertebrates
BcWN_05545	2319	18.92	5.44	0.03	Uncharacterized protein (Fragment)	invertebrates
BcWN_05548	1631	7.24	41.26	0.0094	Fructose 1,6-bisphosphatase	invertebrates
BcWN_05571	534	1.21	14.17	0.00018	Putative 2-nitropropane dioxygenase	bacteria
BcWN_05572	1912	1.34	13.45	0.00029	Transposase Tn5	bacteria
BcWN_05575	2788	3.91	97.85	1.90E-07	CAAX prenyl protease 2	invertebrates
BcWN_05581	1458	0.22	1.39	0.017
BcWN_05588	2873	3.55	24.19	0.0032
BcWN_05604	1480	0.67	3.88	0.012	Pyruvate carboxylase	invertebrates
BcWN_05606	1872	18.41	0.16	3.20E-13	Uncharacterized protein	invertebrates
BcWN_05607	1353	11.98	3.25	0.024
BcWN_05609	818	9.96	2.98	0.043
BcWN_05612	3710	1.75	28.88	0.0000062
BcWN_05626	2937	15.13	2.57	0.0014	Large serine protease	invertebrates
BcWN_05637	1340	0.51	3.31	0.008
BcWN_05646	970	0.72	14.31	0.0000032
BcWN_05652	1164	0.6	11.09	0.0000057
BcWN_05657	1474	5.76	1.25	0.0076	Leucine-rich transmembrane protein	invertebrates
BcWN_05678	1325	3.73	0.95	0.022
BcWN_05680	936	0.5	10.92	0.000002
BcWN_05685	871	1.46	14.15	0.00047
BcWN_05697	2754	0.51	2.41	0.033
BcWN_05698	1962	10.5	45.35	0.041	Probable ATP-dependent RNA helicase DDX31	invertebrates
BcWN_05700	1314	0.56	4.6	0.0018
BcWN_05709	1265	6.44	0.98	0.00098
BcWN_05721	1112	0.61	9.21	0.000029
BcWN_05733	2450	1.28	0.31	0.019	Heat shock protein 83	invertebrates
BcWN_05734	2003	11.11	1.28	0.00012	Uncharacterized protein	invertebrates
BcWN_05749	689	0.57	3.82	0.0096	ADP-ribosylation factor-like protein 1	invertebrates
BcWN_05758	1214	2.17	22.23	0.00024
BcWN_05766	713	11.83	3.29	0.029
BcWN_05775	1989	5.95	0.89	0.00076	Calpain C, putative	invertebrates
BcWN_05776	1233	0.23	3.35	0.00011	Viral A-type inclusion protein, putative	invertebrates
BcWN_05780	1254	0.2	1.27	0.022
BcWN_05804	1503	0.51	4.12	0.002	Putative uncharacterized protein	bacteria
BcWN_05812	1177	1.32	0.13	0.00079	Nucleoplasmin isoform 1-like protein	invertebrates
BcWN_05813	1790	35.56	1.65	7.70E-08	Fatty acyl-CoA reductase 1	invertebrates
BcWN_05820	2278	0.79	0.1	0.0012	CG10077, isoform A	invertebrates
BcWN_05826	2620	6.98	31.68	0.033
BcWN_05832	1167	0.78	5.57	0.0041
BcWN_05843	1867	2.6	16.24	0.0057
BcWN_05844	1572	4.76	23.18	0.023
BcWN_05845	1960	33.67	143.88	0.043	Acetyl-CoA acetyltransferase	invertebrates
BcWN_05859	1730	0.98	0.11	0.00076	Translation elongation factor G	bacteria
BcWN_05860	1054	1.53	9.98	0.0052
BcWN_05869	1233	2.19	12.11	0.013	Putative uncharacterized protein	invertebrates
BcWN_05871	2338	9.95	72.62	0.002
BcWN_05873	1280	1.27	15.57	0.000083	Putative cAMP-dependent protein kinase catalytic subunit	invertebrates
BcWN_05880	2329	26.6	3.65	0.00031	Protein goliath, putative	invertebrates
BcWN_05884	1283	15.49	98.35	0.0048
BcWN_05886	1262	9846.18	28.81	1.90E-18	Putative uncharacterized protein	bacteria
BcWN_05901	3113	6.94	31	0.035
BcWN_05923	2596	21.57	4.36	0.004	Matrix metalloproteinase variant 2	invertebrates
BcWN_05928	2152	1.06	6.28	0.0086	Excretory/secretory protein Juv-p120	invertebrates
BcWN_05957	2418	37.61	5.54	0.0005	Probable cytochrome P450 4ac1	invertebrates
BcWN_05958	1749	0.48	4.28	0.00094	Uncharacterized protein	invertebrates
BcWN_05960	1859	0.68	26.88	7.20E-09	Elongation factor Tu	bacteria
BcWN_05980	2526	3.72	571.89	3.00E-14
BcWN_05992	1561	3.65	25.91	0.0026
BcWN_05994	4267	1.96	0.59	0.043	Laminin subunit alpha-1	invertebrates
BcWN_05995	1474	2.87	0.025	2.00E-09	Putative uncharacterized protein	invertebrates
BcWN_05998	1828	2.98	29.8	0.00026
BcWN_06002	1703	2.97	0.76	0.023	Bursicon receptor (Fragment)	invertebrates
BcWN_06008	1306	0.66	14.04	0.0000014	Uncharacterized protein	invertebrates
BcWN_06012	1744	0.18	10.95	9.20E-10	I-connectin	invertebrates
BcWN_06016	2352	53.83	4.58	0.0000091	Uncharacterized protein	invertebrates
BcWN_06030	1879	1.03	5.68	0.013	Putative uncharacterized protein	invertebrates
BcWN_06043	1520	2.57	239.08	2.40E-12	Uncharacterized protein	invertebrates
BcWN_06059	2926	7.91	66.99	0.00075
BcWN_06061	1933	8.72	2.71	0.047	Putative uncharacterized protein	invertebrates
BcWN_06062	1791	1.42	6.38	0.039	Putative uncharacterized protein	invertebrates
BcWN_06066	1596	1.35	14.18	0.00021
BcWN_06075	976	4.68	0.077	1.10E-08
BcWN_06079	1769	1.48	99.85	4.40E-11	Pancreatic lipase-related protein 2	invertebrates
BcWN_06080	3062	20.83	3.02	0.00046	Techylectin-5B	invertebrates
BcWN_06087	1052	1.58	27.23	0.0000062
BcWN_06089	2292	1.63	8.62	0.015	Uncharacterized protein	invertebrates
BcWN_06090	1652	1.47	10.02	0.0039
BcWN_06091	1693	15.25	3.99	0.019	Retinol dehydrogenase 14	invertebrates
BcWN_06110	1711	1.05	5.36	0.021
BcWN_06130	831	2.26	20.25	0.00067
BcWN_06139	1329	1.19	0.28	0.031	Squid, variant G	invertebrates
BcWN_06140	1067	11.5	117.43	0.00021	Phosphatidylethanolamine binding protein isoform 1	invertebrates
BcWN_06145	2174	1.71	7.41	0.044
BcWN_06152	2595	8.45	78.34	0.0004
BcWN_06154	1595	30.31	0.33	9.50E-13	Serine proteinase stubble	invertebrates
BcWN_06155	1684	0.61	3.59	0.011	Uncharacterized protein	invertebrates
BcWN_06156	2643	4.72	24.99	0.014	Glutathione S-transferase E1	invertebrates
BcWN_06161	1595	180.35	34.49	0.0027	Protein TIS11	invertebrates
BcWN_06174	1192	1.38	8.13	0.01
BcWN_06176	1285	0.15	3.11	0.000021
BcWN_06177	1486	1.92	9.82	0.019	Putative uncharacterized protein	invertebrates
BcWN_06190	1474	13.57	1.69	0.0002	Cathepsin F, putative	invertebrates
BcWN_06194	1439	6.11	28.87	0.027
BcWN_06197	1663	2.21	13.26	0.0075
BcWN_06201	1757	5.8	0.021	9.60E-13
BcWN_06215	1232	12.52	202.92	0.0000064	Gamma-glutamyl hydrolase A	invertebrates
BcWN_06223	1667	10.75	48.01	0.036	GI10695	invertebrates
BcWN_06266	3507	16.14	2.23	0.00034	Putative uncharacterized protein	invertebrates
BcWN_06267	1750	0.36	10.01	2.30E-07	Beta-hexosaminidase beta chain, putative	invertebrates
BcWN_06269	1758	0.61	9.73	0.000013
BcWN_06279	1554	2.4	0.19	0.000042	Trypsin-7 (Fragment)	invertebrates
BcWN_06286	2102	6.61	60.6	0.00045
BcWN_06291	3116	18.52	1.62	0.000012	Putative uncharacterized protein	invertebrates
BcWN_06292	841	1.04	14.52	0.000046
BcWN_06295	1249	0.52	20.24	1.20E-08	Transposase, degenerate	bacteria
BcWN_06297	2912	0.74	5.59	0.0021	Nucleoporin NUP85	invertebrates
BcWN_06301	1318	0.38	4.52	0.00019
BcWN_06320	1244	1.15	19.88	0.0000062	cAMP-dependent protein kinase catalytic subunit, putative	invertebrates
BcWN_06322	496	7.04	1.74	0.022
BcWN_06336	1339	0.12	4.99	1.30E-07	Homeobox protein HOX3	invertebrates
BcWN_06339	1942	6.52	27.67	0.046	Succinate semialdehyde dehydrogenase, putative	invertebrates
BcWN_06341	2215	2.93	13.28	0.034	S-phase kinase-associated protein 2	invertebrates
BcWN_06361	5766	10.2	234.2	3.70E-07	Splicing factor 3B subunit, putative	invertebrates
BcWN_06387	979	0.42	5.68	0.000098
BcWN_06388	1525	0.97	6.13	0.0068
BcWN_06391	943	0.51	5.86	0.00026
BcWN_06392	1925	1.65	0.45	0.036	Tubulin beta-1 chain	invertebrates
BcWN_06422	3771	4.61	22.85	0.02	Cyclin-A1	invertebrates
BcWN_06426	1293	0.66	8.82	0.000058
BcWN_06428	2218	41.75	1.84	4.50E-08	Aspartate 1-decarboxylase	invertebrates
BcWN_06433	1072	2.14	10.92	0.02
BcWN_06435	1063	4.53	0.48	0.00016
BcWN_06448	1849	0.23	6.61	2.80E-07	Uncharacterized protein	invertebrates
BcWN_06453	1612	25.22	4.44	0.0017	Alpha-tocopherol transfer protein-like protein	invertebrates
BcWN_06459	1003	0.68	8.58	0.0001	Phage tail tape measure protein	bacteria
BcWN_06463	2113	6.11	1.03	0.0016	Putative uncharacterized protein	invertebrates
BcWN_06475	939	0.31	5.26	0.000031
BcWN_06481	2017	69.83	6.72	0.000024	Chitin deacetylase 4	invertebrates
BcWN_06485	1192	4.78	0.36	0.000017	CG7447, isoform A	invertebrates
BcWN_06487	1254	0.91	5.6	0.0086
BcWN_06490	1287	0.42	3.08	0.0048	Polyribonucleotide nucleotidyltransferase	bacteria
BcWN_06495	1482	0.23	1.37	0.021	Uncharacterized protein	invertebrates
BcWN_06501	2357	16.97	981.54	1.30E-10	Uroporphyrinogen decarboxylase	invertebrates
BcWN_06510	1738	3.7	28.7	0.0014
BcWN_06516	1715	8.23	2.42	0.036	Mariner transposase	invertebrates
BcWN_06523	1652	9.04	0.67	0.0000055	Chitin-binding domain containing protein	invertebrates
BcWN_06540	2295	3.45	0.21	0.000003
BcWN_06545	1658	7.05	1.48	0.0061	Uncharacterized protein	invertebrates
BcWN_06572	1856	42.8	2.32	2.60E-07
BcWN_06579	1313	1.64	7.04	0.049	Putative uncharacterized protein	invertebrates
BcWN_06580	1210	7.43	37.63	0.018	Growth and transformation-dependent protein	invertebrates
BcWN_06596	2029	0.16	26.94	1.00E-13	LPXTG-motif cell wall anchor domain protein	bacteria
BcWN_06602	1025	0.89	9.49	0.0003	Soma ferritin	invertebrates
BcWN_06607	1067	1.02	45.06	2.80E-09	GDP-fucose transporter	invertebrates
BcWN_06626	1845	195.93	7.72	1.50E-08
BcWN_06633	1296	8.87	95.94	0.00014
BcWN_06634	1242	11.81	0.94	0.0000093
BcWN_06645	934	6.52	75.93	0.000088
BcWN_06648	1222	2.77	0.8	0.042	Iroquois-like protein	invertebrates
BcWN_06652	2476	7.91	80.56	0.00021
BcWN_06660	1835	1.24	0.11	0.00017
BcWN_06667	1176	0.091	4.39	7.40E-08
BcWN_06681	1335	0.3	3.97	0.00011
BcWN_06690	2755	10.21	63.94	0.0052
BcWN_06693	1294	0.87	14.14	0.000011
BcWN_06694	793	7.09	1.21	0.0024	Glutathione s-transferase M2	invertebrates
BcWN_06695	4027	45.16	7.49	0.0011
BcWN_06697	993	0.79	6.81	0.0013	Katanin p60 ATPase-containing subunit A-like 1	invertebrates
BcWN_06700	2574	15.68	2.83	0.002	Knickkopf	invertebrates
BcWN_06706	2507	0.51	5.97	0.00012	Viral A-type inclusion protein, putative	invertebrates
BcWN_06718	1656	3.89	52.28	0.00003
BcWN_06719	3297	7.01	35.16	0.019	Putative glycerol kinase 3	invertebrates
BcWN_06739	786	1.32	12.55	0.00058
BcWN_06743	2920	3.66	305.9	5.30E-12	Endonuclease-reverse transcriptase	invertebrates
BcWN_06744	1215	0.29	4.56	0.000045
BcWN_06745	1632	4.6	51.02	0.00012	Centrosomal protein of 135 kDa	invertebrates
BcWN_06751	4088	0.21	2.82	0.000054	Putative virulence protein VrlC.1	viruses
BcWN_06783	2274	0.67	8.88	0.000045
BcWN_06786	1261	0.87	3.98	0.041
BcWN_06787	2637	18.46	0.42	2.50E-10	Salivary plasminogen activator beta, putative	invertebrates
BcWN_06792	998	1.26	12.84	0.00033
BcWN_06803	854	4.8	1.01	0.0089
BcWN_06811	1675	0.58	9.14	0.000015	Transposase, IS5 family, OrfA	bacteria
BcWN_06816	2009	11.59	3.28	0.029
BcWN_06819	1830	64.83	1.32	6.70E-11
BcWN_06835	992	9.26	119.11	0.00004	Y box protein 4-like protein	invertebrates
BcWN_06843	1086	3.13	0.9	0.041	Ptx1 homeodomain protein, putative	invertebrates
BcWN_06864	1136	30.38	0.3	7.00E-13
BcWN_06866	641	0.22	1.85	0.0093
BcWN_06872	2556	0.39	25.83	9.20E-11	Laccase 2	invertebrates
BcWN_06874	1175	0.62	98.24	6.10E-14
BcWN_06879	1189	0.29	4.66	0.000034
BcWN_06881	1084	1.16	0.12	0.0018
BcWN_06892	1110	2.1	14.13	0.004
BcWN_06896	1892	3.11	33.26	0.00016
BcWN_06905	7181	16.44	133.9	0.00096	Methyltransferase-like protein 13	invertebrates
BcWN_06913	1845	20.38	2.86	0.00039	Amino acid transporter	invertebrates
BcWN_06927	3864	6.08	142.15	3.20E-07	Uncharacterized protein	invertebrates
BcWN_06933	1395	0.94	52.21	3.40E-10
BcWN_06935	2666	3.06	15.74	0.017	30S ribosomal protein S3	bacteria
BcWN_06938	1318	0.054	7.92	2.90E-11	Putative protease IV transmembrane protein	bacteria
BcWN_06940	1153	2.75	11.88	0.046
BcWN_06947	1612	2.87	24.56	0.00078	E3 ubiquitin-protein ligase MARCH3	invertebrates
BcWN_06957	2316	2.93	20.09	0.0031	Monoacylglycerol O-acyltransferase	invertebrates
BcWN_06974	1400	1.48	13.66	0.00056	Cell division protein FtsZ	bacteria
BcWN_06976	1716	1.05	126.76	3.30E-13
BcWN_06979	2324	43.52	8.45	0.0031	Cuticular protein analogous to peritrophins 1-H	invertebrates
BcWN_06982	657	0.85	8.69	0.00054	Proteasome subunit beta type	invertebrates
BcWN_06993	2523	0.28	3.13	0.00022	Tail sheath	viruses
BcWN_06997	1537	4.58	1.19	0.021
BcWN_07002	1027	0.035	2.38	6.00E-07	LPXTG-motif cell wall anchor domain protein	bacteria
BcWN_07004	1550	15.01	2.14	0.00048	Cytochrome c oxidase subunit 1	invertebrates
BcWN_07007	5342	25.52	5.12	0.0037	Echinoid, putative	invertebrates
BcWN_07011	1576	3.05	33.98	0.00012	S-adenosylmethionine synthase	bacteria
BcWN_07019	3976	59.06	9.4	0.00082	Putative uncharacterized protein	invertebrates
BcWN_07027	3113	33.85	4.72	0.00034	Mitogen-activated protein kinase ERK-A, putative	invertebrates
BcWN_07038	1946	12.48	1.3	0.000055	Lipase	invertebrates
BcWN_07041	1665	0.84	0.16	0.011	Lipid storage droplets surface-binding protein 1	invertebrates
BcWN_07057	2053	27	1.67	8.10E-07	Replicase polyprotein 1a	invertebrates
BcWN_07065	1800	6.83	53.44	0.0013	Sodium-dependent phosphate transporter	invertebrates
BcWN_07067	1329	0.62	6.13	0.00047
BcWN_07078	2616	33.86	3.36	0.00003	Uncharacterized protein	invertebrates
BcWN_07083	1477	1.58	0.32	0.011	Ribosomal protein L4	invertebrates
BcWN_07090	1785	32.39	0.63	6.50E-11	Carboxypeptidase A, putative	invertebrates
BcWN_07091	1240	1.43	16.36	0.00013
BcWN_07093	1349	0.68	7.18	0.0003
BcWN_07100	837	1.41	0.18	0.0043	Nucleoside diphosphate kinase	invertebrates
BcWN_07102	1369	25.35	279.65	0.00012
BcWN_07116	1226	1.3	11.09	0.00096	GK22887	invertebrates
BcWN_07128	1313	2.84	15.12	0.015	cAMP-dependent protein kinase catalytic subunit, putative	invertebrates
BcWN_07129	1009	0.59	8.17	0.00006	Ribokinase	invertebrates
BcWN_07136	2741	18.18	110.07	0.0063	Putative outer membrane protein	bacteria
BcWN_07148	1918	0.49	4.75	0.00058
BcWN_07151	4229	14.04	60.02	0.043	Equilibrative nucleoside transporter 1	invertebrates
BcWN_07156	846	0.8	7.99	0.00054
BcWN_07162	963	1.9	18.12	0.00044
BcWN_07173	4450	3.73	18.99	0.017	Viral A-type inclusion protein, putative	invertebrates
BcWN_07179	377	0.95	9.96	0.00068
BcWN_07185	2264	0.36	3.91	0.00023	Putative uncharacterized protein	bacteria
BcWN_07186	951	7.53	1.58	0.0067
BcWN_07188	1254	0.89	8.03	0.00075
BcWN_07197	751	2.98	0.8	0.036
BcWN_07203	1283	1.06	24.35	6.40E-07
BcWN_07206	1762	24.58	2.79	0.000089	Uncharacterized protein (Fragment)	invertebrates
BcWN_07216	1182	5.06	0.78	0.0013	Putative uncharacterized protein	invertebrates
BcWN_07229	2435	23.29	0.25	5.30E-13	Cuticlin-1	invertebrates
BcWN_07236	3247	11.37	1.23	0.000064	Uncharacterized protein	invertebrates
BcWN_07242	2674	4.38	31.96	0.0021	Sugar transporter 7	invertebrates
BcWN_07243	1308	3.94	0.89	0.011
BcWN_07245	2720	10.36	65.64	0.0049	Alpha-tocopherol transfer protein-like	invertebrates
BcWN_07254	1290	1.36	9.62	0.0032
BcWN_07256	1664	5.45	1.43	0.022	Uncharacterized protein	invertebrates
BcWN_07261	1444	4.18	0.13	5.10E-08	Uncharacterized protein	invertebrates
BcWN_07266	3107	22.71	1.71	0.0000037	Abc transporter	invertebrates
BcWN_07277	1119	0.42	6.23	0.00004
BcWN_07282	3355	1.2	17.75	0.000015	Uncharacterized protein	bacteria
BcWN_07290	684	0.34	6.4	0.000025	Preprotein translocase subunit YajC	bacteria
BcWN_07295	975	0.4	1.98	0.049
BcWN_07305	3960	18.71	0.28	5.40E-12	Putative uncharacterized protein	invertebrates
BcWN_07309	4881	179.59	2.79	4.40E-12	Uncharacterized protein	invertebrates
BcWN_07311	1377	1.29	15.73	0.000079	Inosine-5'-monophosphate dehydrogenase	bacteria
BcWN_07330	1058	0.19	10.62	4.50E-09
BcWN_07334	1399	2.47	10.9	0.04
BcWN_07338	1330	3.6	20.46	0.01
BcWN_07340	4750	15.48	77.87	0.018	2-oxoglutarate dehydrogenase, mitochondrial	invertebrates
BcWN_07366	1662	9.57	82.57	0.00066	Tubulin beta chain	invertebrates
BcWN_07372	1614	0.97	0.17	0.0088	Uncharacterized protein	invertebrates
BcWN_07379	1581	0.023	10.81	4.30E-14	Cell division protein	bacteria
BcWN_07406	1073	1	6.58	0.0059
BcWN_07411	1266	4.54	20.83	0.033
BcWN_07417	1040	3.05	0.52	0.0039	Uncharacterized protein (Fragment)	invertebrates
BcWN_07430	3477	3.27	17.19	0.015	Neurotrypsin	invertebrates
BcWN_07437	2408	3.15	19.08	0.0067	AGAP002705-PA	invertebrates
BcWN_07441	1920	16.78	0.91	3.50E-07	Uncharacterized protein	invertebrates
BcWN_07452	1220	0.15	11.13	5.20E-10
BcWN_07457	3327	35.44	0.14	2.20E-16
BcWN_07478	1468	20.62	1.71	0.0000098
BcWN_07492	1174	6.3	0.18	1.60E-08
BcWN_07500	1270	8.79	37.27	0.046	Uncharacterized protein	invertebrates
BcWN_07506	1917	0.29	47.59	6.30E-14	I-connectin	invertebrates
BcWN_07517	1456	2.18	9.51	0.044	Phosphate transporter	invertebrates
BcWN_07528	1472	1.7	10.62	0.0064
BcWN_07532	1471	0.89	14.8	0.0000089
BcWN_07539	2089	1.17	0.14	0.00082	Glycogen phosphorylase	invertebrates
BcWN_07542	1355	1.56	7.61	0.027
BcWN_07548	7833	26.74	6.53	0.012	Uncharacterized protein	invertebrates
BcWN_07549	2051	0.48	38.53	1.70E-11	60 kDa chaperonin 1	bacteria
BcWN_07554	1599	0.26	4.11	0.000029
BcWN_07557	1438	0.54	22.09	6.30E-09	Elongation factor 1-alpha	invertebrates
BcWN_07599	2239	22.45	5.32	0.01	Cytochrome P450 305A1	invertebrates
BcWN_07618	1829	1.19	12.48	0.00022	Putative uncharacterized protein	invertebrates
BcWN_07620	2046	88.72	2.24	3.60E-10	Putative cuticle protein	invertebrates
BcWN_07630	1168	3.91	0.63	0.0018	Putative zinc finger protein SLUG	invertebrates
BcWN_07635	871	2.14	17.19	0.0014	Putative endoglucanase	invertebrates
BcWN_07639	917	5.16	27.12	0.016	UPF0468 protein CG5343	invertebrates
BcWN_07650	2302	3.66	22.32	0.0064
BcWN_07654	2898	11.36	0.59	2.50E-07	Lactoylglutathione lyase	invertebrates
BcWN_07661	2405	10.78	56.43	0.015	Alaserpin	invertebrates
BcWN_07664	2462	19.17	0.46	3.80E-10
BcWN_07671	1161	12.03	1.88	0.00097	Putative uncharacterized protein	invertebrates
BcWN_07674	689	0.47	8.04	0.000025
BcWN_07682	1191	12.78	2.71	0.0061
BcWN_07685	1363	69.75	1.72	3.50E-10	Uncharacterized protein	invertebrates
BcWN_07687	2670	4.33	45.12	0.00018
BcWN_07701	4390	61.94	8.44	0.00028
BcWN_07703	1426	107.57	1	8.90E-14	Cuticle protein 18.6, isoform A	invertebrates
BcWN_07708	648	29.3	258.78	0.00056
BcWN_07710	2967	87.19	2.42	7.60E-10	Uncharacterized protein	invertebrates
BcWN_07712	1345	3.9	27.33	0.0028	Phosphoglycerate mutase	invertebrates
BcWN_07714	1008	106.8	17.29	0.00095	Cuticular protein analogous to peritrophins 3-D1	invertebrates
BcWN_07727	1351	0.56	4.49	0.002	Hypothetical conserved protein	invertebrates
BcWN_07729	1507	1.64	12.26	0.0021
BcWN_07733	1576	0.18	18.73	9.70E-12	Pancreatic triacylglycerol lipase	invertebrates
BcWN_07734	1353	3.02	12.83	0.048	Putative uncharacterized protein GLEAN_07979	invertebrates
BcWN_07740	965	3.67	38.17	0.00021	F-box domain containing protein	invertebrates
BcWN_07743	920	4.38	21.66	0.022	Peroxiredoxin-4	invertebrates
BcWN_07744	3869	124.8	1.65	1.10E-12	Uncharacterized protein	invertebrates
BcWN_07750	1368	10.05	49.29	0.022
BcWN_07754	1603	12.08	105.82	0.00059	Uncharacterized protein	invertebrates
BcWN_07778	1153	4.49	1.3	0.039	Similar to CG14968	invertebrates
BcWN_07779	1427	2.75	0.79	0.041	Uncharacterized protein	invertebrates
BcWN_07782	1125	9.82	1.07	0.000097
BcWN_07785	2595	2.91	12.79	0.039
BcWN_07787	2689	15.96	107.45	0.0033	Lipid storage droplets surface-binding protein 1	invertebrates
BcWN_07795	2405	27.9	0.96	6.30E-09	Mind the gap	invertebrates
BcWN_07805	3228	3.2	75.81	3.00E-07	Arginyl-tRNA synthetase	invertebrates
BcWN_07807	1855	0.54	4.05	0.0028
BcWN_07808	1311	4.26	20.53	0.025
BcWN_07822	2702	294.78	1.78	1.70E-15	Putative uncharacterized protein (Fragment)	invertebrates
BcWN_07824	1991	98.26	15.3	0.00071	FixR	invertebrates
BcWN_07837	1633	6.39	38.78	0.0065	Uncharacterized protein	invertebrates
BcWN_07839	1471	3.12	21.32	0.0033
BcWN_07842	2597	8.34	47.57	0.0091	Cyclin 3	invertebrates
BcWN_07847	1410	7.43	39.19	0.015	Zinc finger protein DHHC domain containing protein, putative	invertebrates
BcWN_07855	1964	8.16	95.53	0.000077
BcWN_07871	4014	6.25	30.7	0.021	Glutathione peroxidase	invertebrates
BcWN_07888	687	2.69	16.81	0.0066	Proteasome subunit beta type	invertebrates
BcWN_07897	1556	31.99	1.13	9.60E-09	Uncharacterized protein	invertebrates
BcWN_07898	1454	1.77	18.82	0.00019	Testis-specific serine/threonine-protein kinase 1	invertebrates
BcWN_07903	1484	3.05	0.91	0.049	Putative uncharacterized protein (Fragment)	invertebrates
BcWN_07915	2565	8.1	54.88	0.0032	Heat shock protein 70 A1	invertebrates
BcWN_07926	847	4.14	18.27	0.041	V-type proton ATPase subunit E	invertebrates
BcWN_07927	1590	8.41	83.32	0.00026
BcWN_07941	1095	2.13	22.3	0.00021
BcWN_07948	1029	0.1	2.52	0.000018	Ves G 1 allergen, putative	invertebrates
BcWN_07951	1418	6.79	62.4	0.00045
BcWN_07953	1075	0.48	13.65	2.80E-07	Outer membrane protein	bacteria
BcWN_07955	1425	7.31	73.29	0.00024
BcWN_07956	1415	58.41	2.5	3.60E-08
BcWN_07958	1370	1.74	12.53	0.0027
BcWN_07966	2323	8.91	1.14	0.00022
BcWN_07968	1842	11.94	1.14	0.00003
BcWN_07976	1690	6.34	1.39	0.0078	Elongation factor 1-alpha 2	invertebrates
BcWN_07986	1742	1.46	22.13	0.000014	Putative uncharacterized protein	invertebrates
BcWN_07988	1113	2.11	0.35	0.0043	Peptidyl-prolyl cis-trans isomerase	invertebrates
BcWN_07991	1893	2.72	15.73	0.0092
BcWN_07995	869	2.49	0.56	0.019
BcWN_07997	1074	0.18	4.7	0.0000034	Aldose reductase	invertebrates
BcWN_08000	1446	0.59	7.86	0.000059	Two-component cell cycle transcriptional regulator ctrA	bacteria
BcWN_08005	2047	141.62	26.01	0.0021	Tubulin-folding cofactor B	invertebrates
BcWN_08007	1240	2.18	0.33	0.0023	Cathepsin B	invertebrates
BcWN_08010	1164	1.09	0.13	0.0028	Mitochondrial brown fat uncoupling protein	invertebrates
BcWN_08013	1370	0.052	1.32	0.000049	Laccase 13	invertebrates
BcWN_08015	1061	1.3	13.08	0.00034	Serine/threonine-protein phosphatase PP1-beta	invertebrates
BcWN_08025	2248	8.68	0.05	2.40E-13
BcWN_08027	743	0.17	5.31	0.0000014	Putative 40S ribosomal protein RPS3 (Fragment)	invertebrates
BcWN_08038	1167	0.71	4.04	0.014
BcWN_08039	1247	8.49	45.55	0.013	Mitochondrial import inner membrane translocase subunit TIM14	invertebrates
BcWN_08050	1928	4.86	21.07	0.041	Histone-lysine N-methyltransferase PRDM9	invertebrates
BcWN_08054	1431	0.13	1.51	0.00096
BcWN_08062	2635	7.52	221.46	4.60E-08	Uncharacterized protein	invertebrates
BcWN_08074	947	5.56	70.51	0.000047
BcWN_08088	2312	1.31	0.15	0.00036	Fructose-bisphosphate aldolase (Fragment)	invertebrates
BcWN_08096	1421	1.06	0.026	0.0000084	ATP synthase gamma chain	invertebrates
BcWN_08107	1910	36.08	0.77	1.10E-10	Cuticular protein 50Cb	invertebrates
BcWN_08111	2621	257.71	1.57	1.90E-15
BcWN_08112	1680	0.22	23.11	5.20E-12
BcWN_08113	2391	1.03	11.54	0.00014	Cytochrome P450 4C1	invertebrates
BcWN_08128	2553	5.11	22.92	0.035	Serine/threonine-protein kinase 6	invertebrates
BcWN_08132	1634	2.36	101.81	2.00E-09
BcWN_08141	1089	18.25	197.83	0.00013
BcWN_08144	2955	1.29	12.22	0.00039	Viral A-type inclusion protein, putative	invertebrates
BcWN_08148	765	1.03	0.15	0.014
BcWN_08150	1196	9.54	47.46	0.02
BcWN_08164	1537	10.53	0.35	1.70E-08	Spatzle 4	invertebrates
BcWN_08170	1655	8.41	78	0.00041	Erythrocyte membrane protein 3, putative (Fragment)	invertebrates
BcWN_08172	1337	3.79	0.34	0.000055
BcWN_08176	2626	0.25	2.78	0.00024	Putative membrane protein	bacteria
BcWN_08179	2179	3.02	19.1	0.0053
BcWN_08180	784	263.2	13.97	1.90E-07
BcWN_08183	2159	0.42	8.29	0.0000031	DNA-directed RNA polymerase subunit beta	bacteria
BcWN_08185	1896	53.59	2.82	2.00E-07	Putative fatty acyl-CoA reductase	invertebrates
BcWN_08187	675	4.09	0.5	0.00068
BcWN_08191	1063	1.26	12.4	0.00041	Sulfhydryl oxidase	invertebrates
BcWN_08192	785	13.39	144.02	0.00015
BcWN_08195	1245	3.41	0.24	0.000016
BcWN_08197	1205	4.7	19.69	0.05	Proteasome subunit beta type	invertebrates
BcWN_08211	1038	0.035	0.42	0.033	Glutamate receptor 4, putative	invertebrates
BcWN_08219	1511	7.25	0.7	0.000041	Putative uncharacterized protein	invertebrates
BcWN_08220	2749	12.13	98.26	0.001	Heat shock protein 70 A2	invertebrates
BcWN_08223	1012	3.17	23.39	0.0022
BcWN_08224	1987	1.46	0.047	0.0000011	Putative uncharacterized protein	invertebrates
BcWN_08227	839	1.99	15.22	0.002
BcWN_08247	1488	0.47	6.21	0.000072	Putative uncharacterized protein	bacteria
BcWN_08248	1372	4.01	55.77	0.000023
BcWN_08256	3144	11.06	2.39	0.0061	Uncharacterized protein	invertebrates
BcWN_08264	4282	53.72	16.03	0.036	ABC transporter, putative	invertebrates
BcWN_08272	2552	9.35	0.43	1.20E-07	Uncharacterized protein	invertebrates
BcWN_08273	1980	0.53	13	4.50E-07	Carboxypeptidase D, putative	invertebrates
BcWN_08283	852	1.39	7.91	0.013
BcWN_08290	1429	0.35	5.23	0.000037	TrbL/VirB6 plasmid conjugal transfer family protein	bacteria
BcWN_08292	1333	940.04	201.63	0.0055
BcWN_08299	820	1.9	10.15	0.017
BcWN_08321	1644	10.38	2.84	0.025
BcWN_08324	2368	24.38	7.71	0.048	Takeout-like protein	invertebrates
BcWN_08337	1927	6.42	1.48	0.01
BcWN_08342	1355	3.5	0.5	0.00087	Uncharacterized protein	invertebrates
BcWN_08345	2691	1024.43	69.19	0.0000013	LAG1 longevity assurance-like protein 6	invertebrates
BcWN_08348	1325	4.92	52.99	0.00015	Putative uncharacterized protein	invertebrates
BcWN_08369	1252	3.22	28.05	0.0007	Putative uncharacterized protein	invertebrates
BcWN_08371	1772	34.87	3.83	0.000065
BcWN_08373	1767	1.14	5.95	0.018
BcWN_08376	1058	1566.96	78.77	1.10E-07
BcWN_08379	900	1.01	9.89	0.00054	Malonyl CoA-acyl carrier protein transacylase	bacteria
BcWN_08383	1324	4.6	31.29	0.0034
BcWN_08391	1530	6.98	40.47	0.0085	Putative Katanin p60 ATPase-containing subunit	invertebrates
BcWN_08401	1031	10.51	129.38	0.000055
BcWN_08431	1785	2.51	53.01	8.60E-07
BcWN_08432	1577	0.95	11.24	0.00011
BcWN_08434	657	1.25	8.61	0.005	Mpv17-like protein	invertebrates
BcWN_08455	1718	86.76	9.87	0.00008	Chitin binding peritrophin-A, putative	invertebrates
BcWN_08458	2001	4.38	29.88	0.0032	30S ribosomal protein S2	bacteria
BcWN_08464	1430	2.43	14.84	0.0067	Putative paternally expressed 3-like protein	invertebrates
BcWN_08466	1009	3300.75	21.26	2.50E-15
BcWN_08478	1747	0.77	4.26	0.015
BcWN_08485	1619	0.65	3.35	0.024	Uncharacterized protein	invertebrates
BcWN_08492	1994	2.17	14.55	0.0039
BcWN_08496	1160	3.78	0.96	0.021	Cell division cycle and apoptosis regulator protein 1	invertebrates
BcWN_08497	1359	2.79	0.39	0.001	Y-box factor-like protein	invertebrates
BcWN_08506	1317	0.83	12.52	0.00002	Predicted protein (Fragment)	invertebrates
BcWN_08511	700	0.26	3.76	0.00026
BcWN_08513	1035	2.16	9.78	0.038	Putative uncharacterized protein	invertebrates
BcWN_08517	870	0.89	14.92	0.000011
BcWN_08525	1705	1.73	0.31	0.0049	Heat shock 70 kDa protein F, mitochondrial	invertebrates
BcWN_08527	1159	1.13	146.63	2.10E-13	Secreted salivary gland peptide, putative	invertebrates
BcWN_08540	236	2.43	0.24	0.011
BcWN_08550	1699	0.36	4.26	0.00018	Heat shock protein 60	invertebrates
BcWN_08560	1384	0.28	3.09	0.00047	Putative uncharacterized protein	bacteria
BcWN_08561	2132	438.73	12.93	1.20E-09
BcWN_08566	1634	0.1	5.29	1.40E-08	Putative fatty acyl-CoA reductase CG5065	invertebrates
BcWN_08577	865	1.08	13.09	0.00011
BcWN_08580	865	1.2	14.11	0.00013
BcWN_08581	1071	2.01	30.67	0.000014
BcWN_08582	1789	3.15	43.3	0.000026	Putative uncharacterized protein	invertebrates
BcWN_08595	1375	0.36	5.87	0.000021
BcWN_08602	1179	7.78	0.016	5.20E-13	Uncharacterized protein	invertebrates
BcWN_08607	2250	0.68	103.45	4.70E-14
BcWN_08625	936	4.17	19.85	0.028	Activator of basal transcription, putative	invertebrates
BcWN_08637	2409	18.82	0.55	2.00E-09	Zinc finger CCCH domain-containing protein 12C	invertebrates
BcWN_08641	815	0.55	11.66	0.0000028
BcWN_08666	1317	0.6	3.62	0.011	Endonuclease-reverse transcriptase HmRTE-e01	invertebrates
BcWN_08667	720	0.55	0.052	0.027
BcWN_08675	1321	5.83	1.51	0.02	Uncharacterized protein	invertebrates
BcWN_08701	1163	3.42	35.68	0.0002
BcWN_08718	1939	11.82	2.21	0.0027	Hydroxysteroid dehydrogenase-like protein 1	invertebrates
BcWN_08720	905	0.91	12.41	0.000049
BcWN_08728	1069	2.98	0.76	0.026
BcWN_08734	1943	50.21	0.039	2.30E-20	Osiris 19	invertebrates
BcWN_08736	2165	28.64	4.74	0.0011	Elongase	invertebrates
BcWN_08759	4065	60.61	0.66	2.50E-13	Peroxidase	invertebrates
BcWN_08760	1934	1.04	31.53	5.20E-08
BcWN_08765	1781	2.74	24.79	0.00052
BcWN_08769	1330	16.58	69.02	0.05
BcWN_08771	1413	2.02	8.76	0.045	Uncharacterized protein	invertebrates
BcWN_08775	720	6.19	0.57	0.000079
BcWN_08789	988	1.83	0.27	0.0026	Uncharacterized protein	invertebrates
BcWN_08793	902	2.08	0.44	0.015
BcWN_08795	1532	3.51	22.11	0.0054
BcWN_08797	1589	3	0.39	0.00049	Uncharacterized protein	invertebrates
BcWN_08807	2503	30.24	4.25	0.00037
BcWN_08826	3528	57.71	6.13	0.000047	Putative uncharacterized protein	invertebrates
BcWN_08829	2479	199.42	48.66	0.012	Chitin deacetylase 1	invertebrates
BcWN_08839	2033	7.05	77.41	0.00013
BcWN_08856	1376	0.65	0.055	0.002	Ubiquinol cytochrome c reductase subunit QCR2	invertebrates
BcWN_08858	1282	0.59	7.02	0.00014	Putative uncharacterized protein	bacteria
BcWN_08864	3407	20.54	121.4	0.0073	Isocitrate dehydrogenase [NADP]	invertebrates
BcWN_08869	756	0.5	5.42	0.0005
BcWN_08877	2217	4.59	21.24	0.03	Tubulin polyglutamylase ttll6	invertebrates
BcWN_08885	1711	0.68	0.12	0.011	Importin subunit alpha (Fragment)	invertebrates
BcWN_08886	2573	407.87	72.94	0.0018	26S proteasome non-ATPase regulatory subunit 7	invertebrates
BcWN_08890	636	0.73	20.05	3.30E-07
BcWN_08891	1091	0.34	6.54	0.000009
BcWN_08893	2233	8.05	1.15	0.00052	Putative rab23	invertebrates
BcWN_08894	1215	0.29	4.2	0.000082	Uncharacterized protein	bacteria
BcWN_08899	1122	2.19	31.67	0.00002	Protein Star	invertebrates
BcWN_08900	968	0.83	5.61	0.0056
BcWN_08911	1269	5.59	78.77	0.000021	Membrane associated RING finger, putative	invertebrates
BcWN_08913	1398	1.64	41.04	2.40E-07	Putative uncharacterized protein	invertebrates
BcWN_08922	1834	0.14	11.47	8.00E-11
BcWN_08933	2103	4.03	17.35	0.043	StAR-related lipid transfer protein 7	invertebrates
BcWN_08950	762	3.01	0.25	0.0001
BcWN_08962	10106	0.29	5.14	0.0000036	Polyprotein	viruses
BcWN_08969	1645	6.01	83.18	0.000023	Putative uncharacterized protein	invertebrates
BcWN_08983	918	10.14	1.27	0.00026	Ecdysone-induced protein 75C	invertebrates
BcWN_08992	1975	1.37	16.95	0.000062	AGAP012703-PA	invertebrates
BcWN_08993	1327	39.19	7.25	0.0023
BcWN_09000	1966	0.81	0.1	0.0011	Acetylcholinesterase, putative	invertebrates
BcWN_09002	1026	0.63	4.89	0.0028	Ankyrin repeat domain protein	bacteria
BcWN_09012	630	0.57	12.04	0.0000041	40S ribosomal protein S8	invertebrates
BcWN_09025	2052	2.55	12.17	0.026	Uncharacterized protein	invertebrates
BcWN_09026	1046	2.6	0.68	0.032	Uncharacterized protein	invertebrates
BcWN_09030	1514	10.99	2.53	0.0094	Lipase 3	invertebrates
BcWN_09044	1453	0.39	3.05	0.0033
BcWN_09048	2257	7.13	32.13	0.034	Peroxisomal N1-acetyl-spermine/spermidine oxidase	invertebrates
BcWN_09049	754	0.55	10.76	0.0000059	Putative uncharacterized protein	invertebrates
BcWN_09053	465	0.89	0.081	0.022
BcWN_09054	1007	0.36	4.91	0.00011
BcWN_09057	1316	0.95	5.51	0.012	Uncharacterized protein	invertebrates
BcWN_09061	750	85.89	14.15	0.0011
BcWN_09062	966	0.32	4.63	0.000089	Protein RecA	bacteria
BcWN_09074	1600	3.15	18.41	0.0086	TRAF-interacting protein, putative	invertebrates
BcWN_09075	1520	0.39	20.07	1.30E-09	Pancreatic lipase-related protein 2 (Fragment)	invertebrates
BcWN_09093	1041	0.28	4.13	0.000083	Protein translocase subunit SecA	bacteria
BcWN_09095	1757	90.8	25.7	0.027	Serine-threonine kinase receptor-associated protein	invertebrates
BcWN_09096	2355	6.81	0.35	3.70E-07
BcWN_09108	2448	7.32	59.21	0.001
BcWN_09120	841	6.09	26.47	0.043	Receptor expression-enhancing protein 1	invertebrates
BcWN_09123	202	0.27	34.68	3.10E-10
BcWN_09129	1093	0.2	5.36	0.0000017
BcWN_09154	1660	13.17	121.51	0.00042
BcWN_09163	1072	9.04	0.82	0.000033
BcWN_09165	934	2.34	10.07	0.049
BcWN_09169	3243	162.46	11.61	0.0000021	Nicalin-1	invertebrates
BcWN_09184	1045	1.8	12.08	0.0043	RPA-interacting protein (Fragment)	invertebrates
BcWN_09192	917	5.88	49.53	0.00085
BcWN_09197	1313	22.12	229.84	0.00018
BcWN_09200	1360	13.75	3.56	0.018
BcWN_09211	1425	0.54	2.72	0.03	Uncharacterized protein	invertebrates
BcWN_09213	953	3.03	15.22	0.021
BcWN_09214	1965	3.21	26.08	0.0011	Carboxypeptidase M	invertebrates
BcWN_09217	2601	20.93	3.62	0.0015	Agrin	invertebrates
BcWN_09223	3210	6.75	47.62	0.0025
BcWN_09228	692	2.12	0.54	0.042
BcWN_09229	1788	3.14	26.44	0.00083	Putative cAMP-dependent protein kinase catalytic subunit	invertebrates
BcWN_09236	1592	76.29	6.74	0.000012
BcWN_09241	1731	0.083	7.17	3.50E-10	Pancreatic triacylglycerol lipase	invertebrates
BcWN_09244	829	6.93	1.29	0.0037
BcWN_09246	1177	3.67	20.63	0.011
BcWN_09249	1196	1.39	8.24	0.0096	Putative uncharacterized protein	bacteria
BcWN_09252	942	2.81	0.18	0.00002
BcWN_09264	660	1.28	8.08	0.0079
BcWN_09267	977	0.92	11.02	0.00013	Viral A-type inclusion protein, putative	invertebrates
BcWN_09281	4676	0.15	19.6	3.60E-13
BcWN_09282	968	2.22	0.49	0.017
BcWN_09283	991	0.27	2.5	0.0024
BcWN_09284	726	0.94	10.74	0.00021
BcWN_09285	1249	47.92	0.3	1.50E-14
BcWN_09286	2906	16.13	2.78	0.0015
BcWN_09288	1703	5.47	26.49	0.023	Mannose-6-phosphate isomerase	invertebrates
BcWN_09300	1879	2.27	0.61	0.03	Putative uncharacterized protein	invertebrates
BcWN_09304	1262	3.45	41.55	0.000071
BcWN_09305	1121	5.11	47.5	0.00044	Uncharacterized protein	invertebrates
BcWN_09310	2132	2.49	42.9	0.0000044	Putative uncharacterized protein	invertebrates
BcWN_09314	1009	12	3.02	0.016	Uncharacterized protein	invertebrates
BcWN_09336	1495	6.53	28.58	0.04	Sentrin-specific protease 7	invertebrates
BcWN_09339	1438	0.92	0.16	0.0082	ATP-dependent RNA helicase DDX5	invertebrates
BcWN_09341	1920	0.25	1.58	0.011
BcWN_09345	2788	1.76	7.45	0.048	Sugar transporter	invertebrates
BcWN_09351	816	0.7	0.046	0.0045	MAP kinase-interacting serine/threonine-protein kinase 1	invertebrates
BcWN_09383	1427	2.89	0.22	0.000029	Uncharacterized protein	invertebrates
BcWN_09386	1184	16.94	4.57	0.023
BcWN_09412	1320	1	5.66	0.013
BcWN_09416	1736	186.84	1339.85	0.0022
BcWN_09422	1691	2.39	14.34	0.0076	ETHE1 protein, putative	invertebrates
BcWN_09426	2182	0.29	7.76	3.00E-07	Putative uncharacterized protein	invertebrates
BcWN_09428	3668	61.69	10.46	0.0013	Elongation of very long chain fatty acids protein AAEL008004	invertebrates
BcWN_09429	2405	19.23	83.84	0.039	Uncharacterized protein	invertebrates
BcWN_09432	787	1.82	16.49	0.00069
BcWN_09433	1980	0.054	6.11	5.10E-11
BcWN_09454	1787	6.11	58.51	0.00034	Glutamate dehydrogenase	invertebrates
BcWN_09455	1304	7.14	0.14	1.20E-09	Uncharacterized protein	invertebrates
BcWN_09459	909	0.35	5.02	0.0001
BcWN_09469	432	7.01	638.65	3.00E-12
BcWN_09474	3436	0.46	16.53	1.40E-08
BcWN_09479	1146	1.84	161.68	4.90E-12
BcWN_09490	1427	0.94	12.32	0.000054	ISSod13 transposase	viruses
BcWN_09491	867	0.43	5.48	0.00018
BcWN_09496	2081	10.75	84.68	0.0012	JNK1-associated membrane protein	invertebrates
BcWN_09514	737	0.15	4.38	0.0000034
BcWN_09520	658	2.78	0.57	0.014	Ankyrin repeat and fibronectin type-III domain-containing protein 1	invertebrates
BcWN_09529	1559	0.6	6.39	0.00028	Probable cytosol aminopeptidase	bacteria
BcWN_09531	778	0.046	5.55	5.30E-09
BcWN_09538	1000	16.32	141.21	0.00065
BcWN_09547	854	3.21	30.09	0.00046	Putative uncharacterized protein	invertebrates
BcWN_09557	997	0.31	3.32	0.0007	UvrABC system protein A	bacteria
BcWN_09570	1438	6.64	59.16	0.00055
BcWN_09576	730	0.44	11.14	0.0000012
BcWN_09578	883	0.41	4.68	0.00036
BcWN_09580	1350	21.54	0.61	2.30E-09	ACYPI006373 protein	invertebrates
BcWN_09589	2978	1.18	0.25	0.01	LSM14 protein-like protein A	invertebrates
BcWN_09594	1484	25.71	2.59	0.000038	Uncharacterized protein	invertebrates
BcWN_09597	763	4.13	27.2	0.0045
BcWN_09600	1622	4.03	0.3	0.000014	Ferritin	invertebrates
BcWN_09608	1890	0.33	20.66	2.30E-10
BcWN_09609	2023	1.82	18.84	0.00022
BcWN_09610	2138	0.41	56.61	1.50E-13
BcWN_09622	1293	2.71	31.96	0.000088
BcWN_09624	2039	0.14	4.64	1.80E-07	Plasma-membrane proton-efflux P-type ATPase	bacteria
BcWN_09653	1114	18.86	83.54	0.036	Succinate dehydrogenase assembly factor 2, mitochondrial	invertebrates
BcWN_09660	1173	3.6	48.66	0.000031	Myosin heavy chain, clone 203 (Fragment)	invertebrates
BcWN_09661	938	4.35	47.26	0.00015
BcWN_09663	1456	0.27	3.35	0.00019	Tubulin--tyrosine ligase-like protein 3	invertebrates
BcWN_09666	2665	4.6	65.76	0.000018	Putative small heat shock protein	invertebrates
BcWN_09669	2914	4.56	90.67	0.0000013	SARTTc1 ORF2 protein (Fragment)	invertebrates
BcWN_09675	637	4.55	721.82	2.80E-14
BcWN_09693	2337	53	1.85	6.00E-09
BcWN_09702	1344	2.35	14.13	0.0076
BcWN_09704	2232	3.68	16.34	0.037
BcWN_09706	1567	19.72	1.58	0.0000074	Alpha-tocopherol transfer protein-like	invertebrates
BcWN_09708	1718	53.15	14.8	0.025	Erlin-1	invertebrates
BcWN_09733	1690	0.65	0.022	0.00008	Transketolase-like protein 2	invertebrates
BcWN_09737	1508	3.16	38.04	0.00007	RING-box protein 1A	invertebrates
BcWN_09739	2141	357.96	77.6	0.0059	Uncharacterized protein	invertebrates
BcWN_09743	844	0.19	4.18	0.00002
BcWN_09761	1885	14.44	0.29	1.90E-10	AGAP008005-PA	invertebrates
BcWN_09771	830	7.08	76.26	0.00015
BcWN_09772	1085	7.13	0.26	8.40E-08
BcWN_09780	934	1.9	14.66	0.0018
BcWN_09785	1771	6.95	31.76	0.032	Uncharacterized protein	invertebrates
BcWN_09794	1243	0.91	8.93	0.00043	Glutathione peroxidase (Fragment)	invertebrates
BcWN_09801	1373	0.38	3.05	0.0028	Succinate dehydrogenase, putative	invertebrates
BcWN_09807	742	6.66	31.57	0.027
BcWN_09815	1035	13.17	0.82	0.0000017
BcWN_09816	1356	14.15	4.28	0.041	ACYPI006869 protein	invertebrates
BcWN_09837	1183	0.51	9.62	0.0000063	Ankyrin repeat domain protein	bacteria
BcWN_09853	1321	64.37	0.27	5.20E-16
BcWN_09861	1063	0.93	50.59	4.80E-10	Putative uncharacterized protein	bacteria
BcWN_09863	1070	2.26	10.97	0.027
BcWN_09876	1502	2.05	0.45	0.012
BcWN_09881	1224	71.94	753.99	0.00017
BcWN_09886	4439	45.22	6.97	0.00066	Group III chitinase-like protein	invertebrates
BcWN_09890	1098	2.07	0.46	0.018
BcWN_09906	743	16.7	0.56	2.20E-08
BcWN_09910	3731	0.25	1.74	0.0051	TPR Domain containing protein	invertebrates
BcWN_09915	913	0.59	7.16	0.00018	OmpA-like protein	bacteria
BcWN_09919	776	0.21	2.66	0.00083
BcWN_09921	1248	2.64	16.48	0.0061
BcWN_09925	951	18.98	3.38	0.0021	Putative uncharacterized protein	invertebrates
BcWN_09935	2752	117.19	12.42	0.000046	Chitin binding peritrophin-A, putative	invertebrates
BcWN_09936	764	0.96	9.71	0.00045
BcWN_09950	1453	5.57	1.64	0.039
BcWN_09953	869	0.95	16.3	0.0000084
BcWN_09972	537	11.04	0.73	0.000007
BcWN_09990	1242	0.5	3.78	0.0037	Putative uncharacterized protein	bacteria
BcWN_09998	994	0.77	6.39	0.0017
BcWN_10029	2645	5.24	40.28	0.0015
BcWN_10037	2728	2.51	18.47	0.0021	Cytochrome P450 CYP349b1	invertebrates
BcWN_10044	1423	0.78	6.02	0.0022	Cathepsin L	invertebrates
BcWN_10054	2008	0.16	40.28	4.10E-15	I-connectin	invertebrates
BcWN_10064	2883	36.77	184.66	0.019	Succinate dehydrogenase iron sulfur subunit B	invertebrates
BcWN_10080	1352	84.04	2.76	3.80E-09
BcWN_10084	1154	27.13	0.76	2.10E-09
BcWN_10100	1656	1.16	17.27	0.000017	Uncharacterized protein	bacteria
BcWN_10102	1678	15.4	1.34	0.000014	Cytochrome P450-like protein	invertebrates
BcWN_10110	2058	0.74	8.34	0.00014	Serine protease snake, putative	invertebrates
BcWN_10111	770	1.51	12.42	0.0014
BcWN_10112	1997	2.61	0.4	0.0012
BcWN_10116	3046	23.19	2.83	0.00014
BcWN_10123	1028	14.98	0.26	1.40E-10	Uncharacterized protein	invertebrates
BcWN_10132	2086	29.26	0.51	2.60E-11	Cytochrome P-450, putative	invertebrates
BcWN_10134	1066	1.92	13.36	0.0035
BcWN_10138	961	0.26	3.32	0.00034
BcWN_10140	1290	0.4	5.93	0.000048
BcWN_10143	694	5.52	36.08	0.0045
BcWN_10156	777	1.15	200.9	2.50E-14
BcWN_10164	2498	119.64	4.65	1.30E-08	AGAP001562-PA	invertebrates
BcWN_10170	886	3.58	20.99	0.0089
BcWN_10178	1900	40.47	9.93	0.012	Male sterility domain-containing protein, putative	invertebrates
BcWN_10179	1218	4.53	29.85	0.0041	Anaphase-promoting complex subunit, putative	invertebrates
BcWN_10184	2883	87.86	7.47	0.0000086
BcWN_10193	1454	3.78	0.48	0.00038	Uncharacterized protein	invertebrates
BcWN_10195	1365	19.68	4.71	0.011	Alpha-tocopherol transfer protein-like	invertebrates
BcWN_10204	881	1.63	0.38	0.031	Uncharacterized protein	invertebrates
BcWN_10207	921	19.74	127.32	0.0044	Putative uncharacterized protein	invertebrates
BcWN_10209	903	0.24	5.62	0.0000053
BcWN_10211	1187	0.14	3.7	0.0000038	Glutamate dehydrogenase	invertebrates
BcWN_10214	1003	3.96	26.2	0.0042	Putative uncharacterized protein	invertebrates
BcWN_10223	2031	24.96	1.66	0.0000015	ACYPI000189 protein	invertebrates
BcWN_10230	911	8.3	41.4	0.02
BcWN_10235	874	2.77	26.73	0.00038
BcWN_10239	1890	445.44	34.21	0.0000037	Endocuticle structural glycoprotein SgAbd-8, putative	invertebrates
BcWN_10245	837	0.56	10.46	0.0000069
BcWN_10247	1035	9.66	0.073	1.30E-11
BcWN_10261	2740	80.72	1.58	3.90E-11	Uncharacterized protein	invertebrates
BcWN_10262	3010	60.42	15.5	0.016	Carnitine O-palmitoyltransferase I, liver isoform	invertebrates
BcWN_10263	1272	2.93	0.86	0.045
BcWN_10268	2829	5.02	1.27	0.016	Putative transposon Ty3-I Gag-Pol polyprotein	invertebrates
BcWN_10281	875	1.99	18.78	0.00048
BcWN_10283	1406	3.13	0.56	0.0035	Adenine nucleotide translocator	invertebrates
BcWN_10287	1964	0.19	11.06	8.30E-10	Ornithine aminotransferase, putative	invertebrates
BcWN_10292	1266	1.99	19.44	0.00035
BcWN_10309	1725	3.85	28.57	0.0019	Uncharacterized protein	invertebrates
BcWN_10312	1217	18	180.22	0.00023
BcWN_10314	1005	0.48	11.14	0.0000012	Putative uncharacterized protein	invertebrates
BcWN_10316	923	0.43	6.33	0.000054
BcWN_10318	1891	11.03	104.88	0.00034	Importin subunit alpha	invertebrates
BcWN_10319	2817	1.13	11.97	0.00018	Prolyl 4-hydroxylase alpha-1 subunit, putative	invertebrates
BcWN_10336	1116	0.8	29.81	1.50E-08	Glutathione S transferase-1	invertebrates
BcWN_10338	1261	1.56	181.27	4.20E-13
BcWN_10340	938	0.27	4.63	0.000038	Putative leucine rich repeat containing 34	invertebrates
BcWN_10358	975	0.48	3.14	0.0089	Uncharacterized protein	bacteria
BcWN_10368	1133	0.13	1.38	0.0031
BcWN_10369	1670	0.53	4.38	0.0014	Ankyrin repeat domain protein	bacteria
BcWN_10370	1918	15.12	350.7	3.40E-07	DNA-directed RNA polymerases I, II, and III subunit RPABC2	invertebrates
BcWN_10371	1338	0.21	12.61	1.30E-09
BcWN_10376	1724	33.08	405.03	0.000054
BcWN_10381	697	23.33	1.24	4.70E-07
BcWN_10382	1623	27.86	122.16	0.038
BcWN_10385	1278	0.52	4.5	0.0014	Putative virulence protein VrlC.1	viruses
BcWN_10389	608	8.45	0.12	3.90E-09
BcWN_10402	1714	0.18	1.16	0.015	Putative uncharacterized protein	invertebrates
BcWN_10413	1778	23.44	176.16	0.0016	Y-box factor homolog	invertebrates
BcWN_10416	863	0.83	0.13	0.022	Putative mitochondrial porin	invertebrates
BcWN_10424	830	11.82	2.38	0.0049
BcWN_10425	3765	122.63	563.79	0.03	Putative delta-9 desaturase	invertebrates
BcWN_10430	1360	4.03	0.4	0.0001
BcWN_10432	807	0.95	19.2	0.0000026
BcWN_10434	849	0.68	12.39	0.0000079
BcWN_10438	836	13.15	1.55	0.00017
BcWN_10449	1875	0.57	8.57	0.000022	Viral A-type inclusion protein, putative	invertebrates
BcWN_10462	1468	0.56	5.87	0.00032	Putative lipase	bacteria
BcWN_10463	1444	5.99	49.19	0.00096
BcWN_10479	701	0.56	3.35	0.018
BcWN_10488	1259	9.91	64.46	0.0043
BcWN_10489	900	1.39	30.62	9.90E-07
BcWN_10491	1704	1.57	23.26	0.000016
BcWN_10496	322	524.16	4499.42	0.00067
BcWN_10500	740	8.79	0.025	1.00E-11
BcWN_10510	2009	10.64	75.16	0.0025
BcWN_10511	1045	2.49	0.41	0.0037	Acidic p0 ribosomal protein	invertebrates
BcWN_10514	881	6.85	64.79	0.00037
BcWN_10521	861	0.98	14.48	0.000026	Similar to CG8331	invertebrates
BcWN_10526	1748	0.33	4.72	0.000049	MurC-like protein	bacteria
BcWN_10560	1508	3.29	0.062	1.40E-08
BcWN_10561	1787	3.41	17.46	0.018
BcWN_10567	2176	31.65	6.29	0.0036	Cellular retinaldehyde-binding protein	invertebrates
BcWN_10587	827	0.22	2.7	0.00076
BcWN_10594	1738	0.31	24.16	4.10E-11
BcWN_10615	848	0.63	12.47	0.000005
BcWN_10616	1389	4.96	23.45	0.028
BcWN_10628	755	0.19	1.19	0.036	Putative phage related protein	bacteria
BcWN_10634	1493	36.93	349.89	0.00034
BcWN_10636	1112	1	28.49	1.10E-07	Ankyrin repeat domain protein	bacteria
BcWN_10637	1370	11.8	3.37	0.031
BcWN_10638	975	0.84	6.88	0.0017
BcWN_10639	1963	7.55	73.6	0.00029
BcWN_10646	2393	8.93	95.25	0.00015	Sulfhydryl oxidase 2	invertebrates
BcWN_10657	1140	7.6	85.76	0.00011
BcWN_10658	1263	26.09	137.29	0.014	Putative uncharacterized protein	bacteria
BcWN_10662	704	0.38	5.02	0.00023
BcWN_10671	945	3.35	0.4	0.00049
BcWN_10672	1564	2.78	12.74	0.034	UDP-galactose translocator	invertebrates
BcWN_10676	2146	1.56	16.01	0.00023	Uncharacterized protein	invertebrates
BcWN_10678	2123	0.32	5.88	0.0000062	DNA mismatch repair protein MutL	viruses
BcWN_10680	1159	11.81	0.29	2.30E-09	Putative uncharacterized protein	invertebrates
BcWN_10683	2941	22.23	98.87	0.036	Uncharacterized protein	invertebrates
BcWN_10686	2018	0.11	29.6	4.60E-15
BcWN_10697	3593	0.37	4.09	0.00018	Baseplate assembly protein GpJ	bacteria
BcWN_10708	1720	6.14	104.76	0.0000045
BcWN_10723	1058	3.59	26.95	0.0019
BcWN_10728	870	2.78	17.27	0.0066
BcWN_10732	1327	0.47	0.057	0.013	Cathepsin L	invertebrates
BcWN_10734	923	3.98	24.85	0.0059
BcWN_10736	820	1.11	13.1	0.00015
BcWN_10741	1062	0.49	7.46	0.000036	Uncharacterized protein	bacteria
BcWN_10743	2195	22.86	121.61	0.013	Succinate dehydrogenase cytochrome b subunit	invertebrates
BcWN_10744	1626	1.39	0.14	0.00029	ATP synthase subunit beta, mitochondrial	invertebrates
BcWN_10750	738	10.29	93.48	0.00049
BcWN_10752	1567	6.73	82.66	0.000057
BcWN_10758	956	0.71	4.01	0.018	Ras-related protein Rab-27A	invertebrates
BcWN_10762	2806	47.42	215.84	0.032	Succinyl-CoA ligase subunit alpha , putative	invertebrates
BcWN_10764	1376	0.17	6.52	8.00E-08
BcWN_10773	1912	3.22	45.53	0.000021	Putative uncharacterized protein	bacteria
BcWN_10780	915	10.04	1.07	0.000087
BcWN_10789	1670	7.99	74.55	0.00039
BcWN_10790	955	28.9	132.52	0.031
BcWN_10795	3269	50.39	309.33	0.0058	Malic enzyme	invertebrates
BcWN_10799	1473	2.03	0.45	0.012
BcWN_10814	1007	2.22	11.43	0.019	Nucleoside diphosphate kinase-like protein 5	invertebrates
BcWN_10822	1210	0.24	3.35	0.00013	Phage terminase large subunit GpA	bacteria
BcWN_10825	941	8.74	97.37	0.00012
BcWN_10828	677	5.48	0.5	0.000089
BcWN_10830	1240	22.23	287.42	0.000037
BcWN_10832	1125	0.65	6.58	0.00046
BcWN_10837	2003	60.04	5.41	0.000014
BcWN_10840	1080	0.18	1.41	0.012
BcWN_10842	824	7.95	42.35	0.014
BcWN_10846	987	1.91	13.26	0.0035
BcWN_10847	690	7.35	2.2	0.047
BcWN_10848	1367	1.35	8.92	0.0048	Putative uncharacterized protein	bacteria
BcWN_10853	2729	0.98	102.88	9.20E-13	Lysosomal aspartic protease	invertebrates
BcWN_10857	970	0.98	0.039	0.00022	LSU ribosomal protein L6p (L9e)	bacteria
BcWN_10859	772	2.71	0.49	0.0066	60S ribosomal protein L13	invertebrates
BcWN_10860	1060	1	14.21	0.000032
BcWN_10869	780	0.41	5.15	0.00025
BcWN_10871	1037	8.64	105.05	0.000061	Putative uncharacterized protein	invertebrates
BcWN_10874	1132	6.52	36.92	0.0099
BcWN_10876	1039	6.17	29.23	0.027	ATP synthase, H+ transporting, mitochondrial F0 complex, subunit s (Factor B)	invertebrates
BcWN_10879	644	6.17	1.84	0.048
BcWN_10880	2271	0.62	14.8	4.70E-07	E3 ubiquitin ligase triad3, putative	invertebrates
BcWN_10889	901	0.78	26.08	4.10E-08
BcWN_10892	850	9.44	1.26	0.00042
BcWN_10895	1287	7.76	45.07	0.0085	Cell division cycle regulator protein, putative	invertebrates
BcWN_10897	3542	35.69	181.88	0.017	Mitochondrial phosphate carrier protein	invertebrates
BcWN_10900	2712	2.4	15.97	0.0039
BcWN_10901	751	11.57	3.58	0.048
BcWN_10915	1604	17.67	5.42	0.043	ACYPI002309 protein	invertebrates
BcWN_10917	1986	20.96	156.99	0.0017
BcWN_10921	778	1.43	0.14	0.0021	DNA-directed RNA polymerase beta subunit	bacteria
BcWN_10931	1503	96.23	1.15	7.10E-13	Uncharacterized protein	invertebrates
BcWN_10935	1016	8.6	1.96	0.01
BcWN_10940	467	21.51	191.73	0.00055
BcWN_10945	761	1.55	13.97	0.00076	Uncharacterized protein	bacteria
BcWN_10946	1373	0.56	85.06	7.80E-14	Cathepsin F, putative	invertebrates
BcWN_10957	1598	0.52	11.8	8.40E-07
BcWN_10960	988	5.6	37.47	0.0038
BcWN_10966	1361	50.73	8.17	0.00093	Superoxide dismutase [Cu-Zn]	invertebrates
BcWN_10981	1567	0.48	50.49	1.80E-12
BcWN_10985	820	0.81	15.03	0.0000058
BcWN_10987	1305	0.67	0.13	0.022	Heterogeneous nuclear ribonucleoprotein A1, A2/B1-like protein	invertebrates
BcWN_10996	633	1.19	9.55	0.002
BcWN_10997	855	3.81	0.4	0.00022
BcWN_10998	1610	7.39	34.6	0.028	Putative uncharacterized protein	invertebrates
BcWN_11025	594	2.47	17.11	0.0039
BcWN_11038	1246	4.8	1.36	0.035
BcWN_11046	3852	39.74	11.98	0.037	Par domain protein 1	invertebrates
BcWN_11047	953	1.32	16.71	0.000071	Integrase, catalytic region	bacteria
BcWN_11048	1453	8.46	0.25	8.40E-09
BcWN_11050	1973	1.75	11.49	0.0044	Peptidyl-prolyl cis-trans isomerase, mitochondrial	invertebrates
BcWN_11065	1831	4.45	23.38	0.015	Fatty acyl-CoA reductase 1	invertebrates
BcWN_11070	978	0.84	0.058	0.0014
BcWN_11080	854	0.13	2.33	0.00012
BcWN_11090	1422	30.29	5.97	0.0035	Uncharacterized protein	invertebrates
BcWN_11092	1393	2.19	0.42	0.0059	Uncharacterized protein	invertebrates
BcWN_11095	929	2.04	11.97	0.0096
BcWN_11100	2153	3.93	40.49	0.0002
BcWN_11106	947	17.66	204.92	0.000082
BcWN_11115	450	3.86	39.44	0.00028
BcWN_11127	945	0.27	31.58	3.70E-12
BcWN_11143	1532	108.92	564.56	0.015	Putative uncharacterized protein	bacteria
BcWN_11152	1174	0.72	75.42	1.50E-12
BcWN_11158	919	12.24	3.07	0.016
BcWN_11160	1003	1.55	12.3	0.0016
BcWN_11162	1173	4.6	65.84	0.000019
BcWN_11174	1142	5.93	69.16	0.000084
BcWN_11179	4799	373.24	87.35	0.0093	Putative cuticle protein	invertebrates
BcWN_11180	1218	1.1	12.74	0.00013	DnaJ-like protein subfamily B member 13	invertebrates
BcWN_11184	848	2.49	0.44	0.0061	Coiled-coil-helix-coiled-coil-helix domain-containing protein 2, mitochondrial	invertebrates
BcWN_11185	1177	0.84	4.07	0.034
BcWN_11188	908	0.95	12.51	0.000059
BcWN_11196	829	10.11	105.76	0.00018	Dynein light chain 1, cytoplasmic	invertebrates
BcWN_11200	1121	1.28	25.03	0.0000022
BcWN_11204	3367	0.53	6.52	0.000077	Transposase	bacteria
BcWN_11211	674	4.49	55.96	0.000058
BcWN_11236	1371	8.66	2.63	0.043
BcWN_11238	1394	23.74	6.67	0.027	Odorant binding protein 4	invertebrates
BcWN_11241	1106	6.27	1.12	0.0028	Chemosensory protein 12	invertebrates
BcWN_11245	1004	1120.84	55.62	1.00E-07
BcWN_11247	1020	1.4	0.17	0.0013	Ribosomal protein L23A	invertebrates
BcWN_11253	894	10.76	0.4	6.80E-08
BcWN_11280	1450	1.82	15.67	0.00079	Delta(9)-desaturase	invertebrates
BcWN_11283	1184	1.01	0.13	0.0039	LSU ribosomal protein L5p (L11e)	bacteria
BcWN_11288	814	0.22	2.79	0.00068
BcWN_11292	1028	0.77	12.15	0.000016
BcWN_11295	1759	41.14	3.72	0.000015	AGAP003261-PA	invertebrates
BcWN_11329	1339	4	32.02	0.0012	3-oxoacyl-[acyl-carrier-protein] reductase	invertebrates
BcWN_11332	1322	2.71	0.61	0.014	Uncharacterized protein	invertebrates
BcWN_11339	1200	0.15	3.22	0.000017
BcWN_11354	528	2.44	13.02	0.019
BcWN_11356	1968	4.28	44.06	0.0002	Prophenoloxidase	invertebrates
BcWN_11358	1166	1.41	11.52	0.0014
BcWN_11363	801	0.11	1.85	0.0004
BcWN_11368	920	3.6	16.19	0.037
BcWN_11375	1485	9.27	97.99	0.00016
BcWN_11386	4962	0.65	6.4	0.00031	Ankyrin repeat domain protein	bacteria
BcWN_11388	2330	0.55	9.45	0.0000067	Putative uncharacterized protein	bacteria
BcWN_11389	989	1.34	10.03	0.0025
BcWN_11394	621	0.37	5.23	0.00021	Ubiquitin	invertebrates
BcWN_11421	968	22.02	0.058	7.30E-15
BcWN_11422	1060	1968.45	25.23	7.60E-13
BcWN_11425	832	0.84	14.47	0.0000099
BcWN_11430	935	3.56	45	0.000052
BcWN_11451	1000	6.61	95.28	0.000017	Mitochondrial thioredoxin 2	invertebrates
BcWN_11462	2066	13.68	127.75	0.00038	Adenylate kinase	invertebrates
BcWN_11473	933	0.17	10.61	4.50E-09	Pol protein	invertebrates
BcWN_11474	762	1.9	11.19	0.01	Fas apoptotic inhibitory molecule 2 (Fragment)	invertebrates
BcWN_11483	884	71.23	400.47	0.0098	Ferritin	invertebrates
BcWN_11485	824	0.2	3.21	0.00016
BcWN_11488	2055	70.65	318.59	0.033
BcWN_11494	710	1.66	19.23	0.00013
BcWN_11502	1234	2.22	315.41	7.20E-14	Predicted protein (Fragment)	invertebrates
BcWN_11503	939	0.19	8.9	3.30E-08
BcWN_11504	1313	20.87	2.2	0.000057	Uncharacterized protein	invertebrates
BcWN_11524	733	2.81	0.67	0.026
BcWN_11527	1492	16.08	0.39	7.60E-10	ACYPI005632 protein	invertebrates
BcWN_11535	735	0.93	13.8	0.000031
BcWN_11536	852	1.09	28.92	2.60E-07
BcWN_11540	1106	2.27	9.73	0.049	Uncharacterized protein	invertebrates
BcWN_11541	2120	1.57	230.1	5.20E-14
BcWN_11545	879	2.93	16.33	0.012	Proteasome subunit alpha type	invertebrates
BcWN_11551	1085	3.42	20.39	0.0078
BcWN_11568	794	3.34	22.4	0.004
BcWN_11569	2547	9.98	43	0.042	Vesicle amine transport protein	invertebrates
BcWN_11573	825	0.46	6.56	0.000072
BcWN_11585	1682	8.32	0.86	0.00006
BcWN_11600	1825	89.48	27.86	0.044	Putative alpha-N-acetylgalactosaminidase	invertebrates
BcWN_11607	1390	51.59	0.36	2.70E-14
BcWN_11620	1595	0.1	5.48	1.30E-08
BcWN_11643	1307	2.7	23.27	0.00077	Uncharacterized protein	invertebrates
BcWN_11648	1773	61.51	1.73	9.70E-10	Uncharacterized protein	invertebrates
BcWN_11658	1986	1350.24	192.33	0.00038
BcWN_11672	1739	34.06	5.91	0.0015	Cuticular protein analogous to peritrophins 1-G	invertebrates
BcWN_11674	1224	3.73	41.83	0.00012	2-oxoglutarate dehydrogenase, E2 component, dihydrolipoamide succinyltransferase	bacteria
BcWN_11683	1160	1.28	0.15	0.001	Ribosomal protein L22	invertebrates
BcWN_11692	1806	4.12	31.5	0.0016	Uncharacterized protein	invertebrates
BcWN_11694	574	3.28	24.18	0.0024
BcWN_11696	753	0.29	4.32	0.00014	Uncharacterized protein	invertebrates
BcWN_11702	1213	41	347.72	0.00073
BcWN_11706	1820	47	901.69	0.0000016	Hemolysin E	bacteria
BcWN_11711	1482	2.76	23.26	0.00086
BcWN_11726	1393	1.65	7.31	0.041
BcWN_11733	1121	14.86	2090.14	5.80E-14
BcWN_11738	695	5.26	1	0.0053
BcWN_11749	854	2.39	13.31	0.013
BcWN_11750	1408	5.84	72.54	0.000052
BcWN_11754	1007	39.06	221.08	0.0094
BcWN_11756	834	11.53	82.88	0.0023	Cytochrome c oxidase subunit 6A, mitochondrial	invertebrates
BcWN_11768	664	0.73	15.11	0.000003
BcWN_11772	1309	3.84	16.53	0.045	UDP-N-acetylglucosamine transporter	invertebrates
BcWN_11775	851	4.5	42.88	0.00038
BcWN_11783	952	1.5	21.19	0.00003
BcWN_11784	990	0.78	21.53	1.90E-07	Uncharacterized protein	bacteria
BcWN_11792	747	1.1	5.18	0.04
BcWN_11794	911	17.22	174.49	0.00022
BcWN_11799	600	8.45	1.88	0.011
BcWN_11802	644	0.25	9.07	3.80E-07
BcWN_11805	1476	3.03	21.66	0.0025
BcWN_11820	2470	70.82	11.94	0.0012	Protein C20orf121, putative	invertebrates
BcWN_11823	798	3.5	483.4	9.10E-14
BcWN_11831	1636	4.31	0.32	0.000012	Putative uncharacterized protein	invertebrates
BcWN_11840	1513	0.22	0.025	0.048	Uncharacterized protein	invertebrates
BcWN_11843	2600	15.22	3.54	0.0094
BcWN_11844	852	1.07	0.15	0.011	Nascent polypeptide-associated complex subunit alpha	invertebrates
BcWN_11847	3114	180.12	49.43	0.023	Uncharacterized protein	invertebrates
BcWN_11848	1145	0.28	35.68	1.20E-12
BcWN_11852	1051	38.02	0.071	9.40E-17
BcWN_11854	834	0.84	0.14	0.025	Calcium-independent protein kinase C	invertebrates
BcWN_11857	1614	31.56	6.21	0.0034	MDL1 (Fragment)	invertebrates
BcWN_11860	1266	0.48	6.45	0.000077	Ankyrin motif protein	bacteria
BcWN_11871	1309	4.23	21.7	0.018
BcWN_11878	783	13.75	3.29	0.013
BcWN_11880	1783	4.61	0.074	9.40E-10
BcWN_11895	3626	31.17	0.16	1.30E-15	Uncharacterized protein	invertebrates
BcWN_11897	1193	1.49	15.92	0.0002	Chaperone protein DnaJ	bacteria
BcWN_11898	2503	8.54	57.13	0.0035
BcWN_11904	1464	1.86	34.97	0.0000024
BcWN_11907	726	3.77	19.87	0.016
BcWN_11909	1690	15.67	1.84	0.00012
BcWN_11918	776	0.28	2.32	0.006
BcWN_11921	1184	1.16	9.23	0.0017	Putative uncharacterized protein	bacteria
BcWN_11922	689	0.23	5.59	0.00001	Putative phage related protein	bacteria
BcWN_11933	885	0.57	2.95	0.029
BcWN_11935	2638	3598.76	790.5	0.0063	Putative uncharacterized protein	bacteria
BcWN_11939	2198	0.53	8.42	0.000013	Transcriptional regulator, putative	bacteria
BcWN_11943	2277	1.12	9.06	0.0012	50S ribosomal protein L6	bacteria
BcWN_11946	584	2.45	25.22	0.00029	Uncharacterized protein	invertebrates
BcWN_11950	947	8.32	86.46	0.00019	Thioredoxin 1	invertebrates
BcWN_11952	878	5.65	1.71	0.049
BcWN_11954	1547	4.86	0.3	0.0000035
BcWN_11969	1107	3.11	0.27	0.000077
BcWN_11974	887	0.87	12.43	0.000037
BcWN_11979	526	0.95	0.14	0.041
BcWN_11982	1124	4.33	24.28	0.011
BcWN_11984	1571	140.98	706.86	0.019	ACYPI010196 protein	invertebrates
BcWN_11985	1081	2.44	23.91	0.00033
BcWN_11987	1271	3.2	15.93	0.021	50S ribosomal protein L19	bacteria
BcWN_11989	1037	1.88	20.1	0.00019
BcWN_11993	984	1.35	11.34	0.0012
BcWN_12000	881	11.06	0.55	5.60E-07	Uncharacterized protein	invertebrates
BcWN_12006	611	0.44	2.37	0.044
BcWN_12012	1075	29.07	0.12	1.00E-14
BcWN_12015	701	4.34	1.26	0.049
BcWN_12016	883	0.32	4.02	0.00032	Dihydrolipoyl dehydrogenase	bacteria
BcWN_12023	651	0.83	4.79	0.018
BcWN_12025	729	1.42	14.4	0.00038
BcWN_12033	507	73.26	771.53	0.00016
BcWN_12034	2851	17.37	190.24	0.00012	Proteasome activator complex subunit 3	invertebrates
BcWN_12040	2488	36.55	0.11	3.20E-17	Cutilin-1, putative	invertebrates
BcWN_12045	815	0.44	4.03	0.0016
BcWN_12058	636	0.34	7.86	0.000006
BcWN_12063	905	0.69	6.48	0.00089	Putative uncharacterized protein	invertebrates
BcWN_12066	935	8.2	35.3	0.044
BcWN_12077	718	0.65	10.86	0.000017	Proteasome subunit beta type	invertebrates
BcWN_12084	572	2.38	21.8	0.00066
BcWN_12090	1483	4.56	33.63	0.002
BcWN_12095	1019	0.4	12.09	2.00E-07	Chemosensory protein 1	invertebrates
BcWN_12107	1188	4.64	0.98	0.0077
BcWN_12109	910	4.07	24	0.0084
BcWN_12114	811	4.7	47.69	0.00024
BcWN_12121	1150	31.35	383.74	0.000055
BcWN_12123	1481	0.024	0.81	0.00011	SpvB-motif protein	bacteria
BcWN_12124	1105	1.54	14.45	0.00052
BcWN_12129	1335	0.25	55.56	1.10E-14
BcWN_12131	849	33.25	3.72	0.000084
BcWN_12136	1138	0.49	11.27	0.0000013
BcWN_12141	1182	5.33	48.91	0.00047	Putative uncharacterized protein	invertebrates
BcWN_12145	1855	1.88	16.1	0.00082	Cyclin A3, putative (Fragment)	invertebrates
BcWN_12152	1718	5.92	1.52	0.018	Uncharacterized protein	invertebrates
BcWN_12161	2175	2.46	19.21	0.0014	Reverse transcriptase, putative	invertebrates
BcWN_12166	1258	2.06	0.45	0.014	Flotillin 2, isoform F	invertebrates
BcWN_12170	486	5.79	1.24	0.011
BcWN_12173	1136	5.44	1.55	0.037
BcWN_12174	455	1.85	15.89	0.0012
BcWN_12176	746	0.14	2.82	0.00008
BcWN_12191	1030	1.34	6.46	0.031
BcWN_12195	928	1.43	6.44	0.044
BcWN_12202	808	0.71	0.093	0.023	Putative uncharacterized protein	invertebrates
BcWN_12213	1704	1.33	118.97	4.00E-12
BcWN_12215	874	1.17	5.61	0.035
BcWN_12217	1573	6.61	61.79	0.0004	Uncharacterized protein	invertebrates
BcWN_12221	1010	0.035	2.58	3.40E-07	Serine protease nudel	invertebrates
BcWN_12226	1014	0.78	15.78	0.0000023	Uncharacterized protein	bacteria
BcWN_12229	361	0.3	3.43	0.0025
BcWN_12234	1270	11.82	2.99	0.017
BcWN_12241	995	1.85	0.42	0.02	Uncharacterized protein	invertebrates
BcWN_12247	866	56.02	0.95	2.70E-11	C-type lectin	invertebrates
BcWN_12251	1076	1.71	7.73	0.04	Predicted protein	invertebrates
BcWN_12254	1052	52.72	16.75	0.049
BcWN_12258	1737	0.59	4.75	0.0017	Viral A-type inclusion protein, putative	invertebrates
BcWN_12268	508	2.08	0.48	0.036	Uncharacterized protein	invertebrates
BcWN_12280	1066	3.53	29.53	0.00092
BcWN_12296	766	0.75	8.39	0.00029	Dnaj domain protein	bacteria
BcWN_12298	484	7.77	2.21	0.039
BcWN_12300	1282	1.97	10.45	0.016
BcWN_12310	765	1.92	0.27	0.0029	Uncharacterized protein	invertebrates
BcWN_12326	2302	2.37	11.34	0.026	Inosine-uridine preferring nucleoside hydrolase	invertebrates
BcWN_12339	848	78.14	6.95	0.000014
BcWN_12340	509	13.19	2.99	0.01
BcWN_12346	786	44.36	305.44	0.0029
BcWN_12347	677	19.31	0.42	9.50E-10
BcWN_12360	1207	3.35	17.23	0.018
BcWN_12364	1046	0.58	6	0.00048	Ankyrin repeat domain protein	bacteria
BcWN_12371	1051	0.15	2.27	0.00033	Putative phage related protein	bacteria
BcWN_12382	600	1.13	6.64	0.015
BcWN_12402	1784	15.69	686.75	1.50E-09
BcWN_12409	657	0.25	4.32	0.0001
BcWN_12423	804	2.85	0.75	0.033	Ankyrin repeat and fibronectin type-III domain-containing protein 1	invertebrates
BcWN_12425	2014	3.51	23.4	0.0038	Serine protease snake, putative	invertebrates
BcWN_12430	1076	0.87	0.035	0.00024	DOMON domain-containing protein CG14681 (Fragment)	invertebrates
BcWN_12431	1446	17.96	2.86	0.00095	Alpha tocopherol transfer protein	invertebrates
BcWN_12446	1331	2.49	0.65	0.029
BcWN_12457	842	0.49	5.02	0.00065
BcWN_12461	2354	1.94	51.62	1.20E-07	Tyramine beta hydroxylase	invertebrates
BcWN_12465	632	11.11	0.18	1.70E-09
BcWN_12467	600	1.25	7.89	0.0088
BcWN_12471	794	0.9	6.62	0.0037
BcWN_12482	809	3.9	0.44	0.00038
BcWN_12487	1128	3.21	0.1	4.40E-07
BcWN_12490	1367	6.68	73.69	0.00012
BcWN_12495	677	4.23	0.78	0.0058
BcWN_12497	680	2.87	16.43	0.011
BcWN_12498	1194	4.66	33.93	0.0022
BcWN_12500	812	0.35	26.83	1.40E-10
BcWN_12501	821	0.81	5.01	0.011	Lipase 3	invertebrates
BcWN_12511	1035	4.91	908.59	7.30E-15
BcWN_12516	1032	35.45	7.61	0.0059
BcWN_12521	1894	109.97	0.32	6.60E-18
BcWN_12523	1211	3.34	0.29	0.000065	Tryptophan 2,3-dioxygenase	invertebrates
BcWN_12529	2478	27.63	130.31	0.026	High affinity nuclear juvenile hormone binding protein, putative	invertebrates
BcWN_12533	896	0.72	28.45	1.10E-08	C4-dicarboxylate transporter DctA	bacteria
BcWN_12536	1442	9.92	0.026	5.70E-14
BcWN_12542	927	4.52	37.4	0.00097
BcWN_12549	886	16.15	108.63	0.0034	Cytochrome c	invertebrates
BcWN_12554	1581	3.79	23.4	0.0061
BcWN_12557	1629	0.16	6.78	3.20E-08	Putative uncharacterized protein	invertebrates
BcWN_12577	1110	5.78	65.55	0.0001
BcWN_12583	1381	4.07	47.28	0.000089
BcWN_12584	1059	0.57	9.65	0.000014	Collagen triple helix repeat protein	bacteria
BcWN_12587	732	2.74	25.63	0.00051
BcWN_12590	801	0.38	5.7	0.000076
BcWN_12592	722	3.25	32.86	0.00027
BcWN_12596	1142	3.83	0.38	0.00012
BcWN_12600	1178	3.09	34.33	0.00013
BcWN_12614	1390	6.94	1.74	0.017	Putative uncharacterized protein	invertebrates
BcWN_12616	1348	28.74	1.59	3.80E-07	Protein takeout, putative	invertebrates
BcWN_12619	1034	4.69	601.84	1.50E-13	Vitellogenin-1	invertebrates
BcWN_12625	806	0.044	3.57	1.60E-07	DNA helicase II	bacteria
BcWN_12638	519	11.63	2.46	0.0078
BcWN_12639	1082	6.19	1.28	0.0063
BcWN_12652	805	0.89	12.09	0.000058
BcWN_12653	2462	0.14	22.34	1.30E-13	GATA zinc finger domain-containing protein 14	invertebrates
BcWN_12658	1621	1.75	67.77	5.50E-09	Cathepsin B	invertebrates
BcWN_12663	881	0.96	7.97	0.0014	Putative uncharacterized protein	bacteria
BcWN_12668	798	0.16	2.78	0.00011
BcWN_12669	1061	0.91	15.03	0.000011	Transcription termination factor Rho	bacteria
BcWN_12677	667	1.5	9.46	0.008
BcWN_12686	1365	0.2	7.44	6.60E-08	50S ribosomal protein L6	bacteria
BcWN_12695	916	0.68	8.8	0.0001
BcWN_12706	1744	46.14	353.42	0.0014	Tubulin alpha-1 chain	invertebrates
BcWN_12710	1647	3.01	39.33	0.000038
BcWN_12713	884	4.58	1	0.011
BcWN_12725	1058	0.61	6.94	0.00023
BcWN_12730	879	17.42	3.61	0.0053	Heme oxygenase 1	invertebrates
BcWN_12733	1590	5.37	49.11	0.00047
BcWN_12742	550	0.68	15.3	0.0000024
BcWN_12750	730	0.74	40.76	8.30E-10	Putative uncharacterized protein	bacteria
BcWN_12755	962	39.32	211.96	0.013	DNA-directed RNA polymerases I, II, and III subunit RPABC5	invertebrates
BcWN_12779	1491	7.77	82.71	0.00016
BcWN_12797	594	1.72	10.72	0.0083
BcWN_12799	1468	54.4	2.02	1.20E-08	C-type lectin 11	invertebrates
BcWN_12802	2021	121.38	511.32	0.046	Exuperantia	invertebrates
BcWN_12804	1536	1.14	8.39	0.0026
BcWN_12806	1068	0.94	0.11	0.0037	14-3-3 protein zeta	invertebrates
BcWN_12820	1215	0.74	0.12	0.02	Cathepsin F, putative	invertebrates
BcWN_12822	885	0.18	2.04	0.0019	Putative uncharacterized protein gp18	viruses
BcWN_12830	2176	233.46	0.16	2.50E-23
BcWN_12840	646	0.28	3.55	0.00064
BcWN_12842	1261	0.34	0.045	0.041	Bursicon receptor (Fragment)	invertebrates
BcWN_12843	1089	0.2	2.16	0.0013	Retrovirus-related Pol polyprotein from transposon 412	invertebrates
BcWN_12871	717	1.95	0.31	0.0057
BcWN_12873	966	272.55	40.72	0.00053	Uncharacterized protein	invertebrates
BcWN_12874	844	0.55	4.54	0.0023
BcWN_12889	909	7.64	1.47	0.0043
BcWN_12890	1032	0.43	11.1	6.20E-07	Serine/threonine-protein kinase Nek8	invertebrates
BcWN_12895	881	1.36	11.56	0.0011
BcWN_12903	1597	6.94	1.53	0.008
BcWN_12938	980	0.37	9.95	5.50E-07	Ankyrin repeat domain protein	bacteria
BcWN_12949	1047	0.56	14.58	4.70E-07
BcWN_12951	3173	46.06	0.14	1.60E-17	Putative cuticle protein	invertebrates
BcWN_12953	928	5.21	0.02	1.30E-10
BcWN_12957	1134	1.03	10.15	0.0004	cAMP-dependent protein kinase catalytic subunit, putative	invertebrates
BcWN_12972	1213	0.52	7.51	0.000041	GA25631	invertebrates
BcWN_12974	1323	13.35	157.66	0.000072	Uncharacterized protein	invertebrates
BcWN_12983	1129	8.58	2.4	0.029
BcWN_12996	802	4.76	64.57	0.000029
BcWN_12997	632	4.31	65.41	0.000013
BcWN_13006	1207	0.52	3.86	0.0039
BcWN_13017	1105	12.77	2.96	0.01
BcWN_13020	657	2.89	0.057	0.0000014
BcWN_13022	1528	11.91	2.46	0.0051
BcWN_13027	517	2374.47	1.6	8.70E-24	Putative uncharacterized protein	bacteria
BcWN_13030	875	1.78	9.19	0.02
BcWN_13031	551	1.04	9.82	0.00093
BcWN_13032	2730	5.02	1.51	0.04	Uncharacterized protein	invertebrates
BcWN_13042	1356	5.05	1.26	0.018
BcWN_13051	705	3.07	19.82	0.0054
BcWN_13052	791	0.23	5.27	0.0000095
BcWN_13054	849	5.72	1.73	0.048
BcWN_13066	690	0.75	5.63	0.0044
BcWN_13067	1227	179.11	1.65	7.30E-14
BcWN_13071	870	300.45	0.58	2.60E-19	Cuticular protein PpolCPR70	invertebrates
BcWN_13073	764	0.14	15.07	7.90E-11
BcWN_13076	1218	4.19	46.11	0.00013
BcWN_13086	2424	1.17	29.05	2.60E-07	Uncharacterized protein	invertebrates
BcWN_13088	1315	134.95	634.34	0.027	Flightin	invertebrates
BcWN_13092	818	1.75	0.16	0.00076
BcWN_13093	1203	0.43	3.39	0.0034
BcWN_13096	2718	15.52	0.26	2.80E-11	Cuticle protein	invertebrates
BcWN_13097	666	44.93	257.34	0.0089
BcWN_13098	1678	3.3	0.87	0.025	Poly(U)-binding-splicing factor half pint	invertebrates
BcWN_13101	1063	0.81	12.85	0.000015	Uncharacterized protein	invertebrates
BcWN_13103	1190	19.28	192.45	0.00024
BcWN_13113	775	2.26	15.2	0.0045
BcWN_13114	612	4.48	30.35	0.0039
BcWN_13133	702	3.39	0.29	0.00013
BcWN_13137	1027	0.61	6.44	0.0004	Fructose-bisphosphate aldolase	bacteria
BcWN_13143	1066	10.92	117.75	0.00014
BcWN_13153	818	3.31	26.54	0.0013
BcWN_13158	743	14	0.51	5.00E-08	Uncharacterized protein	invertebrates
BcWN_13161	1259	0.37	3.06	0.0023
BcWN_13163	1165	1.94	11.64	0.0081
BcWN_13164	556	15.62	2.77	0.0024
BcWN_13173	789	2.56	37.21	0.000022
BcWN_13177	1901	4.58	46.23	0.00023
BcWN_13185	2439	3.57	0.62	0.002	Myoglianin	invertebrates
BcWN_13192	1311	8.05	99.86	0.000052	GF20382	invertebrates
BcWN_13204	901	0.89	7.5	0.0014	50S ribosomal protein L13	bacteria
BcWN_13210	1327	6.92	87.61	0.000046
BcWN_13213	757	5.75	1.66	0.041
BcWN_13217	1315	38.68	0.26	2.70E-14
BcWN_13220	801	29.16	1.81	0.0000011
BcWN_13221	921	5.06	31.35	0.0061	Histone H2A, orphon	invertebrates
BcWN_13225	1814	3.76	37.33	0.00027
BcWN_13226	772	0.56	5.57	0.00072	30S ribosomal protein S1	bacteria
BcWN_13228	651	7.51	89.35	0.000076
BcWN_13237	918	2.17	240.26	6.10E-13
BcWN_13238	1444	5.16	47.06	0.00048
BcWN_13239	1290	0.54	16.29	1.10E-07	Malonyl CoA-acyl carrier protein transacylase	bacteria
BcWN_13243	890	2.56	12.77	0.023	V-type proton ATPase subunit F	invertebrates
BcWN_13245	1985	87.35	0.21	2.30E-18	Uncharacterized protein	invertebrates
BcWN_13249	972	0.2	1.55	0.012	Uncharacterized protein	invertebrates
BcWN_13250	1918	6.57	42.08	0.0047	Serine protease snake, putative	invertebrates
BcWN_13253	1915	45.74	220.28	0.023	Slowmo	invertebrates
BcWN_13254	740	1.19	0.15	0.0083	ACYPI002360 protein	invertebrates
BcWN_13255	635	17.18	72.68	0.047
BcWN_13257	619	4.31	20.36	0.03
BcWN_13266	1581	8.48	93.81	0.00012
BcWN_13267	554	7548.18	4.71	2.40E-24	Putative uncharacterized protein	bacteria
BcWN_13269	1281	0.28	3.4	0.00025
BcWN_13279	572	0.13	2.69	0.00015	Uncharacterized protein	invertebrates
BcWN_13280	2729	204.25	0.29	6.70E-21	Putative uncharacterized protein	invertebrates
BcWN_13284	886	10.47	85.94	0.00096
BcWN_13286	3033	0.46	9.85	0.0000011	Cytochrome P450 CYP349b1	invertebrates
BcWN_13310	723	19.4	1.69	0.000019
BcWN_13319	1626	396.94	0.52	3.20E-21
BcWN_13334	1311	12.39	84.23	0.0032
BcWN_13343	590	0.12	5.32	7.50E-07
BcWN_13344	1158	293.15	2.06	7.30E-15	Abdominal-B	invertebrates
BcWN_13346	844	2.55	10.93	0.05
BcWN_13350	1431	0.63	5.51	0.0011	Ankyrin repeat protein	viruses
BcWN_13361	862	2.58	22.66	0.00073
BcWN_13362	290	0.31	4.34	0.0012
BcWN_13367	1349	714.92	2.09	2.60E-18	Cuticular protein PpolCPR68	invertebrates
BcWN_13375	2638	10.56	2.05	0.0033
BcWN_13383	393	4.56	1.19	0.042
BcWN_13390	629	1.17	7.73	0.0067
BcWN_13391	1264	48.77	255.14	0.015	Cytochrome b-c1 complex subunit 9	invertebrates
BcWN_13403	793	1.13	14.02	0.0001	Translation initiation factor IF-3	bacteria
BcWN_13410	1623	3.52	29.15	0.00095	Succinyl-CoA ligase [ADP-forming] subunit beta	bacteria
BcWN_13421	541	0.66	4.03	0.018
BcWN_13424	575	6.88	79.77	0.000096
BcWN_13427	597	14.19	0.38	8.90E-09
BcWN_13431	679	0.11	16.4	1.70E-11
BcWN_13433	1301	16.6	4.48	0.022
BcWN_13441	1691	0.6	81.05	1.80E-13	Predicted protein	invertebrates
BcWN_13446	707	0.41	3.29	0.0048
BcWN_13454	1239	25.77	0.85	6.40E-09	Uncharacterized protein	invertebrates
BcWN_13455	820	20.2	0.76	3.00E-08	Apolipoprotein D	invertebrates
BcWN_13460	1841	12.05	71.76	0.0071
BcWN_13468	641	5.22	1.52	0.045
BcWN_13479	796	0.4	8.8	0.0000041	30S ribosomal protein S12	bacteria
BcWN_13483	1017	1.02	9.07	0.0009	Katanin p60 ATPase-containing subunit A-like 1	invertebrates
BcWN_13490	989	2.06	0.57	0.05	CYP4U3v1	invertebrates
BcWN_13498	2327	0.52	33.88	8.70E-11	Uncharacterized protein	invertebrates
BcWN_13507	1554	0.15	4.68	4.60E-07	ATP synthase subunit beta, mitochondrial	invertebrates
BcWN_13509	4731	8.17	1.06	0.00022	Capicua protein, putative	invertebrates
BcWN_13517	777	3.5	21.15	0.0075
BcWN_13518	1397	2.38	59.45	2.30E-07
BcWN_13522	335	40.1	5.21	0.0003
BcWN_13529	818	2.5	0.51	0.012	Tetraspanin-11	invertebrates
BcWN_13530	1487	17.97	5.41	0.039
BcWN_13533	1706	2.8	313.86	4.70E-13	Inositol monophosphatase 2	invertebrates
BcWN_13537	787	0.77	7.97	0.00048	Site-specific recombinase, resolvase family	bacteria
BcWN_13543	1211	0.43	4.08	0.00099	Putative uncharacterized protein	invertebrates
BcWN_13545	1124	31.66	2.77	0.000013
BcWN_13551	1170	6.26	1.28	0.0058	Putative uncharacterized protein	invertebrates
BcWN_13553	2091	3.36	65.99	0.0000015
BcWN_13556	1173	3.83	25.33	0.0041
BcWN_13572	1500	35.4	220.74	0.0053
BcWN_13578	908	1.6	0.21	0.002	Hyaluronan mediated motility receptor, putative	invertebrates
BcWN_13583	1192	0.59	13.19	0.0000012
BcWN_13587	833	2.17	0.09	0.000018
BcWN_13590	675	0.45	2.75	0.021
BcWN_13591	1111	3	18.19	0.0071
BcWN_13597	1002	2.5	14.6	0.0095
BcWN_13604	980	37.59	179.68	0.024	Nitrogen fixation protein nifu, putative	invertebrates
BcWN_13611	1091	0.8	24.43	8.70E-08
BcWN_13629	1711	75.27	8.84	0.0001	Uncharacterized protein	invertebrates
BcWN_13633	395	0.91	9.84	0.00054
BcWN_13637	692	2.02	0.27	0.0025	40S ribosomal protein S16, putative	invertebrates
BcWN_13638	2124	1.05	0.12	0.00068	Translation elongation factor Tu	bacteria
BcWN_13643	783	55.72	235.15	0.046	Troponin C, isoform 1 (Fragment)	invertebrates
BcWN_13652	1130	54.5	270.14	0.02	NADH-ubiquinone oxidoreductase NDUFB5/SGDH subunit	invertebrates
BcWN_13661	1143	26.46	2.94	0.000081
BcWN_13662	761	4.68	52.3	0.00013
BcWN_13666	967	0.31	2.58	0.0041
BcWN_13668	1581	0.49	4.23	0.0012	Bifunctional purine biosynthesis protein PurH	bacteria
BcWN_13670	904	10.92	61.13	0.01	Putative uncharacterized protein	invertebrates
BcWN_13677	638	6.26	57.64	0.00048
BcWN_13680	1070	2.49	264.66	8.10E-13
BcWN_13686	770	4.12	23.78	0.0097
BcWN_13692	948	3.44	0.79	0.015
BcWN_13700	1282	6.64	1.76	0.022
BcWN_13702	1062	7.27	59.44	0.001
BcWN_13710	1563	108.81	0.14	3.00E-20	Uncharacterized protein	invertebrates
BcWN_13712	825	3	0.73	0.022	Uncharacterized protein	invertebrates
BcWN_13713	592	4.6	0.7	0.0022
BcWN_13714	497	0.76	19.65	7.40E-07	Augmenter of liver regeneration	invertebrates
BcWN_13736	1142	7.17	57.09	0.0012	Tubulin alpha-1 chain	invertebrates
BcWN_13739	1062	4.03	0.76	0.0049
BcWN_13741	1945	386.18	117.6	0.039	Putative uncharacterized protein	invertebrates
BcWN_13742	957	9.62	2.75	0.033
BcWN_13751	1330	12.21	54.05	0.037	Max-like protein X	invertebrates
BcWN_13763	1762	65.66	634	0.0003	Tubulin beta chain	invertebrates
BcWN_13765	692	0.52	7.14	0.00011
BcWN_13767	1517	1033.38	96.87	0.000018
BcWN_13777	1300	0.62	0.12	0.033
BcWN_13779	1559	0.17	4.48	0.0000014
BcWN_13785	786	12.35	3.82	0.049
BcWN_13795	1051	1.62	11.9	0.0026
BcWN_13811	1505	21.38	116.29	0.012	Protein CBR-TAG-196	invertebrates
BcWN_13813	2052	182.88	7.19	1.50E-08
BcWN_13818	700	4.3	21.87	0.02
BcWN_13821	1087	0.25	6.7	0.000001
BcWN_13822	523	1.85	26.93	0.000029
BcWN_13823	733	0.66	4.05	0.013
BcWN_13824	963	0.99	11.51	0.00015
BcWN_13825	1328	1.23	10.55	0.00096	DNA-directed RNA polymerase subunit alpha	bacteria
BcWN_13832	592	4.24	0.86	0.01	Cardioactive peptide	invertebrates
BcWN_13840	1141	0.3	6.19	0.0000053	Ankyrin repeat domain protein	bacteria
BcWN_13848	938	0.71	8.79	0.00012	3-5 exonuclease	invertebrates
BcWN_13850	914	89.14	0.41	1.10E-15
BcWN_13863	548	0.39	7.23	0.000034
BcWN_13864	590	1.12	6.81	0.012
BcWN_13875	401	0.54	3.19	0.037	Ribonuclease H	bacteria
BcWN_13877	1998	14.47	3.64	0.015
BcWN_13879	757	6.65	42.16	0.0053
BcWN_13888	673	9.87	102.98	0.00019
BcWN_13898	1009	12.11	165.75	0.000025
BcWN_13902	637	0.53	8.67	0.000035
BcWN_13906	638	8.08	59.94	0.002
BcWN_13921	918	88.3	0.23	1.70E-17	Cuticular protein PpolCPR67A	invertebrates
BcWN_13930	704	2.59	24.57	0.00046
BcWN_13934	681	2.08	12.3	0.0099
BcWN_13956	173	20.08	5.32	0.031
BcWN_13959	985	0.38	6.24	0.000028
BcWN_13960	2671	1.63	0.32	0.0056	Tyrosine-protein kinase Fps85D	invertebrates
BcWN_13963	844	5.58	41.42	0.002
BcWN_13968	1088	0.3	2.71	0.0019
BcWN_13971	1040	1.83	0.27	0.0028	Putative uncharacterized protein	invertebrates
BcWN_13979	922	12.55	0.49	7.60E-08
BcWN_13980	1622	0.97	6.92	0.0031
BcWN_13982	510	0.25	11.12	7.40E-08
BcWN_13984	1556	0.87	10.18	0.00013	Putative outer membrane efflux protein	bacteria
BcWN_13990	1494	471.28	15.24	2.60E-09
BcWN_14002	887	0.65	7.67	0.00019
BcWN_14015	932	1.27	0.16	0.0043
BcWN_14019	648	1.02	4.99	0.038
BcWN_14026	1027	2.76	0.44	0.0028	Uncharacterized protein	bacteria
BcWN_14029	1374	1.37	198.68	6.60E-14	Cathepsin F, putative	invertebrates
BcWN_14032	1198	520.7	1.61	5.30E-18
BcWN_14033	1152	0.062	5.84	1.30E-09
BcWN_14042	1587	0.89	0.12	0.0023	Protein translation factor SUI1 homolog	invertebrates
BcWN_14047	629	0.11	16.87	2.60E-11	Putative 60S ribosomal protein RPL17	invertebrates
BcWN_14049	842	1	9.73	0.00052
BcWN_14066	905	0.75	8.82	0.00017
BcWN_14069	720	2.76	0.42	0.0029	Heat shock protein HSP70-12A, putative (Fragment)	invertebrates
BcWN_14073	762	4.18	0.81	0.0064
BcWN_14077	653	0.85	6.24	0.0047
BcWN_14089	947	0.59	76	4.70E-13
BcWN_14091	2977	56.11	385.93	0.0029
BcWN_14093	529	0.34	4.19	0.00081
BcWN_14098	778	4.97	26.75	0.014	Acylphosphatase	invertebrates
BcWN_14099	762	0.82	7.35	0.0012
BcWN_14107	1301	1.91	80.65	2.80E-09
BcWN_14108	381	7.29	1.13	0.0025
BcWN_14111	1503	0.14	32.2	2.60E-14
BcWN_14119	629	4.53	1.28	0.044
BcWN_14124	1120	0.08	2.21	0.000012	Uncharacterized protein	invertebrates
BcWN_14130	1110	0.21	1.74	0.0058	Putative uncharacterized protein	bacteria
BcWN_14132	971	6.55	0.25	1.70E-07	Chitinase 5	invertebrates
BcWN_14142	837	0.45	2.29	0.043
BcWN_14143	602	11.25	1529.13	8.60E-14	Vitellogenin	invertebrates
BcWN_14150	1040	2.94	0.74	0.025
BcWN_14154	580	0.22	10.07	5.70E-08
BcWN_14155	459	1.37	7.57	0.02	Uncharacterized protein	invertebrates
BcWN_14159	733	4.76	1.28	0.034
BcWN_14166	562	0.29	5.05	0.0001	3-oxoacyl-[acyl-carrier-protein] synthase 2	bacteria
BcWN_14169	819	4.05	50.2	0.000059	Sulfurtransferase	invertebrates
BcWN_14175	819	2.27	29.7	0.000047	Putative uncharacterized protein GLEAN_08391	invertebrates
BcWN_14176	1269	2	0.38	0.0079	Glyceraldehyde-3-phosphate dehydrogenase	invertebrates
BcWN_14182	1813	9.84	1.19	0.00017
BcWN_14195	1573	0.59	16.82	1.40E-07
BcWN_14202	1076	3.88	16.86	0.043
BcWN_14203	359	9.48	0.42	0.0000029	Chitinase 5	invertebrates
BcWN_14208	1419	1.49	9.13	0.0074	Putative radial spoke head 1-like protein	invertebrates
BcWN_14216	886	9.84	1321.52	9.40E-14	Vitellogenin-1	invertebrates
BcWN_14222	1144	1.61	7.72	0.03	Survival motor neuron protein	invertebrates
BcWN_14223	1108	1.07	28.77	1.70E-07
BcWN_14226	964	57.22	0.86	8.80E-12	Cutile protein, putative	invertebrates
BcWN_14228	1751	17.73	88.17	0.02
BcWN_14244	990	8.21	2.41	0.038
BcWN_14256	569	13.03	1.45	0.00015
BcWN_14257	994	0.14	5.48	3.80E-07	40S ribosomal protein SA	invertebrates
BcWN_14261	1137	0.5	4.11	0.0024	Uncharacterized protein	bacteria
BcWN_14275	779	0.18	3.04	0.00021
BcWN_14280	1616	0.91	19.36	0.0000011	Putative transposase	bacteria
BcWN_14283	1088	1.73	13.21	0.0019
BcWN_14289	1474	1.01	5.05	0.025
BcWN_14290	811	2.27	21.14	0.00053
BcWN_14294	1242	0.23	2.04	0.0028
BcWN_14298	1109	0.29	17	1.00E-09
BcWN_14304	1419	28.52	5.32	0.0025	Tubulin alpha chain	invertebrates
BcWN_14305	1198	0.16	4.86	0.0000011	Chaperone protein DnaK	bacteria
BcWN_14307	590	0.33	4.46	0.00039
[truncated: 6,775 more rows]
