# Supplementary material for: Comparison of Potato and Asian Citrus Psyllid Adult and Nymph Transcriptomes Identified Vector Transcripts with Potential Involvement in Circulative, Propagative Liberibacter Transmission
Source: Pathogens. 2014 Nov 3;3(4):875–907. doi: 10.3390/pathogens3040875 (PMC4282890; doi:10.3390/pathogens3040875)
Supplement: Supplementary File 1 [file pathogens-03-00875-s001.zip › pathogens-66026-supplementary-final/pathogens-66026-supplementary-revised-layout/Supplementary Table S6.csv]

potato psyllid
SeqID	Length	Ny (RPKM)	NyL (RPKM)	Wb (RPKM)	WbL (RPKM)	NyNyL (p-value)	WbWbL (p-value)	Description (UniProt)
BcWN_00001	15238	6.4	5.37	2.86	3.07	1	1	Dynein heavy chain, cytoplasmic
BcWN_00004	9409	4.79	4.11	1.36	1.61	1	0.98	Protocadherin-like wing polarity protein stan
BcWN_00005	12943	5.77	4.3	1.09	1.11	1	1	Cadherin-related tumor suppressor
BcWN_00012	13174	1.28	0.92	0.2	0.31	1	0.77	Dynein heavy chain, cytoplasmic
BcWN_00020	6904	9.96	5.67	10.99	10.21	0.95	1	Dedicator of cytokinesis protein, putative
BcWN_00023	4174	4.09	2.15	6.26	5.61	0.91	1	DNA repair and recombination protein RAD26, putative
BcWN_00035	5211	11.25	7.75	2.01	3.33	1	0.68	Protein slit
BcWN_00053	5085	6.65	5.17	3.34	6.8	1	0.44	Hemocytin
BcWN_00060	8916	6.1	4.17	2.74	2.05	1	1	Teneurin-3
BcWN_00063	3813	3.93	2.66	2.33	2.24	1	1	Zinc finger protein ush
BcWN_00064	17564	14.91	12.5	8.78	13.67	1	0.75	Titin
BcWN_00067	5626	2.29	1.94	2.75	1.52	1	0.79	Dynein beta chain, ciliary
BcWN_00080	4407	6.63	4.14	2.69	3.13	1	0.99	C4b-binding protein beta chain, putative
BcWN_00083	9571	14.14	10.23	5.8	6.18	1	1	Chromodomain-helicase-DNA-binding protein 7
BcWN_00100	4919	1.82	1.97	5.34	6.88	0.91	0.93	Myosin light chain kinase, putative
BcWN_00104	4791	6.22	4.04	5.31	2.92	1	0.79	Neogenin
BcWN_00107	5586	8.24	5.54	7.56	6.57	1	1	Tyrosine-protein kinase receptor (Fragment)
BcWN_00124	6320	8.47	6.15	2.19	1.85	1	1	Vitellogenin
BcWN_00126	7318	6.54	4.49	6.87	9.04	1	0.91	Ankyrin-1, putative
BcWN_00127	3620	3.98	4.52	2.62	2.72	0.87	1	1-phosphatidylinositol 4,5-bisphosphate phosphodiesterase classes I and II
BcWN_00128	4221	11.87	6.95	4.99	5.43	0.97	1	Furin-like protease 2
BcWN_00136	5032	17.39	5.64	0.98	1.13	0.36	0.99	Dual oxidase
BcWN_00143	4223	2.56	1.53	5.9	4.17	0.99	0.99	Ankyrin repeat protein, putative
BcWN_00147	7412	2.63	3.61	1.45	2.24	0.64	0.77	Dynein beta chain, ciliary
BcWN_00181	6520	4.49	3.39	0.98	1.98	1	0.45	Protein serrate
BcWN_00182	3511	6.2	4.81	4.58	3.88	1	1	Formin 1,2/cappuccino, putative
BcWN_00192	3398	8.49	4.96	5.43	5.21	0.97	1	Ribosomal protein S6 kinase alpha-5, putative
BcWN_00194	8624	6.55	5.01	6.41	4.84	1	1	Protein cbp-1
BcWN_00223	11872	10.56	17.52	18.81	10.95	0.43	0.85	Titin
BcWN_00230	7045	9.31	5.84	5.29	3.54	1	0.96	Protein polybromo-1
BcWN_00232	10046	24.86	16.58	18.89	12.19	1	0.94	Neutral alpha-glucosidase AB
BcWN_00237	4228	5.83	4.56	8.62	4.01	1	0.61	Ankyrin repeat domain-containing protein 50
BcWN_00241	14144	0	0.2	0.25	0.19	1.30E-08	1	Dynein heavy chain, cytoplasmic
BcWN_00248	4866	3.14	2.49	2.33	1.82	1	1	1-phosphatidylinositol-4,5-bisphosphate phosphodiesterase gamma-1
BcWN_00249	14280	11.04	6.97	3.35	4.25	1	0.93	Low-density lipoprotein receptor-related protein
BcWN_00252	4506	4.51	2.62	6	4.09	0.96	0.97	RAD54B meiotic recombination protein (Fragment)
BcWN_00261	6123	5.43	3.94	3.05	3.14	1	1	Multiple epidermal growth factor-like domains 8
BcWN_00282	9885	14.3	10.81	15.32	13.19	1	1	SEC14 domain and spectrin repeat-containing protein 1
BcWN_00288	5830	15.4	10.57	3.78	4.5	1	0.97	FH2 domain-containing protein 1
BcWN_00292	3703	17.2	12.92	3.49	5.15	1	0.79	Insulin-like growth factor-binding protein complex acid labile chain
BcWN_00296	5329	2.95	3.1	7.24	2.89	0.94	0.44	Uncharacterized protein
BcWN_00313	7135	3.36	2.01	5.16	4.47	0.99	1	Transcriptional regulator ATRX
BcWN_00315	10873	4.03	2.69	1.86	3.04	1	0.68	Dynein beta chain, ciliary
BcWN_00324	4319	7.64	5.34	5.66	5.31	1	1	Activated CDC42 kinase 1
BcWN_00328	2510	11.71	5.78	0.52	0.58	0.84	1	Serine proteinase stubble
BcWN_00342	9532	11.69	8.3	11.34	9.37	1	1	Putative homocysteine S-methyltransferase isoform 1
BcWN_00343	8916	3.46	2.91	2.85	5.38	1	0.52	Fibrillin-2
BcWN_00368	10469	7.4	5.89	12.4	11.77	1	1	Myosin light chain kinase, smooth muscle
BcWN_00383	7481	7.82	5.44	7.88	7.23	1	1	Serine/threonine-protein kinase LMTK1
BcWN_00406	3790	9.05	5.55	3.75	4.41	1	0.98	Titin
BcWN_00414	3002	1.48	1.05	6.02	2.33	1	0.41	Ankyrin repeat protein
BcWN_00415	4503	6.03	6.25	0.53	0.27	0.95	0.76	Tartan/capricious-like protein
BcWN_00428	3684	5.78	4.26	7.95	5.74	1	1	Tyrosine-protein kinase PR2
BcWN_00431	3060	4.87	4.49	4.62	5.92	1	0.93	Ankyrin repeat protein, putative
BcWN_00441	11551	6.08	5.17	4.85	3.28	1	0.96	Steroid receptor-interacting snf2 domain protein, putative
BcWN_00458	3550	10.2	7.12	5.32	4.35	1	1	Uncharacterized protein
BcWN_00460	6830	5.72	3.97	3.64	3.4	1	1	Tyrosine-protein phosphatase Lar
BcWN_00469	5776	7.07	4.82	4.91	3.5	1	1	Putative uncharacterized protein
BcWN_00472	8932	11.22	7.24	3.38	5.55	1	0.68	Type II transmembrane protein, putative
BcWN_00473	2696	5.32	3.49	3.77	2.56	1	0.97	Sidestep protein, putative
BcWN_00481	3247	1.98	2.38	1.52	1.91	0.81	0.95	Zinc finger protein, putative
BcWN_00482	4065	6.85	6.82	5.42	6.51	0.97	0.97	Sterile alpha and TIR motif-containing protein 1
BcWN_00491	4426	15.13	9.37	10.19	12.48	1	0.96	CG31665, isoform B
BcWN_00496	12235	20.56	13.48	0.68	0.99	1	0.81	Fibropellin-1
BcWN_00523	5747	5.31	4.06	3.93	2.04	1	0.74	Rho guanine nucleotide exchange factor 17
BcWN_00541	6555	8.16	6.3	7.14	5.4	1	1	Discs large protein, putative
BcWN_00548	4064	21.81	14.79	27.64	19.79	1	1	Raf-like protein serine/threonine-protein kinase dRAF-1
BcWN_00587	27405	184.1	61.83	24.3	20.51	0.4	1	Twitchin
BcWN_00594	2491	8.41	6.18	9.39	7.76	1	1	Proteasome-activating nucleotidase, putative
BcWN_00596	7252	4.72	3.53	1.29	1.26	1	1	Laminin subunit alpha-1
BcWN_00609	3594	28.88	18.95	48.58	65.78	1	0.88	Protein kinase, putative
BcWN_00619	3612	6.84	6.95	4.55	4.9	0.95	1	Protein abrupt, putative
BcWN_00645	4330	1.17	0.68	4.24	1.77	0.97	0.49	Ankyrin repeat protein
BcWN_00650	5353	12.19	7.19	11.34	5.64	0.98	0.68	Bromodomain adjacent to zinc finger domain protein 1A
BcWN_00670	8256	30.14	22.24	19.07	28.44	1	0.79	Laminin subunit beta-1
BcWN_00675	3025	19.27	9.18	0.76	0.41	0.79	0.8	Orphan nuclear receptor nr6a1, putative
BcWN_00686	13131	10.56	3.92	1.53	2.41	0.5	0.73	Cubilin
BcWN_00688	2948	4.36	2.59	5.06	4.7	0.99	1	Exocyst complex component 2
BcWN_00710	2333	6.33	4.06	4.71	4.65	1	1	Tyrosine-protein kinase receptor
BcWN_00715	11509	409.97	150.02	7.91	8.06	0.48	1	Tyrosine-protein kinase receptor
BcWN_00724	4210	9.33	5.5	12.79	6.71	0.98	0.76	Uncharacterized protein
BcWN_00778	2801	8.03	4.88	2.47	2.18	1	1	Steroid receptor seven-up, isoforms B/C
BcWN_00781	2468	16.49	11.64	21.68	13.68	1	0.92	Protein kinase C-like 3
BcWN_00786	2923	8.72	5.84	7.64	5.64	1	1	Tyrosine-protein kinase Abl
BcWN_00795	1920	13.43	7.91	1.64	1.15	0.98	1	Zinc finger protein and BTB domain-containing protein, putative
BcWN_00799	3002	14.46	15.74	7.16	12.31	0.91	0.63	Scavenger receptor class B member, putative
BcWN_00803	6289	8.84	3.19	10.27	5.31	0.47	0.74	Putative reverse transcriptase
BcWN_00807	3017	4.41	3.22	2.72	2.53	1	1	Nucleosome-remodeling factor subunit NURF301
BcWN_00818	4433	56.78	36.47	96.05	155.65	1	0.69	Tyrosine-protein kinase
BcWN_00822	3565	5.76	3.3	10.56	13.25	0.96	0.95	Putative extracellular signal-regulated kinase 1/2
BcWN_00824	4873	30.22	20.4	39.06	36.45	1	1	Pre-mRNA-splicing ATP-dependent RNA helicase prp28, putative
BcWN_00837	4221	22.13	11.1	21.03	19.93	0.86	1	Cytokine receptor
BcWN_00846	2474	2.34	1.95	3.88	3.28	1	1	Fidgetin
BcWN_00851	2888	5.21	3.4	3.35	2.73	1	1	Agrin, putative
BcWN_00857	1876	6.29	6.58	6.31	8.44	0.95	0.89	Formin-like protein 2
BcWN_00862	3797	6.16	3.97	7.57	5.81	1	1	Ankyrin repeat-rich membrane spanning protein
BcWN_00863	3787	6.37	4.25	4.84	2.6	1	0.79	Alpha-mannosidase, putative
BcWN_00874	4001	8.23	5.5	9.5	4.85	1	0.72	Uncharacterized protein
BcWN_00875	6923	3.67	2.42	5.71	3.37	1	0.86	Fhos, isoform A
BcWN_00884	3319	3.28	2.1	2.2	1.45	1	0.96	Discoidin domain-containing receptor 2, putative
BcWN_00897	2338	8.23	9.41	1.48	2.59	0.86	0.63	Matrix metalloproteinase 2
BcWN_00902	2913	6.81	5.12	5.61	3.71	1	0.96	Serine/threonine-protein kinase dkf-2
BcWN_00918	5349	18.28	13.66	21.75	29.61	1	0.88	Calcium/calmodulin-dependent protein kinase type 1G, putative
BcWN_00919	6790	6.58	5.6	5.28	3.47	1	0.96	Putative uncharacterized protein GLEAN_14999
BcWN_00925	3596	124.58	98.07	148.28	86.09	1	0.84	Uncharacterized protein (Fragment)
BcWN_00931	4356	8.3	4.74	10.15	8.43	0.95	1	Mitogen-activated protein kinase kinase kinase 9
BcWN_00943	4285	12.01	6.6	12.59	6.4	0.94	0.71	Dynactin subunit 1
BcWN_00953	5737	8.06	5.41	6.22	5.65	1	1	Draper
BcWN_00970	3531	5.6	4.78	2.97	2.7	1	1	Chromodomain-helicase-DNA-binding protein 1
BcWN_00974	6104	146.85	88.41	176.25	91.93	0.99	0.74	Longitudinals lacking protein, isoforms N/O/W/X/Y
BcWN_00975	2261	6.04	4.47	9.82	4.88	1	0.68	Dual specificity protein phosphatase
BcWN_00979	11930	28.92	20.28	8.93	15.47	1	0.62	Laminin subunit alpha
BcWN_00988	3402	4.8	4.13	4.77	3.61	1	1	Ubiquitin ligase protein MIB2, putative
BcWN_01025	5151	4.03	3.21	7.12	8.3	1	0.99	Titin
BcWN_01032	2287	5.1	2.66	11.17	9.7	0.91	1	Uncharacterized protein
BcWN_01052	4672	5.11	3.88	5.8	5.37	1	1	Uncharacterized protein (Fragment)
BcWN_01069	3428	12.6	9.96	4.38	7.35	1	0.67	Putative ferric-chelate reductase 1-like protein
BcWN_01083	3413	10.42	8.85	8.87	7.12	1	1	Activin receptor type-2B (Fragment)
BcWN_01091	1720	7.33	5.69	8.51	5.7	1	0.96	Protein diaphanous
BcWN_01105	12384	2.82	2.04	13.6	7.79	1	0.83	Histone-lysine N-methyltransferase eggless
BcWN_01123	6444	4.4	2.69	1.94	5.47	1	0.16	Hemocytin
BcWN_01136	3675	17.57	10.73	18.35	4.89	1	0.12	Class B secretin-like G-protein coupled receptor GPRmth5, putative
BcWN_01143	1943	6.05	4.68	11.57	9.91	1	1	Decapentaplegic protein
BcWN_01146	3520	5.06	3.56	1.67	1.13	1	0.97	Chaoptin
BcWN_01180	3843	7.36	6.34	7.57	5.35	1	0.99	ER degradation-enhancing alpha-mannosidase-like 3
BcWN_01181	3277	4.69	4.47	9.03	9.16	1	1	Protein bric-a-brac 1
BcWN_01182	4722	7.16	4.32	8.42	7.76	0.99	1	UPF0545 protein C22orf39-like protein
BcWN_01208	4593	7.07	4.45	0.075	0.082	1	1	Serine proteinase stubble
BcWN_01214	3152	12.77	8.84	8.79	7.07	1	1	Endoplasmic reticulum mannosyl-oligosaccharide 1,2-alpha-mannosidase, putative
BcWN_01224	4180	33.41	23.63	22.86	28.75	1	0.94	Contactin
BcWN_01228	2497	8.94	6.18	9.47	4.88	1	0.74	Zinc finger protein 100
BcWN_01231	3900	11.59	7.36	6.6	4.98	1	1	Putative helicase
BcWN_01234	3407	5.55	4.59	5.58	4.6	1	1	G protein-coupled receptor kinase 1
BcWN_01236	4790	2.88	2.93	1.54	2.62	0.95	0.66	Dynein beta chain, ciliary
BcWN_01245	2849	10.27	6.36	8.93	5.89	1	0.96	ATP-dependent RNA helicase DDX42
BcWN_01252	2310	8.19	8.02	5.94	4.35	0.98	1	Serine/threonine-protein kinase N2
BcWN_01287	8097	14.62	14.02	9.14	4.75	0.99	0.74	Neurogenic locus Notch protein
BcWN_01332	4323	7.14	4.01	4.9	3.4	0.95	0.99	Tankyrase-1
BcWN_01333	6297	11.33	6.71	5.23	4.98	0.98	1	Tyrosine-protein phosphatase non-receptor type 23
BcWN_01335	2653	2.53	1.79	5.67	2.59	1	0.61	DNA repair and recombination protein RAD54-like
BcWN_01350	2877	5.23	3.55	3.25	2.76	1	1	GRB2-associated-binding protein, putative
BcWN_01353	3674	5.83	2.97	4.66	2.56	0.88	0.79	Ankyrin repeat and FYVE domain-containing protein, putative
BcWN_01355	3642	10.94	8.17	5.29	4.03	1	1	Tyrosine-protein kinase Btk29A
BcWN_01356	1543	4.74	3.15	2.72	2.34	1	1	TATA-binding protein-associated factor 172 (Fragment)
BcWN_01385	2442	5.64	3.53	1.75	1.85	1	1	Protein sidekick
BcWN_01402	7211	88.26	983.77	177.4	127.21	0.000025	1	1-phosphatidylinositol-4,5-bisphosphate phosphodiesterase epsilon-1
BcWN_01416	3269	6.71	5.63	12.55	13.73	1	1	TBC domain-containing protein kinase-like protein
BcWN_01427	2869	5.39	3.5	1.54	1.05	1	0.98	Discoidin domain receptor, putative
BcWN_01447	3175	26.36	18.44	15.41	12.61	1	1	Integrin beta-PS
BcWN_01454	10420	14.21	19.72	24.68	17.82	0.63	1	Titin
BcWN_01485	2926	12.03	8.78	24.59	22.25	1	1	ATP-dependent RNA helicase DDX54
BcWN_01486	2083	10.84	6.65	3.74	4.26	1	1	Putative uncharacterized protein
BcWN_01503	1969	4.5	3.05	14.76	10.62	1	1	CG2183
BcWN_01504	2969	5.41	3.52	9.06	6.8	1	1	Putative ribosomal protein S6 kinase alpha-1
BcWN_01528	6128	24.05	14.81	38.44	34.86	1	1	Dual specificity mitogen-activated protein kinase kinase 7
BcWN_01609	2225	15.65	4.36	0.35	0.11	0.23	0.46	Tripsin, putative
BcWN_01611	3558	13	6.66	1.07	0.95	0.88	1	cGMP-dependent protein kinase, isozyme 1
BcWN_01612	4689	17.28	11.2	17.31	11.5	1	0.96	Ankyrin repeat-containing protein, putative
BcWN_01615	3377	6.12	4.47	4.09	4.27	1	1	Disintegrin and metalloproteinase domain-containing protein 10
BcWN_01647	2417	6.38	4.3	9.16	9.83	1	1	Probable serine/threonine-protein kinase fhkC
BcWN_01648	3389	15.74	9.61	4.1	2.86	1	0.99	Ephrin receptor
BcWN_01650	4728	7.25	6.42	4.27	4.7	1	1	Peroxidasin
BcWN_01654	3381	5.88	4.5	8.26	4.19	1	0.72	Medea
BcWN_01658	6090	10.23	9.03	8.21	6.2	1	1	Helicase domino
BcWN_01673	2783	4.13	4.26	3	2.29	0.95	1	Pleckstrin-like proteiny domain-containing family G member 1
BcWN_01694	2543	7.65	4.08	5.77	4.42	0.91	1	GATA-binding factor A
BcWN_01699	4040	8.83	8.06	0.71	1.37	1	0.51	Furrowed, putative
BcWN_01707	3081	3.96	2.12	2.77	2.37	0.92	1	cAMP-dependent protein kinase catalytic subunit, putative
BcWN_01713	2299	8.92	6.56	17.72	14.8	1	1	Katanin p60 ATPase-containing subunit A-like 1
BcWN_01725	3042	19.69	15.48	17.53	12.23	1	0.99	Ankyrin repeat-containing protein, putative
BcWN_01741	1983	9.09	5.4	5.54	4.51	0.98	1	Uncharacterized protein
BcWN_01769	10458	46.56	39.8	26.01	39.72	1	0.77	Integrin alpha-PS1
BcWN_01791	2959	16.41	12.1	15.97	11.46	1	1	Smad2/3 transcription factor
BcWN_01793	2115	9.86	6.45	5.37	3.75	1	0.99	TATA-binding protein-associated factor 172
BcWN_01802	5582	10.01	6.83	8.31	4.59	1	0.79	TPR repeat-containing protein R13F6.10, putative
BcWN_01804	3442	6.33	4.24	3	2.11	1	0.99	Mitogen-activated protein kinase kinase kinase 12
BcWN_01858	3441	10.95	7.63	3.21	4.07	1	0.94	Tyrosine kinase receptor, putative
BcWN_01865	3158	2.84	2.38	8.07	2.85	1	0.31	Delta-like protein
BcWN_01876	4049	22.77	12.57	16.12	11.49	0.95	1	77 kDa echinoderm microtubule-associated protein (Fragment)
BcWN_01877	5014	9.76	6.69	3.76	3.99	1	1	Rolling pebbles, putative
BcWN_01881	4797	6.91	5.91	3.69	4.6	1	0.96	Protein turtle
BcWN_01882	4348	12.6	10.14	0.49	1.01	1	0.46	Peroxidasin
BcWN_01907	2017	9.05	7.27	6.41	4.25	1	0.96	Putative TGF-beta receptor type I baboon protein
BcWN_01919	3343	17.61	12.95	11.17	10.02	1	1	Ankyrin repeat and KH domain-containing protein mask
BcWN_01923	5417	17.05	12.87	16.3	8.73	1	0.78	ATP-dependent helicase brm
BcWN_01934	6235	16.85	9.63	8.73	9.12	0.95	1	Ankyrin-2 (Fragment)
BcWN_01935	2738	4.64	2	4.37	2.73	0.69	0.92	Zinc finger protein 569 (Fragment)
BcWN_01942	1533	1.05	0.62	7.22	8.85	1	0.96	Mitogen-activated protein kinase ERK-A, putative
BcWN_01979	2462	8.63	7.8	13.54	14.36	1	1	Annulin
BcWN_01985	2077	5.95	3.2	1.55	1.81	0.92	0.99	Putative uncharacterized protein
BcWN_01986	2804	11.41	6.73	10.86	8.8	0.98	1	3-phosphoinositide-dependent protein kinase 1
BcWN_01997	3600	8.19	11.2	5.69	5.12	0.65	1	SAX, putative
BcWN_02004	2559	7.51	5.34	6.51	3.42	1	0.76	Nuclear pore complex protein Nup88 (Fragment)
BcWN_02007	4059	7.97	5.52	8.52	9.02	1	1	Insulin-like peptide receptor
BcWN_02051	14140	2.29	0.2	0.25	0.19	0.0011	1	Dynein heavy chain, cytoplasmic
BcWN_02058	2103	11.36	8.11	2.37	2.1	1	1	Limbic system-associated membrane protein, putative
BcWN_02059	4825	14.07	5.56	4.45	2.92	0.58	0.96	Ftz transcription factor 1
BcWN_02082	2113	7.6	5.4	9.63	5.84	1	0.89	Cell division protein kinase 7
BcWN_02089	2998	3.92	1.84	2.23	1.85	0.78	1	Zinc finger protein, putative
BcWN_02095	2762	12.03	9.91	13.8	6.92	1	0.69	Uncharacterized protein
BcWN_02105	2847	2.5	1.85	3.42	1.52	1	0.58	Sidestep protein, putative
BcWN_02129	2127	4	2.15	2.64	3.05	0.92	1	Leucine-rich repeats and immunoglobulin-like domains protein 2
BcWN_02135	2681	6.97	4.48	10.3	8.46	1	1	Protein vav
BcWN_02149	3852	19.09	12.48	0.33	0.088	1	0.22	Tripsin, putative
BcWN_02154	5321	11.44	9.07	8.97	6.74	1	1	ATP-dependent helicase brm
BcWN_02197	2670	2.81	2.06	1.55	2.5	1	0.72	Toll, putative
BcWN_02225	5761	5.27	4.15	10.69	8.24	1	1	Ribonuclease 3
BcWN_02226	2526	6.58	4.45	7.64	3.92	1	0.73	Tyrosine-protein kinase receptor
BcWN_02256	4952	11.13	11.71	58.46	30.94	0.94	0.76	ATP-dependent RNA helicase abstrakt
BcWN_02269	4751	7.63	5.05	11.15	9.3	1	1	Lysosomal alpha-mannosidase
BcWN_02284	3320	6.03	4.88	4.86	3.89	1	1	p38 mitogen JNK
BcWN_02290	3736	5.75	5.82	10.95	12.36	0.95	1	cAMP-dependent protein kinase catalytic subunit
BcWN_02308	2693	2.14	1.82	3.46	3.72	1	1	Protein turtle
BcWN_02309	2690	4.16	4.07	4.86	3.24	0.98	0.96	Protein kinase C, brain isozyme
BcWN_02319	1819	5.76	2.76	7.58	6.26	0.81	1	Cell division protein kinase 10
BcWN_02335	1693	3.39	1.04	4.68	1.91	0.33	0.48	Uncharacterized protein
BcWN_02341	2594	3.46	2.35	14.9	11.06	1	1	Fibrillin-2, putative
BcWN_02354	6301	13.33	10.86	11.53	9.61	1	1	Serine/threonine-protein kinase MARK2, putative
BcWN_02365	4781	0.82	0.32	5.26	4.47	0.61	1	Putative DNA methylase
BcWN_02376	4616	16.72	11.22	10.62	9.79	1	1	Ankyrin repeat and KH domain-containing protein mask
BcWN_02391	3425	25.87	14.47	16.59	15.14	0.95	1	Uncharacterized protein
BcWN_02423	3088	19.95	10.53	35.38	19.74	0.91	0.8	Signal transducer and activator of transcription 5B, putative
BcWN_02453	1733	6.98	3.74	8.59	4.7	0.92	0.79	Zinc finger protein and BTB domain-containing protein, putative
BcWN_02461	1157	2.19	0.79	1.06	0.75	0.55	1	Cad protein
BcWN_02511	3705	5.66	4.32	4.32	3.94	1	1	Fibroblast growth factor receptor
BcWN_02527	4440	7.79	7.4	8.21	8.33	1	1	RAC protein kinase DRAC-PK85, putative
BcWN_02530	6156	33.47	4.84	911.03	264.34	0.014	0.16	Vitellogenin
BcWN_02538	1544	4.51	1.97	7.6	5.24	0.72	0.98	Uncharacterized protein
BcWN_02546	2085	36.23	20.38	21.07	23.85	0.95	1	Lachesin
BcWN_02570	1314	3.76	0.97	3.95	1.1	0.21	0.17	NADPH oxidase, putative
BcWN_02585	2554	5.84	5.52	2.05	0.9	1	0.56	Serine protease P54
BcWN_02618	4604	12.25	10.27	9.15	6.74	1	1	Serine/threonine-protein kinase ULK2, putative
BcWN_02646	1179	1.55	0.97	6.9	11.01	1	0.73	Katanin p60 ATPase-containing subunit A-like 1
BcWN_02660	4668	11.14	6.65	10.53	8.76	0.99	1	Homeodomain-interacting protein kinase 2
BcWN_02675	3343	5.79	3.78	1.42	1.56	1	1	Protein sidekick
BcWN_02686	2455	0.056	0.17	0.11	0.17	0.31	0.92	Transcriptional regulator ATRX
BcWN_02700	8463	7.6	5.89	2.17	3.24	1	0.79	Dumpy
BcWN_02701	1575	4.65	3.92	7.62	7.18	1	1	Cell division protein kinase 9
BcWN_02705	2025	3.98	2.85	4.15	2.73	1	0.96	Suppressor of variegation 2-10, isoform H
BcWN_02751	3790	11.23	8.02	6.58	6.14	1	1	Putative uncharacterized protein
BcWN_02752	4172	12.65	8.44	6.21	6.49	1	1	Platelet glycoprotein V
BcWN_02767	1676	6.87	4.65	9.32	4.93	1	0.77	Serine/threonine-protein kinase PFTAIRE-1 (Fragment)
BcWN_02784	4209	2.9	2.07	1.29	2.33	1	0.59	Dynein beta chain, ciliary
BcWN_02786	3052	6.94	5.4	7.64	5.28	1	0.98	Forkhead box protein K1
BcWN_02793	3904	3.07	2.6	0.79	1.17	1	0.79	Phospholipase c epsilon
BcWN_02843	4292	8.23	6.76	6.61	4.79	1	1	Nemo, isoform E
BcWN_02848	2703	7.24	3.19	5.84	3.33	0.72	0.83	L-asparaginase
BcWN_02868	2789	12.28	8.07	8.01	6.45	1	1	Pipsqueak, putative
BcWN_02877	3336	21.79	17.29	3.83	3.79	1	1	Brother of CDO
BcWN_02881	1469	3.36	2.85	1.85	3.73	1	0.48	Placental protein 11
BcWN_02883	2055	5.07	3.89	5.93	3.72	1	0.92	Modifier of mdg4 (Fragment)
BcWN_02895	2884	3.67	2.88	1.64	2.28	1	0.87	Protein crumbs
BcWN_02897	3596	4.47	4.08	3.54	4.23	1	0.97	Uncharacterized protein
BcWN_02911	3501	3.85	6.03	2.62	3.28	0.5	0.96	Protein toll, putative
BcWN_02923	5449	4.66	4.33	7.02	4.05	1	0.84	Periodic tryptophan protein 2-like protein
BcWN_02942	2514	2.61	2.01	2.74	2.65	1	1	Rhogtpase, putative
BcWN_02958	4052	20.21	15.54	5.02	5.68	1	1	Neuroglian
BcWN_02982	2315	4.05	2.08	4.66	4.72	0.88	1	Putative uncharacterized protein GLEAN_15640
BcWN_02986	2986	7.63	5.03	10.82	11.06	1	1	Probable serine/threonine-protein kinase pelle
BcWN_02992	4604	8.8	4.39	14.84	14.08	0.85	1	Protein toll, putative
BcWN_03006	6907	11.95	10.85	10.66	10.38	1	1	Protein kinase DC2
BcWN_03007	3816	14.38	8.64	1.32	1.3	0.99	1	Sushi, von Willebrand factor type A, EGF and pentraxin domain-containing protein 1
BcWN_03012	2441	2.37	1.85	1.27	1.18	1	1	Dynein beta chain, ciliary, putative
BcWN_03023	1231	5.33	2.94	6.68	4.24	0.95	0.93	Uncharacterized protein
BcWN_03034	3222	9.84	7.33	15.25	16.31	1	1	IKKepsilon2
BcWN_03037	2334	9.86	7.29	7.74	10.69	1	0.86	Tartan protein, putative
BcWN_03080	1828	9.7	3.71	6.3	5.4	0.55	1	Tripsin, putative
BcWN_03089	1848	5.31	3.34	6.38	5.64	1	1	Longitudinals lacking protein, isoform G
BcWN_03094	1871	7.91	7.12	2.47	2.16	1	1	Knirps related protein, putative
BcWN_03117	1559	8.77	6.16	0.87	0.95	1	1	Protein Wnt
BcWN_03145	1639	2.55	1.48	3.99	7.25	0.97	0.58	ATPase
BcWN_03161	2991	3.68	2.6	7.62	4.08	1	0.78	Putative VPS9-ankyrin repeat-containing protein
BcWN_03165	5914	3.51	3.06	14.24	53.13	1	0.048	Transposase
BcWN_03198	3395	11.52	4.52	22.85	17.4	0.57	1	Bromodomain and PHD finger-containing protein, putative
BcWN_03219	1645	8.24	7.2	2.2	2.2	1	1	Trypsin, putative
BcWN_03224	2197	2.9	2.14	4.39	2.64	1	0.89	Asator, isoform D
BcWN_03227	5191	14.1	10.4	5.34	5.88	1	1	Aldehyde dehydrogenase, putative
BcWN_03238	2651	6.7	4.03	3.18	3.06	0.99	1	Putative uncharacterized protein
BcWN_03241	3457	5.51	4.09	6.93	5.36	1	1	E3 ubiquitin-protein ligase mind-bomb
BcWN_03259	1710	10.2	6.96	1.43	0.83	1	0.88	Tripsin, putative
BcWN_03273	1628	4.49	2.56	2.72	2.37	0.96	1	Forkhead box protein P4
BcWN_03274	1365	2.65	1.95	2.76	2.19	1	1	Uncharacterized protein
BcWN_03292	4926	11.19	9.13	14.59	16	1	1	1-phosphatidylinositol 4,5-bisphosphate phosphodiesterase
BcWN_03304	2721	10.58	5.66	5.07	5.07	0.91	1	Slingshot dual specificity phosphatase, putative
BcWN_03307	2198	3.46	2.49	3.18	2.39	1	1	Tkr, putative
BcWN_03314	2212	17.21	8.28	10.38	11.57	0.81	1	Cyclin-dependent kinase 5 activator 1, putative
BcWN_03316	2674	5.47	4.17	6.3	3.67	1	0.85	Uncharacterized protein
BcWN_03325	6067	38.62	22.25	26.14	18.75	0.96	1	Chorion peroxidase
BcWN_03331	3770	5.48	5.72	4.93	3.95	0.95	1	SNF-related serine/threonine-protein kinase
BcWN_03342	3476	7.01	4.39	9.87	8.67	1	1	Eukaryotic translation initiation factor 2 alpha kinase PEK
BcWN_03347	2889	7.34	6.23	14.28	13.09	1	1	Tyrosine-protein kinase transmembrane receptor Ror2
BcWN_03362	2311	5.27	3.74	2.36	2.03	1	1	Putative uncharacterized protein
BcWN_03375	3329	3.81	2.79	0.91	0.88	1	1	Laminin alpha-1, 2 chain, putative
BcWN_03377	2645	15.73	31.74	2.85	4.41	0.25	0.77	Uncharacterized protein
BcWN_03396	1710	4.81	2.02	3.37	3.34	0.66	1	Putative uncharacterized protein
BcWN_03422	2201	10.7	9.94	8.5	6.15	1	1	Pdz domain containing guanine nucleotide exchange factor, pdz-gef, putative
BcWN_03425	1851	7.03	4.17	6.05	5.46	0.98	1	Protein pellino
BcWN_03434	2444	2	1.36	2.56	1.03	1	0.47	Dynein heavy chain 3, axonemal
BcWN_03453	2486	10.71	6.21	11.6	7.3	0.97	0.92	Uncharacterized protein
BcWN_03458	2290	14.24	4.88	10.06	8.92	0.42	1	Uncharacterized protein
BcWN_03494	3339	3.63	1.76	0	0.039	0.83	0.27	Serine proteinase stubble
BcWN_03504	2696	38.26	18.48	3.11	2.08	0.81	0.96	Chorion peroxidase, putative
BcWN_03506	2970	0.34	0.71	0.18	0.31	0.31	0.75	Ciliary dynein heavy chain 5
BcWN_03540	2777	18.75	12.18	20.71	16.94	1	1	Cell division cycle 2
BcWN_03572	3072	13.53	10.1	18.85	19.52	1	1	DEAD box ATP-dependent RNA helicase, putative
BcWN_03576	4895	1.2	0.56	0.57	0.51	0.78	1	Rho guanine nucleotide exchange factor 17
BcWN_03602	3202	14.44	10.49	16.43	16.56	1	1	26S proteasome non-ATPase regulatory subunit, putative
BcWN_03615	8269	17.6	15.93	19.15	14.47	1	1	Uncharacterized protein
BcWN_03644	1617	7.14	4.86	9.99	5.04	1	0.71	Protein mothers against dpp
BcWN_03650	5716	12.01	11.08	6.73	14.68	1	0.36	Muscle M-line assembly protein unc-89
BcWN_03655	1191	4.73	6.11	2.63	2.98	0.74	1	Putative uncharacterized protein
BcWN_03659	3304	18.7	11.89	15.92	13.06	1	1	Protein 60A
BcWN_03668	6107	8	5.57	15.35	9.65	1	0.92	ATP-dependent RNA helicase DDX24
BcWN_03697	3417	8	8.36	9.85	8.04	0.95	1	p38 mitogen activated protein kinase
BcWN_03720	4106	8.63	7.14	6.41	10.9	1	0.65	Peroxinectin, putative
BcWN_03726	3383	15.41	21.95	8.97	5.38	0.6	0.88	Fem-1 homolog C-like protein
BcWN_03746	2107	4.06	3.43	2.33	2.67	1	1	Nucleosome-remodeling factor subunit NURF301
BcWN_03752	2129	11.09	5.76	9.55	8.95	0.89	1	FoxO protein
BcWN_03769	1746	2.18	1.46	1.24	1.75	1	0.85	Myosin light chain kinase, smooth muscle
BcWN_03777	2358	17.79	7.9	0.38	0.61	0.72	0.79	Uncharacterized protein
BcWN_03808	2917	0.75	0.72	0.54	0.27	1	0.76	Zormin, isoform A
BcWN_03904	6833	20.91	18.99	18.23	21.9	1	0.96	Uncharacterized protein
BcWN_03913	2889	4.93	3.87	11.57	6.47	1	0.8	Longitudinals lacking protein, isoforms N/O/W/X/Y
BcWN_03918	1676	6.36	4.68	3.96	3.05	1	1	Spermatogenesis-associated protein 13
BcWN_03931	3411	3.03	4.5	2.54	3.73	0.56	0.8	Ciliary dynein heavy chain, putative
BcWN_03936	2139	4.61	4.28	12.13	15.79	1	0.92	Tripsin, putative
BcWN_03940	2347	12.02	7.29	6.56	4.15	1	0.93	Receptor tyrosine kinase, putative
BcWN_03962	4181	32.69	21.52	22.07	14.81	1	0.96	cGMP-dependent protein kinase, isozyme 2 forms cD5/T2
BcWN_03976	3413	13.42	8.76	19.96	19.42	1	1	Poly [ADP-ribose] polymerase
BcWN_04001	2455	9.39	7.88	8.46	7.7	1	1	Transmembrane 9 superfamily member 4
BcWN_04005	3185	11.49	11.16	22.96	16.72	0.98	1	Seali
BcWN_04012	2070	11.76	6.57	3.03	3.52	0.95	0.99	Scavenger receptor class B member, putative
BcWN_04018	2050	9.09	7.66	8.76	5.09	1	0.85	Suppressor of hairless protein
BcWN_04058	1308	4.64	2.64	1.46	1.88	0.96	0.94	Knirps-related protein
BcWN_04059	4805	21.21	15.76	20.04	17.92	1	1	ATP-dependent RNA helicase Ddx1
BcWN_04072	1855	7.98	4.23	18.59	11.92	0.91	0.93	Forkhead transcription factor J2
BcWN_04121	1810	9.81	9.51	0.17	0.23	0.99	0.96	Tripsin, putative
BcWN_04123	2868	16.91	10.81	7.58	6.54	1	1	Uncharacterized protein
BcWN_04130	2350	5.24	4.11	23.47	11.96	1	0.72	Caspase-1, putative
BcWN_04132	1563	3.4	2.52	1.84	2.38	1	0.93	Uncharacterized protein
BcWN_04152	2089	5.92	3.96	6.06	4.59	1	1	1-phosphatidylinositol-4,5-bisphosphate phosphodiesterase gamma-1
BcWN_04158	1238	4.83	3.5	1.06	0.64	1	0.92	Putative eyes absent
BcWN_04170	1488	3.15	1.85	2.98	1.68	0.99	0.83	Kruppel-like protein 1
BcWN_04178	1943	36.55	21.3	56.25	59.89	0.97	1	RAC serine/threonine-protein kinase
BcWN_04182	2378	3.28	0.9	33.62	20.57	0.24	0.89	Large serine protease
BcWN_04185	5415	9.6	6.52	9.2	6.43	1	0.99	Serine/threonine-protein kinase Warts
BcWN_04213	1700	20.77	12.48	21.16	16.86	0.99	1	NF-kappa-B inhibitor alpha, putative
BcWN_04254	1847	19.43	12.94	14.18	12.78	1	1	Ras-related protein Rac1
BcWN_04277	4319	39.44	23.38	14.8	17.7	0.98	0.97	Thrombospondin-3, putative
BcWN_04289	3168	35.09	26.55	20.79	15.5	1	1	Longitudinals lacking protein, isoforms N/O/W/X/Y
BcWN_04297	4785	39.27	30.81	37.21	27.06	1	1	Dolichyl-diphosphooligosaccharide--protein glycosyltransferase 63 kDa subunit, putative
BcWN_04299	2506	10.15	7.2	10.57	10.28	1	1	Mitogen-activated protein kinase kinase kinase 7
BcWN_04319	2930	2.56	1.75	3.92	1.99	1	0.73	Uncharacterized protein
BcWN_04327	1882	0.99	0.61	1.26	1.71	1	0.9	Exocyst complex component 2
BcWN_04328	2456	22.69	14.9	23.28	14.23	1	0.89	Mannosyl-oligosaccharide alpha-1,2-mannosidase isoform A
BcWN_04343	2351	118.66	70.23	142.49	127.11	0.98	1	Sarcophaga pro-cathepsin B
BcWN_04354	1677	4.98	3.91	0.27	0.18	1	1	Uncharacterized protein
BcWN_04378	2127	7.77	6.11	8.35	8.05	1	1	Probable ATP-dependent RNA helicase DDX49
BcWN_04403	1479	3.07	1.44	3.53	1.38	0.79	0.44	Lachesin, putative
BcWN_04408	2724	5.75	3.71	10.61	6.78	1	0.93	cAMP-dependent protein kinase catalytic subunit, putative
BcWN_04449	2840	6.94	5.1	7.93	10.15	1	0.93	Alpha-1,3-mannosyl-glycoprotein 2-beta-N-acetylglucosaminyltransferase
BcWN_04463	4526	26.89	13.59	0.79	0.37	0.86	0.65	Serine protease H82
BcWN_04468	1692	13.97	10.32	8.61	6.88	1	1	Pdz domain containing guanine nucleotide exchange factor, pdz-gef, putative
BcWN_04492	2580	1274.42	445.1	21.71	24.11	0.44	1	Ras-like protein 1
BcWN_04496	1661	9.48	6.17	19.36	19	1	1	Cyclin-dependent kinase 8
BcWN_04548	2566	7.71	4.48	5.63	3.21	0.97	0.84	Gastrula zinc finger protein XlCGF46.1
BcWN_04561	2360	10.23	8.29	7.33	4.43	1	0.89	Lola
BcWN_04568	5590	12.7	10.37	10.66	9.1	1	1	Vacuolar protein sorting 4
BcWN_04606	1715	20.3	12.45	32.23	41.68	1	0.92	Uncharacterized protein
BcWN_04629	1543	3.37	2.8	5.07	3.82	1	1	Serine/threonine-protein kinase ICK
BcWN_04636	1479	7.07	5.61	4.35	4.06	1	1	Protein Wnt
BcWN_04654	2077	1.27	1.25	3.15	3.73	0.98	0.98	Titin
BcWN_04663	4354	9.24	6.35	11.58	8.74	1	1	Protein ECT2
BcWN_04684	2928	3.6	1.67	28.17	16.06	0.76	0.83	GA16147, isoform A
BcWN_04694	3163	11.01	7.78	16.54	12.2	1	1	Putative uncharacterized protein
BcWN_04699	1503	2.01	1.18	4.89	3.32	0.98	0.97	Jun dimerization protein 2
BcWN_04704	1993	5.36	4.03	4.68	2.62	1	0.81	Klingon
BcWN_04722	3365	4.23	2.8	7.16	6.92	1	1	Eater
BcWN_04773	2735	6.73	5.98	6.51	5.53	1	1	Diaphanous, putative
BcWN_04779	1707	5.23	3.55	6.75	6.06	1	1	Uncharacterized protein
BcWN_04806	2032	7.17	4.81	3.42	3.15	1	1	Homeotic protein
BcWN_04826	1490	27.84	18.65	55.01	41.75	1	1	Probable serine/threonine-protein kinase CG32666
BcWN_04858	1919	7.06	3.93	4.68	3.65	0.95	1	Homeobox protein abdominal-A homolog
BcWN_04862	3835	2.06	2.26	2.77	2.21	0.91	1	Serine-threonine protein kinase, plant-type, putative
BcWN_04864	4177	3.81	3.54	3.1	2.16	1	0.99	Putative DNA helicase Ino80
BcWN_04869	5061	48.58	28.95	19.61	27.08	0.98	0.86	Laminin subunit gamma-1
BcWN_04902	2722	6.37	6.6	4.45	3.64	0.95	1	E1A-binding protein p400, putative (Fragment)
BcWN_04934	1296	2.01	2.29	1.6	1.65	0.88	1	Putative uncharacterized protein
BcWN_04980	1792	9.22	4.58	1.39	1.09	0.85	1	Putative uncharacterized protein
BcWN_05035	3961	41.55	30.59	30.23	30.63	1	1	Uncharacterized protein
BcWN_05070	5113	1.01	0.89	0.65	1.64	1	0.25	Fibrillin-2
BcWN_05103	1238	9.51	5.22	4.41	3.31	0.94	1	Ephrin
BcWN_05125	2329	8.83	10.14	3.45	4.6	0.86	0.89	Putative uncharacterized protein GLEAN_15854
BcWN_05157	929	3.33	1.62	2.56	1.6	0.85	0.93	Uncharacterized protein
BcWN_05188	2037	8.76	5.64	11.75	6.95	1	0.87	Mannosyl-oligosaccharide 1,2-alpha-mannosidase IB
BcWN_05193	1462	2.72	1.2	3.4	2.38	0.75	0.99	Dual specificity protein phosphatase 12
BcWN_05250	1339	12.91	10.13	17.15	17.41	1	1	Cell division protein kinase 5
BcWN_05264	5026	16.63	12.79	17.76	9.6	1	0.79	Transcriptional regulator ATRX homolog
BcWN_05295	1513	1.48	1.38	0.28	0.15	1	0.93	Eukaryotic initiation factor 4A-II
BcWN_05306	1466	1.83	1.29	1.7	0.86	1	0.76	Uncharacterized protein
BcWN_05321	1115	5.59	5.2	1.96	3.47	1	0.63	Down syndrome cell adhesion molecule, isoform AG
BcWN_05324	1287	9.13	6.25	18.44	10.89	1	0.87	Protein E, putative
BcWN_05361	1580	2.83	4.09	1.49	1.52	0.6	1	Protein crumbs
BcWN_05365	2845	9.41	5.28	9.43	6.75	0.95	1	Putative ATP-dependent RNA helicase DDX10
BcWN_05378	2444	15.67	12.03	13.24	14.05	1	1	Serine/threonine-protein kinase Doa
BcWN_05399	4263	42.26	24.98	45.05	30.97	0.98	0.97	Argonaute-2a
BcWN_05410	2215	16.63	9.47	29.53	24.63	0.95	1	DEAD-box helicase Dbp80
BcWN_05417	978	3.33	2.95	1.51	2.05	1	0.91	Uncharacterized protein
BcWN_05432	3280	13.03	12.9	13.61	15.64	0.97	0.99	Uncharacterized protein
BcWN_05441	1502	3.2	1.9	2.95	1.35	0.99	0.62	GATA-binding factor A
BcWN_05459	1948	34.1	19.75	40.58	42.71	0.96	1	General control of amino acid synthesis protein 5-like 2
BcWN_05465	3082	5.71	3.25	3.38	1.83	0.95	0.79	G protein-coupled receptor kinase 2
BcWN_05484	1319	4.18	2.97	2.94	2.35	1	1	Uncharacterized protein
BcWN_05493	1072	3.66	4.06	5.08	4.49	0.91	1	Kinase suppressor of Ras 2
BcWN_05521	2406	2.35	1.93	1.5	1.44	1	1	Mahya
BcWN_05552	1232	7.76	5.83	5.95	4.5	1	1	Uncharacterized protein
BcWN_05553	4064	29.03	18.46	25.14	26.1	1	1	CG6206, isoform B
BcWN_05587	4565	32.9	25.45	13.18	9.64	1	1	Chromodomain-helicase-DNA-binding protein Mi-2 homolog
BcWN_05603	2610	7.09	4.68	4.14	4.33	1	1	Uncharacterized protein
BcWN_05614	2591	14.69	9.24	35.18	22.94	1	0.95	DNA replication factor Cdt1, putative
BcWN_05626	2937	22.43	15.13	2.52	2.57	1	1	Large serine protease
BcWN_05642	2426	0.66	0.35	1.03	0.5	0.95	0.69	Developing brain homeobox
BcWN_05695	1554	5.51	4.13	6.53	6.95	1	1	Uncharacterized protein
BcWN_05698	1962	19.26	10.5	48.25	45.35	0.93	1	Probable ATP-dependent RNA helicase DDX31
BcWN_05713	1583	8.95	4.86	8.85	5.49	0.93	0.92	OCIA domain-containing protein 1
BcWN_05715	5984	7.34	5.51	12.32	11.48	1	1	Mitogen-activated protein kinase kinase kinase 4
BcWN_05720	1638	6.64	5.05	2.68	2.97	1	1	Serine protease snake, putative
BcWN_05741	3094	332.15	232.15	416.55	339.67	1	1	Eukaryotic initiation factor 4A-II
BcWN_05751	998	5.57	4.27	14.68	9.49	1	0.95	Ras-related protein M-Ras
BcWN_05754	2600	2.43	2.86	4.32	3.03	0.84	0.99	Zinc finger protein 569 (Fragment)
BcWN_05773	3474	6.7	4.26	7.41	7.38	1	1	Endonuclease-reverse transcriptase
BcWN_05781	1664	72.23	40.75	79.97	92.76	0.95	0.99	Tumor suppressor candidate 3
BcWN_05820	2278	1.4	0.79	0.19	0.1	0.96	0.93	CG10077, isoform A
BcWN_05916	1437	3.76	1.91	3.91	3.48	0.88	1	Putative uncharacterized protein
BcWN_05966	4305	15.18	10.96	12.74	10.97	1	1	Shaggy
BcWN_05968	2219	39.21	26.63	15.85	13.1	1	1	Chromodomain-helicase-DNA-binding protein Mi-2 homolog
BcWN_05985	2597	10.96	8.92	8.55	3.69	1	0.53	Uncharacterized protein
BcWN_05994	4267	2.13	1.96	0.87	0.59	1	0.97	Laminin subunit alpha-1
BcWN_05999	1799	14.94	12.38	25.71	30.24	1	0.98	AAA+-type ATPase
BcWN_06041	2781	6.63	4.9	8.07	5.07	1	0.92	Tyrosine-protein kinase Src64B
BcWN_06047	2547	5	4.3	8.12	4.56	1	0.81	Protein C kinase 98E-like protein
BcWN_06154	1595	39.45	30.31	0.28	0.33	1	1	Serine proteinase stubble
BcWN_06212	1613	2.3	1.91	0.85	1.37	1	0.76	Echinoderm microtubule-associated protein-like CG42247
BcWN_06214	1470	0.55	0.5	0.28	0.4	1	0.91	Protein abrupt, putative
BcWN_06235	2582	20.94	15.5	10.84	24.73	1	0.32	Lachesin
BcWN_06278	4559	19.24	15.13	14.34	15.54	1	1	Vascular endothelial growth factor receptor 2
BcWN_06279	1554	2.82	2.4	0.17	0.19	1	1	Trypsin-7 (Fragment)
BcWN_06283	1133	0.53	0.65	0.49	0.65	0.9	0.96	Mitogen-activated protein kinase kinase MKK4, putative
BcWN_06296	5333	1.89	1.43	1.04	0.7	1	0.96	Rho guanine nucleotide exchange factor 17
BcWN_06303	1341	4.96	3.55	7.92	4.4	1	0.8	Protein C kinase 98E-like protein
BcWN_06372	2444	25.76	19.51	40.99	40.43	1	1	Zinc finger HIT domain-containing protein 1
BcWN_06373	4186	25.42	13.32	9.06	7.48	0.9	1	Ankyrin repeat-containing protein, putative
BcWN_06386	2034	7	3.57	5.02	5.25	0.88	1	Forkhead box protein N3
BcWN_06448	1849	0.86	0.23	2.27	6.61	0.31	0.15	Uncharacterized protein
BcWN_06451	1810	20.7	18.28	41.68	48.33	1	0.99	Bm8 interacting protein 2d-4
BcWN_06465	1568	4.4	2.52	1.78	2.47	0.96	0.88	Dynein light chain 1, axonemal
BcWN_06468	1742	2.74	0.75	3.74	1.15	0.25	0.22	Predicted NADPH oxidase (Fragment)
BcWN_06485	1192	4.07	4.78	0.054	0.36	0.84	0.1	CG7447, isoform A
BcWN_06565	1946	6.29	5.43	13.84	11.33	1	1	Guanine nucleotide-binding protein subunit alpha-like protein
BcWN_06625	1859	0.71	0.39	1.46	0.34	0.97	0.1	Uncharacterized protein
BcWN_06662	4554	46	31.87	94.32	93.64	1	1	SUMO-activating enzyme subunit 2
BcWN_06687	2343	15.48	11.36	25.48	13.11	1	0.73	Zinc finger protein, putative
BcWN_06697	993	1.07	0.79	5.39	6.81	1	0.95	Katanin p60 ATPase-containing subunit A-like 1
BcWN_06720	3229	20.87	15.04	19.61	12.72	1	0.95	Lysosomal alpha-mannosidase
BcWN_06723	2016	8.16	5.5	15.24	8.12	1	0.78	Putative ATP-dependent RNA helicase DDX52
BcWN_06756	1655	2.23	2.46	12.14	8.07	0.91	0.96	Adhesive serine protease
BcWN_06787	2637	26.73	18.46	0.41	0.42	1	1	Salivary plasminogen activator beta, putative
BcWN_06807	3542	1.23	0.52	0.52	0.48	0.7	1	Histone-lysine N-methyltransferase PRDM9
BcWN_06814	1993	10.18	6.39	15.47	12.77	1	1	Sex determination protein fruitless
BcWN_06843	1086	4.31	3.13	1.42	0.9	1	0.96	Ptx1 homeodomain protein, putative
BcWN_06858	1431	16.37	9.89	14.67	8.7	1	0.87	ATPase family AAA domain-containing protein 1-B
BcWN_06927	3864	12.87	6.08	113.56	142.15	0.78	0.95	Uncharacterized protein
BcWN_06959	1402	2.6	2.58	2.96	1.43	0.98	0.68	Uncharacterized protein
BcWN_06962	2003	1.56	1.2	2.18	2.2	1	1	Cell division protein kinase 20
BcWN_06970	1396	2.88	2.1	1.75	1.13	1	0.96	Putative uncharacterized protein
BcWN_06973	2150	4.27	2.97	4.1	4.27	1	1	GTP-binding protein Di-Ras2, putative
BcWN_06977	4121	110.67	71.49	188.85	191.69	1	1	Argonaute 1
BcWN_07007	5342	31.86	25.52	3.85	5.12	1	0.89	Echinoid, putative
BcWN_07027	3113	14.12	33.85	3.11	4.72	0.14	0.79	Mitogen-activated protein kinase ERK-A, putative
BcWN_07089	4214	10.1	8.18	9.01	5.55	1	0.9	Alpha-mannosidase, putative
BcWN_07223	2814	20.39	17.56	65.36	55.53	1	1	Uncharacterized protein
BcWN_07250	2945	34.78	25.19	48.14	43.24	1	1	Importin subunit alpha-7
BcWN_07259	2692	5.34	4.41	4.66	3.5	1	1	Uncharacterized protein (Fragment)
BcWN_07318	1663	23.21	13.07	13.42	7.92	0.95	0.87	Putative ATP-dependent RNA helicase DDX5 (Fragment)
BcWN_07333	1556	11.62	7.32	4.82	5.13	1	1	Serine proteinase stubble
BcWN_07342	2628	10.3	7.66	11.83	5.6	1	0.63	Mitogen-activated protein kinase ERK-A, putative
BcWN_07358	1370	8.8	5.19	11.48	9.78	0.98	1	Mitogen-activated protein kinase ERK-A, putative
BcWN_07367	1582	2.22	1.46	1.02	1.06	1	1	Neurexin
BcWN_07423	1302	1.6	1.8	1.53	2.06	0.9	0.9	Forkhead box protein D3, putative
BcWN_07425	4949	65.75	39.92	25.28	28.18	1	1	Nidogen/entactin, isoform B
BcWN_07471	2631	39.94	28.38	48.24	27.62	1	0.83	Casein kinase II subunit alpha
BcWN_07494	2286	3.76	3.56	0.65	1.52	1	0.34	Dumpy
BcWN_07497	1129	1.31	1.21	1.73	1.01	1	0.89	Ciliary dynein heavy chain, putative
BcWN_07523	3863	128.24	75.88	145.32	203.64	0.98	0.84	Gp150, isoform D
BcWN_07552	4741	16.86	8.83	10.92	4.57	0.9	0.48	Protein singed
BcWN_07560	2458	63.34	55.06	56.53	41.36	1	1	ATP-dependent RNA helicase belle-like protein
BcWN_07592	2951	67.92	37.97	32.62	20.49	0.95	0.92	Epithelial membrane protein
BcWN_07730	1754	11.46	6.71	20.41	19.39	0.98	1	Ecsit
BcWN_07741	2347	36.24	23.62	32.26	44.58	1	0.86	Ras-like protein 2
BcWN_07816	1956	5.77	4.55	5.4	4.05	1	1	cAMP-dependent protein kinase catalytic subunit, putative
BcWN_07818	2166	8.48	7.68	25.37	11.43	1	0.58	BmVLG protein
BcWN_07851	2019	10.08	5.02	6.46	9.77	0.85	0.79	Parcxpwnx02
BcWN_07918	957	3.47	1.35	2.06	1.41	0.6	0.99	GTP-binding protein Rhes
BcWN_07945	4821	30.6	27.92	30.08	34.67	1	0.99	Cdc42 homolog
BcWN_07984	810	0.77	3.54	0.21	3.29	0.016	0.00015	BarH-like 2 homeobox protein (Fragment)
BcWN_08005	2047	770.38	141.62	29.91	26.01	0.046	1	Tubulin-folding cofactor B
BcWN_08007	1240	3.07	2.18	0.48	0.33	1	1	Cathepsin B
BcWN_08009	2388	52.23	35.31	128.93	62.17	1	0.65	Putative ATP-dependent RNA helicase me31b
BcWN_08057	1448	1.99	1.78	2.63	2.09	1	1	Predicted protein
BcWN_08123	979	5.42	2.58	1.86	1.23	0.81	0.97	Homeobox protein MSX-1, putative
BcWN_08130	4375	34.65	31.42	44.5	48.6	1	1	Ras-related protein Rab-11A
BcWN_08137	1739	1.67	1.04	1.92	0.75	1	0.46	Dynein beta chain, ciliary, putative
BcWN_08143	1440	2.26	1.9	2.9	1.36	1	0.64	Longitudinals lacking protein, isoform G
BcWN_08162	1357	15.34	7.92	9.23	7.93	0.88	1	Eukaryotic translation initiation factor 2C 2
BcWN_08167	3455	24.3	7.32	8.8	5.49	0.29	0.92	Uncharacterized protein
BcWN_08176	2626	0.45	0.25	1.86	2.78	0.96	0.79	Putative membrane protein
BcWN_08255	1069	6.89	1.81	0.86	0.6	0.21	1	Serine protease P16
BcWN_08265	1134	5.9	3.6	3.63	2.52	1	0.99	Ultrabithorax
BcWN_08288	1416	7.71	4.16	9.21	10.2	0.93	1	Ras-like GTP-binding protein RhoL
BcWN_08297	3043	7.78	6.92	8.37	17.46	1	0.41	Uncoordinated protein
BcWN_08317	1013	5.7	4.69	3.13	2.84	1	1	Nucleosome-remodeling factor subunit NURF301
BcWN_08334	1226	13.54	9.95	20.32	14.49	1	1	Dual specificity mitogen-activated protein kinase kinase 4
BcWN_08335	1419	37.27	21.34	31.17	22.18	0.96	1	Interleukin enhancer-binding factor 2-like protein
BcWN_08351	1951	5.11	4.12	8.88	9.06	1	1	Serine/threonine/tyrosine-interacting protein
BcWN_08355	3045	57.57	33.74	13.99	11.77	0.97	1	Ecdysone inducible protein 75 isoform B
BcWN_08361	4252	23.4	21.23	16.3	14.81	1	1	Ras-like protein 3
BcWN_08391	1530	12.76	6.98	27.75	40.47	0.94	0.8	Putative Katanin p60 ATPase-containing subunit
BcWN_08426	1536	11.18	9.04	4.2	3.99	1	1	Shifted
BcWN_08453	1340	7.44	4.52	10.14	5.86	1	0.85	Cyclin dependent kinase 2
BcWN_08467	1942	17.4	11.4	12.44	14.9	1	0.97	Putative uncharacterized protein
BcWN_08501	2153	0.96	0.54	1.39	1.1	0.96	1	Box A-binding factor
BcWN_08512	1024	0.79	0.42	1.38	0.48	0.95	0.42	Putative VPS9-ankyrin repeat-containing protein
BcWN_08516	2183	9.56	7.11	9.72	8.27	1	1	Dorsal 1C
BcWN_08527	1159	3.23	1.13	88.37	146.63	0.49	0.68	Secreted salivary gland peptide, putative
BcWN_08541	1077	3.02	2.06	1.25	1.71	1	0.9	Tollo
BcWN_08589	1794	0.6	0.53	0.38	0.59	1	0.82	Putative uncharacterized protein
BcWN_08615	1881	11.08	7.9	14.49	14.29	1	1	Ras-related protein Rap-2a
BcWN_08662	924	42.82	17.21	52.14	50.88	0.59	1	Uncharacterized protein
BcWN_08668	2100	3.83	1.61	3.94	2.37	0.67	0.89	Forkhead box protein K1
BcWN_08675	1321	5.75	5.83	2.79	1.51	0.95	0.79	Uncharacterized protein
BcWN_08677	1227	7.92	2.12	4.17	6.4	0.22	0.78	Dhand, putative
BcWN_08719	2668	16.65	8.82	19.01	13.19	0.91	0.98	Uncharacterized protein
BcWN_08759	4065	159.49	60.61	0.59	0.66	0.53	1	Peroxidase
BcWN_08797	1589	3.89	3	0.43	0.39	1	1	Uncharacterized protein
BcWN_08798	1502	11.59	9.91	10.23	7.42	1	1	Serine/threonine-protein kinase MARK2
BcWN_08801	2598	245.33	149.57	140.21	69.11	1	0.68	Cathepsin B-like protease
BcWN_08821	2986	71.54	55.84	99.48	63.47	1	0.93	Saxophone
BcWN_08842	2029	6.5	5	17.12	10.6	1	0.91	TNF receptor-associated factor 6
BcWN_08848	1814	12.08	8.34	17.82	10.97	1	0.9	Shc transforming protein, putative
BcWN_08885	1711	1.08	0.68	0.05	0.12	1	0.76	Importin subunit alpha (Fragment)
BcWN_08912	1982	47.12	22.3	44.42	39.09	0.78	1	Uncharacterized protein
BcWN_08957	3418	80.34	57	109.7	54.39	1	0.68	Importin subunit alpha
BcWN_08983	918	15.04	10.14	1.47	1.27	1	1	Ecdysone-induced protein 75C
BcWN_08998	1998	15.7	10.03	8.02	6.36	1	1	DEAD box polypeptide 5
BcWN_09020	1021	3.26	1.84	2.5	3.2	0.96	0.94	Ciliary dynein heavy chain, putative
BcWN_09026	1046	3.84	2.6	0.7	0.68	1	1	Uncharacterized protein
BcWN_09052	2444	10.59	7.03	16.04	9.11	1	0.82	Uncharacterized protein
BcWN_09077	2655	5.7	3.11	8.29	5.87	0.94	0.99	Ankyrin repeat domain-containing protein 29
BcWN_09135	3225	14.37	8.92	23.21	16.14	1	0.98	Fem-1 homolog B-like protein
BcWN_09159	1608	3.14	1.83	0.39	1.43	0.98	0.086	Dumpy
BcWN_09162	1611	2.49	1.69	4.84	3.35	1	0.99	Protein kinase 2
BcWN_09207	1487	21.61	11.09	21.61	12.44	0.88	0.84	Erk1/2
BcWN_09278	1904	31.21	17.06	39.14	24.48	0.94	0.92	Guanine nucleotide-binding protein Gq alpha subunit
BcWN_09321	1489	15.53	9.97	13.85	11.34	1	1	Neural proliferation differentiation and control protein 1
BcWN_09339	1438	0.74	0.92	0.18	0.16	0.83	1	ATP-dependent RNA helicase DDX5
BcWN_09356	3095	10.81	9.22	7.92	5.53	1	0.99	Fasciclin-2, putative
BcWN_09420	2124	19.91	10.62	25.86	21.75	0.91	1	cAMP-dependent protein kinase catalytic subunit, putative
BcWN_09602	1159	2.33	1.25	5.25	4.18	0.94	1	GA-binding protein subunit beta-2
BcWN_09632	3196	45.75	38.76	31.01	38.71	1	0.95	Serine protease H2
BcWN_09684	1708	35.95	25.22	16.28	34.5	1	0.39	Tripsin, putative
BcWN_09688	3663	21.69	14.13	32.69	18.75	1	0.83	Probable ATP-dependent RNA helicase pitchoune
BcWN_09697	1472	31.75	18.99	36.25	30.53	0.99	1	Abrupt protein, putative
BcWN_09762	913	2.96	2.71	5.58	3.62	1	0.96	Uncharacterized protein
BcWN_09781	1661	12.8	5.15	18.15	15.16	0.6	1	Nuclear pore glycoprotein p62
BcWN_09837	1183	0.2	0.51	1.76	9.62	0.29	0.0082	Ankyrin repeat domain protein
BcWN_09862	3656	7.86	5.87	13.34	14.37	1	1	Tyrosine 3-monooxygenase
BcWN_09885	1421	1.38	0.86	2.17	0.96	1	0.61	Uncharacterized protein
BcWN_09973	1847	2.22	1.47	1.88	1.22	1	0.96	Protein turtle-like protein A
BcWN_10040	1535	7.67	7.91	3.7	4.98	0.95	0.89	Cathepsin B-like cysteine proteinase 5
BcWN_10110	2058	1.04	0.74	8.64	8.34	1	1	Serine protease snake, putative
BcWN_10150	2965	10.13	6.59	16.44	8.51	1	0.74	Sumo ligase
BcWN_10215	1987	12.45	10.55	15.92	11.49	1	1	Nuclear receptor RXR-l
BcWN_10248	1204	1.46	0.92	0.68	0.64	1	1	Sterile alpha and TIR motif-containing protein 1 (Fragment)
BcWN_10318	1891	22.46	11.03	152.63	104.88	0.83	0.97	Importin subunit alpha
BcWN_10331	2292	55.14	45.17	58.23	72.61	1	0.95	Putative Rho1
BcWN_10339	3608	25.49	11.89	9.61	14.41	0.76	0.79	Cathepsin B-like proteinase
BcWN_10367	2642	4.38	3.5	14.96	7.14	1	0.64	Zinc finger protein and BTB domain-containing protein, putative
BcWN_10473	1565	14.75	8	21.04	7.99	0.93	0.38	Serine/threonine-protein kinase Ial
BcWN_10493	3282	67.8	41.68	36.52	36.51	1	1	Peroxidase
BcWN_10570	4202	21.79	15.66	11.57	7.94	1	0.97	Chromatin-remodeling complex ATPase chain Iswi
BcWN_10636	1112	1.12	1	6.78	28.49	1	0.029	Ankyrin repeat domain protein
BcWN_10661	3345	30.91	22.29	26.48	23.28	1	1	Aubergine variant
BcWN_10674	4862	26.99	16.56	45.72	35.47	1	1	Lipophorin receptor
BcWN_10715	1142	7.66	5.03	8.76	6.94	1	1	Putative RNA-binding protein
BcWN_10720	2081	80.99	56.05	59.51	53.04	1	1	Putative microtubule-associated protein RP/EB family member 3
BcWN_10740	1489	7.84	5.15	6.92	4.57	1	0.96	GATAd
BcWN_10954	1229	3.87	2.51	2.42	1.59	1	0.96	Peptidoglycan-recognition protein SB1
BcWN_11137	3482	5.56	6.22	4.66	3.24	0.88	0.99	Projectin long variant (Fragment)
BcWN_11145	1039	24.19	11.5	16.16	10.88	0.79	0.96	Ral
BcWN_11146	1817	10.44	8.85	9.42	9.1	1	1	Protein tramtrack, alpha isoform
BcWN_11233	1170	3.65	2.34	1.56	1.44	1	1	Intersectin-1
BcWN_11327	1118	50.19	29.38	46.81	44.42	0.97	1	Small nuclear ribonucleoprotein SM D3
BcWN_11355	3137	21.18	16.29	38.04	30.27	1	1	Probable ATP-dependent RNA helicase DDX17
BcWN_11395	1338	72.65	46.13	65.21	35.99	1	0.79	SUMO-1-conjugating enzyme UBC9, putative
BcWN_11555	2431	9.61	8.57	17.15	11.01	1	0.94	Putative ATP-dependent RNA helicase DDX43
BcWN_11557	3481	106.85	61.52	137.68	145.1	0.96	1	Insulin-like growth factor-binding protein complex acid labile chain
BcWN_11611	666	3.6	1.67	0.93	0.45	0.81	0.84	Longitudinals lacking protein, isoforms A/B/D/L
BcWN_11645	1460	5.09	2.43	6.56	9.08	0.81	0.87	Uncharacterized protein
BcWN_11675	1784	1.72	1.23	1.27	1.19	1	1	Toll-7-like protein
BcWN_11686	1328	1.06	0.93	0.77	0.72	1	1	Steroid receptor-interacting snf2 domain protein, putative
BcWN_11715	2109	7.73	8.4	9.72	25.51	0.91	0.2	Muscle M-line assembly protein unc-89
BcWN_11731	1509	5.05	3.2	2.87	2.43	1	1	Flotillin-1
BcWN_11755	1413	2.4	2.69	11.54	11.23	0.9	1	Protein Wnt
BcWN_11854	834	1.58	0.84	0.15	0.14	0.95	1	Calcium-independent protein kinase C
BcWN_11860	1266	0.73	0.48	3.42	6.45	1	0.54	Ankyrin motif protein
BcWN_11889	844	1.37	2.74	0.96	1.56	0.31	0.79	Ciliary dynein heavy chain, putative
BcWN_11972	1747	0.092	0	0.037	0.043	0.25	1	Myosin light chain kinase, smooth muscle
BcWN_11983	2266	4.35	3.27	2.28	1.75	1	1	Protein toll, putative
BcWN_11988	1605	35.94	25.29	58.98	36.97	1	0.92	Proliferating cell nuclear antigen
BcWN_12061	1613	2.55	1.88	5.82	6.36	1	1	Protein tramtrack, beta isoform
BcWN_12166	1258	2.61	2.06	0.46	0.45	1	1	Flotillin 2, isoform F
BcWN_12197	1160	10.37	4.32	14.16	12.24	0.64	1	Mig-2-like protein
BcWN_12209	1865	4.99	4.3	4.82	7.18	1	0.79	Cytoplasmic dynein heavy chain, putative
BcWN_12226	1014	0.89	0.78	3.4	15.78	1	0.019	Uncharacterized protein
BcWN_12271	1124	3.68	3.59	1.39	1.24	0.99	1	Roundabout 3
BcWN_12425	2014	4.54	3.51	9.55	23.4	1	0.26	Serine protease snake, putative
BcWN_12538	1001	8.92	7.53	1.61	2.42	1	0.8	Neuroglian, putative
BcWN_12627	2942	16.28	9.14	12.74	7.59	0.95	0.88	Caspase-1
BcWN_12648	2876	152.34	116.14	246.57	153.62	1	0.92	Putative ATP-dependent RNA helicase DDX5 (Fragment)
BcWN_12658	1621	4.81	1.75	97.1	67.77	0.5	0.99	Cathepsin B
BcWN_12687	1571	11.01	9.61	21.54	20.86	1	1	Transcription factor E2F4
BcWN_12689	1671	0.62	0.76	1.19	1.9	0.85	0.75	Myosin light chain kinase, smooth muscle
BcWN_12706	1744	66.31	46.14	253.04	353.42	1	0.85	Tubulin alpha-1 chain
BcWN_12854	1628	3.64	2.68	0.75	0.87	1	1	Tailup
BcWN_12866	1860	1.69	1.12	1.36	0.59	1	0.58	Inhibin beta chain (Fragment)
BcWN_12938	980	0.49	0.37	2.43	9.95	1	0.037	Ankyrin repeat domain protein
BcWN_12969	1734	2.61	1.5	2.14	3.08	0.97	0.84	Mitogen-activated protein kinase ERK-A, putative
BcWN_12973	1055	4.44	3.67	17.28	13.39	1	1	Cathepsin B
BcWN_12988	1824	1.54	0.9	1.91	1.17	0.98	0.92	Ciliary dynein heavy chain, putative
BcWN_13048	2303	2.7	1.72	1.62	0.95	1	0.87	Palmitoyltransferase TIP1
BcWN_13250	1918	7.77	6.57	31.57	42.08	1	0.89	Serine protease snake, putative
BcWN_13294	1126	1.78	1.1	3.82	4.25	1	1	Putative ankyrin repeat protein RF_0381
BcWN_13335	1725	1.74	1.69	0.48	0.58	0.99	1	Tubulin alpha-1 chain
BcWN_13344	1158	3.21	293.15	2.37	2.06	3.20E-13	1	Abdominal-B
BcWN_13474	1611	1.07	1.02	1.01	0.84	1	1	SNF-related serine/threonine-protein kinase
BcWN_13483	1017	1.07	1.02	5.83	9.07	1	0.76	Katanin p60 ATPase-containing subunit A-like 1
BcWN_13498	2327	3.55	0.52	87.33	33.88	0.022	0.4	Uncharacterized protein
BcWN_13529	818	2.46	2.5	4.45	0.51	0.97	0.0046	Tetraspanin-11
BcWN_13535	1121	226.19	168.52	18.12	168.86	1	0.00024	Salivary secreted protein
BcWN_13594	2227	2.03	1.05	1.77	1.21	0.91	0.98	Frazzled, isoform B
BcWN_13729	908	4.53	3.94	1.32	1.61	1	0.98	Protein TANC2
BcWN_13736	1142	10.31	7.17	40.95	57.09	1	0.85	Tubulin alpha-1 chain
BcWN_13840	1141	0.2	0.3	1.82	6.19	0.83	0.086	Ankyrin repeat domain protein
BcWN_13945	1881	4.93	2.87	6.39	6.04	0.97	1	Uncharacterized protein (Fragment)
BcWN_13953	1203	502.18	310.25	259.09	199.9	1	1	40S ribosomal protein S6
BcWN_14043	1547	1.3	0.65	3.23	1.26	0.9	0.44	DNA repair and recombination protein RAD54-like protein
BcWN_14178	1264	2.23	1.62	4.8	4.35	1	1	Putative ankyrin repeat protein RF_0381
BcWN_14245	1399	2.57	0.52	1.56	0.21	0.1	0.018	Nucleosome-remodeling factor subunit NURF301
BcWN_14304	1419	32.57	28.52	5.6	5.32	1	1	Tubulin alpha chain
BcWN_14355	770	0.3	0.28	4.98	3.34	1	0.96	Serine protease gd
BcWN_14418	1151	13.5	2.52	399.49	428.21	0.055	1	Serine protease easter
BcWN_14497	2220	0.37	0.37	0.28	0.13	1	0.79	Dynein beta chain, ciliary
BcWN_14538	558	2.03	1.77	1.69	1.62	1	1	1-phosphatidylinositol 4,5-bisphosphate phosphodiesterase classes I and II
BcWN_14609	538	3.86	4.16	4.06	2.76	0.94	0.99	Putative uncharacterized protein
BcWN_14697	910	2.18	1.02	0.54	0.95	0.84	0.73	Serine/threonine-protein kinase MARK2
BcWN_14736	998	2.71	0.95	1.59	1.15	0.51	1	Putative uncharacterized protein
BcWN_14809	2495	17.32	6.37	1.04	1.08	0.49	1	cGMP-dependent protein kinase, isozyme 1
BcWN_14836	1253	5.18	10.83	4.79	8.26	0.23	0.64	Protein CBG03773
BcWN_14899	1231	25.41	15.73	1.01	3.23	1	0.12	Putative uncharacterized protein
BcWN_14902	883	1.88	1.58	1.26	1.34	1	1	Tyrosine-protein kinase receptor
BcWN_14917	637	6.96	6.89	4	3.13	0.98	1	Longitudinals lacking protein, isoforms A/B/D/L
BcWN_14925	2444	108.22	90.4	152.49	94.78	1	0.91	Putative ATP-dependent RNA helicase DDX5 (Fragment)
BcWN_14978	941	2.33	1.62	3.32	2.3	1	0.99	Serine/threonine-protein kinase MARK2
BcWN_15011	1499	429.26	245.81	295.96	104.93	0.95	0.31	ACYPI000021 protein
BcWN_15059	2066	42.39	21.1	4.23	3.81	0.84	1	HR3 isoform A
BcWN_15281	1012	52.62	18.12	31.22	25.2	0.42	1	Cathepsin B
BcWN_15313	1725	15.52	9.05	12.54	10.53	0.97	1	Similar to CG32196
BcWN_15334	2067	43.54	29.95	2.88	8.24	1	0.15	Protein toll, putative
BcWN_15377	1924	1.87	1.82	2.44	1.66	0.99	0.98	Lyso
BcWN_15484	1423	47.92	14.84	52.66	28.73	0.32	0.79	GTP-binding protein Rheb
BcWN_15569	896	0.9	0.92	1.08	1.26	1	1	Ciliary dynein heavy chain, putative
BcWN_15659	894	3.12	2.92	0.12	0.34	1	0.55	Protein Wnt
BcWN_15743	569	19.11	12.5	10.84	8.19	1	1	Seminal fluid protein CSSFP060 (Fragment)
BcWN_15758	549	2.35	1.57	0.12	0.82	1	0.086	Putative uncharacterized protein
BcWN_15761	1341	2	2.07	0.16	0.17	0.95	1	Cathepsin B-like proteinase
BcWN_15796	1190	1.03	0.29	0.61	0.39	0.37	1	ADAM 10, putative
BcWN_15857	833	3.69	2.26	4.58	2.68	1	0.87	Uncharacterized protein
BcWN_15883	781	2.36	1.1	8.23	7.96	0.84	1	Forkhead box protein F1-B
BcWN_15983	1071	2	1.72	0.88	1.07	1	0.99	Dynein heavy chain, cytosolic, putative
BcWN_16188	2373	0.93	0.82	0.46	0.7	1	0.82	Multiple epidermal growth factor-like domains 8
BcWN_16301	766	3.22	2.31	0.53	0.76	1	0.91	Roundabout, isoform B
BcWN_16320	2117	368.89	222.42	122.8	93.95	0.99	1	Tubulin alpha-1 chain
BcWN_16328	1098	2.12	1.81	0.2	0.27	1	0.96	Cathepsin B-like proteinase
BcWN_16385	789	0.088	0.2	0.33	0.24	0.74	1	Exocyst complex component 2
BcWN_16606	752	3.07	0.62	2.51	1.45	0.12	0.88	Ankyrin repeat-rich membrane spanning protein
BcWN_17053	967	1.93	1.5	1.62	1.38	1	1	Dynein-1-alpha heavy chain, flagellar inner arm I1 complex, putative
BcWN_17095	1114	2.28	1.82	0.48	0.47	1	1	Fibrillin-2
BcWN_17282	1070	13.16	8.4	42.68	64.51	1	0.79	Tubulin alpha-3 chain
BcWN_17453	603	30.66	12.27	22.24	18.03	0.59	1	Small nuclear ribonucleoprotein SM D3
BcWN_17493	1443	4.72	5.19	3.04	2.81	0.91	1	E1A-binding protein p400, putative (Fragment)
BcWN_17527	325	45.88	28.77	164.65	230.76	1	0.84	Tubulin alpha chain
BcWN_17812	335	7.99	5.08	5.88	5.16	1	1	Lola
BcWN_17896	377	1.65	1.76	3.47	1.69	0.98	0.74	Longitudinals lacking protein, isoforms A/B/D/L
BcWN_17988	867	3.22	1.78	1.31	0.87	0.95	0.97	Disheveled-associated activator of morphogenesis 1
BcWN_18181	1570	9.47	6.71	16.69	15.96	1	1	Uncharacterized protein
BcWN_18415	666	9.77	4.71	7.53	4.63	0.82	0.92	Longitudinals lacking protein, isoform G
BcWN_18654	668	4.01	2.2	4.78	2.61	0.95	0.81	Lola
BcWN_18765	910	2.03	1.93	1.04	0.76	1	1	Dynein heavy chain, putative
BcWN_18905	1030	690.17	430.1	218.25	181.43	1	1	Tubulin alpha-1 chain
BcWN_18913	896	2.52	1.84	2.87	1.49	1	0.78	ATP-dependent helicase brm
BcWN_19150	518	6.86	3.04	0.66	0	0.76	0.024	Ecdysone inducible protein 75
BcWN_19234	1833	1.74	1.18	3.23	1.52	1	0.65	Ankyrin repeat-containing protein, putative
BcWN_19352	2159	84.78	86.19	32.92	26.73	0.95	1	Tubulin alpha-2/alpha-4 chain
BcWN_19580	1095	0.67	0.62	0.9	0.57	1	0.96	Zinc finger protein 28
BcWN_19582	1697	1.96	1.69	1.36	1.72	1	0.96	Peroxidasin
BcWN_19770	318	4.43	4.11	7.21	3.48	1	0.7	GI20188
BcWN_20130	840	5.69	2.86	1.71	0.94	0.87	0.84	Protein Wnt
BcWN_20232	546	762.91	349.66	845.65	792.17	0.75	1	40S ribosomal protein S21
BcWN_20306	281	3.53	1.85	2.74	1.47	0.94	0.87	Lola
BcWN_20441	1037	0.65	1.88	0.56	3.75	0.11	0.0047	Uncharacterized protein
BcWN_20655	1049	1.78	1.59	1.63	1.27	1	1	Fetal alzheimer antigen, falz, putative
BcWN_20689	952	4.17	3.46	1.58	1.68	1	1	Longitudinals lacking protein, isoform G
BcWN_20798	756	2.2	1.16	0.6	0.65	0.95	1	Tyrosine-protein kinase-like 7
BcWN_20826	1251	1.73	1	0.99	0.93	0.98	1	Dynein beta chain, ciliary, putative
BcWN_21021	854	0.89	1.34	1.2	1.14	0.64	1	No mechanoreceptor potential C isoform L
BcWN_21028	1360	13.14	7.89	7.56	4.46	0.99	0.87	Probable ATP-dependent RNA helicase DDX5
BcWN_21095	2685	1.22	1.41	0.73	0.57	0.86	1	Multiple epidermal growth factor-like domains 8
BcWN_21335	297	1.32	2.17	3.39	1.01	0.63	0.34	GF11102
BcWN_21408	609	340.21	275.46	271.34	107.02	1	0.42	ACYPI000021 protein
BcWN_21595	1208	12.34	9.87	12.71	13.43	1	1	Putative RNA-binding protein
BcWN_21614	1063	0	0	0.69	0.32	1	0.79	Ankyrin repeat domain protein
BcWN_21943	523	4.63	3.22	4.87	4.31	1	1	Longitudinals lacking protein, isoform G
BcWN_22076	712	0.78	1.79	0.42	1.32	0.26	0.24	Receptor tyrosine kinase, putative
BcWN_22260	701	2.4	4.91	0.18	0.054	0.27	0.88	Tripsin, putative
BcWN_22365	605	2.02	1.45	7.83	7.26	1	1	Protein Wnt
BcWN_22694	255	4.16	0.77	5.63	0.29	0.14	0.0012	Diaphanous, putative
BcWN_22708	934	3.21	2.49	0.85	0.72	1	1	Tubulin alpha-1 chain
BcWN_22739	977	3.47	0.86	1.18	0.81	0.21	0.99	TATA-binding protein-associated factor 172 (Fragment)
BcWN_22772	435	3.02	2.18	0.79	0.26	1	0.67	40S ribosomal protein S21
BcWN_22786	2646	7.67	5.82	6.74	6.69	1	1	Uncharacterized protein
BcWN_23260	454	8.59	6	1.6	0.5	1	0.45	Ecdysone-inducible protein E75
BcWN_23306	1108	85.89	45.71	80.25	85.5	0.91	1	Tubulin alpha-1 chain
BcWN_24481	804	17.31	5.84	10.36	5.49	0.42	0.78	Gut-specific cysteine proteinase
BcWN_24546	188	4.17	1.43	1.71	2.3	0.58	0.96	Integrin beta
BcWN_24677	875	4.06	2.8	0.44	0.43	1	1	40S ribosomal protein S6
BcWN_24970	953	4.55	3.87	5.13	5.79	1	1	Draper
BcWN_25256	310	27.4	22.18	62.74	49.93	1	1	Putative ATP-dependent RNA helicase DDX17
BcWN_25385	751	3.5	2.89	7.84	4.83	1	0.91	Protein bric-a-brac 2
BcWN_25589	482	1.77	1.93	0.76	0.74	0.95	1	Dynein heavy chain 2, axonemal
BcWN_25976	419	46	10.64	6.65	1.88	0.13	0.19	Tubulin alpha-3 chain
BcWN_26072	214	2.59	5.11	1.6	5	0.39	0.21	Protein tramtrack, beta isoform
BcWN_26264	858	362.79	174.67	126.06	96.61	0.8	1	Tubulin alpha-1 chain
BcWN_26920	589	1.06	3.25	0.4	0.86	0.1	0.61	Longitudinals lacking protein, isoforms N/O/W/X/Y
BcWN_28013	572	56.5	51.22	27.34	26.79	1	1	Tubulin alpha chain
BcWN_28065	551	2.97	2.41	0.47	1.23	1	0.39	Runt, putative
BcWN_28176	442	6.01	3.08	3.39	5.14	0.91	0.8	Cathepsin B-S
BcWN_28392	253	2.46	2.83	4.91	2.52	0.95	0.79	Lola
BcWN_28522	859	1.56	1.27	1.62	1.18	1	1	Toll, putative
BcWN_28786	708	9.49	10.02	8.41	13.74	0.94	0.69	GA19380, isoform K
BcWN_28860	688	1.38	1.48	1.15	0.55	0.95	0.78	Dynein beta chain, ciliary, putative
BcWN_28874	432	2.46	2.45	5.16	1.83	1	0.38	Uncharacterized protein
BcWN_28944	373	1.49	1.39	0.57	1.16	1	0.68	Toll, putative
BcWN_29669	747	2.41	1.05	0.66	0.48	0.76	1	Senseless
BcWN_29761	874	0.29	0.84	3.43	3.33	0.21	1	Ankyrin repeat domain-containing protein 29 (Fragment)
BcWN_29896	1033	24.56	22.9	0.81	3.95	1	0.023	Protein toll, putative
BcWN_30420	932	9.63	4.5	4.05	3.45	0.77	1	Protein singed
BcWN_30963	589	14.81	8.67	10.8	9.18	0.98	1	Integrin-linked protein kinase, putative
BcWN_31032	542	0.34	0.33	0.47	0.1	1	0.52	Putative broad
BcWN_31360	546	0.85	1.31	0.98	0.83	0.68	1	Putative uncharacterized protein
BcWN_31456	323	1.36	0.67	1.92	1.57	0.95	1	Broad-complex core protein isoform 6
BcWN_31507	1983	0.87	0.69	0.91	0.41	1	0.64	Rho-associated protein kinase let-502
BcWN_31734	154	19.64	19.07	8.9	7.44	0.99	1	Tubulin alpha chain
BcWN_31738	228	0.71	2.75	6.01	2.55	0.12	0.63	Probable ATP-dependent RNA helicase DDX43
BcWN_32216	428	1.67	0.92	0.75	1.23	0.97	0.81	Toll, putative
BcWN_32649	1347	0.17	0.25	1.07	1.24	0.83	1	Ankyrin repeat domain protein
BcWN_33473	542	32.28	20.29	52.21	38.67	1	1	Probable ATP-dependent RNA helicase DDX17
BcWN_33777	728	0.51	0.15	0.68	0.1	0.63	0.16	Sterile alpha and TIR motif-containing protein, putative
BcWN_34266	717	5.67	4.17	4.39	2.78	1	0.94	Domino
BcWN_34278	331	290.52	199.11	328.7	360.39	1	1	40S ribosomal protein S21
BcWN_34452	228	1.62	1.73	1.22	1.24	1	1	Longitudinals lacking protein, isoforms J/P/Q/S/Z (Fragment)
BcWN_34473	400	84.83	84.4	112.95	141.01	0.96	0.95	Cathepsin B-like cysteine proteinase
BcWN_34584	251	4.69	2.35	5.04	1.72	0.91	0.42	Longitudinals lacking protein, isoforms A/B/D/L
BcWN_34605	539	9.98	4.55	3.06	2.75	0.76	1	Dicer 2
BcWN_34652	2408	0.63	0.1	1.68	0.3	0.082	0.031	Developing brain homeobox
BcWN_34740	1248	1.76	1.12	1.17	0.96	1	1	Dynein heavy chain 7, axonemal
BcWN_34836	514	0	0	0	3.14	1	0.0000015	Putative alpha-tubulin (Fragment)
BcWN_34962	542	12.82	10.97	15.97	13.76	1	1	Serine protease snake, putative
BcWN_34999	656	71.57	55.48	9.7	12.94	1	0.89	Tubulin alpha-1 chain
BcWN_35366	192	2.64	1.31	1.9	1.27	0.95	1	Zinc finger, C2H2 type family protein
BcWN_36659	202	1.14	0.98	0.32	0.19	1	1	Tubulin alpha chain
BcWN_36667	350	1.58	1.02	2.45	1.23	1	0.81	cAMP-dependent protein kinase catalytic subunit, putative
BcWN_36727	217	7.66	7.59	20.63	8.31	0.98	0.48	DEAD box polypeptide 5 isoform 1
BcWN_37003	353	1.9	1.32	2.12	1.12	1	0.88	Mitogen-activated protein kinase ERK-A, putative
BcWN_37473	356	2.2	3.47	2.77	3.53	0.59	0.96	Peroxidase
BcWN_37536	150	0.46	0.6	0.86	0.38	1	0.99	Putative ATP-dependent RNA helicase an3
BcWN_38190	403	1.49	1.96	1.44	0.79	0.83	0.93	Dynein heavy chain 7, axonemal
BcWN_38618	2082	1.44	1.09	1.11	1.24	1	1	Ankyrin-2 (Fragment)
BcWN_38938	277	2.08	1.68	1.86	1.56	1	1	Longitudinals lacking protein, isoform G
BcWN_39604	547	2.79	1.28	1.33	0.82	0.81	0.97	Dynein heavy chain 2, axonemal
BcWN_40316	354	1.17	0.76	0.79	1.01	1	0.99	Zinc finger protein 362 (Fragment)
BcWN_40830	294	2.2	2.86	1.97	1.47	0.83	1	Putative diaphanous
BcWN_40887	370	30.57	20.91	52.4	50.51	1	1	Tubulin alpha-3 chain
BcWN_41158	261	12.82	3.09	9.85	5.25	0.19	0.79	cAMP-dependent protein kinase catalytic subunit, putative
BcWN_41389	218	0.85	0.66	1.97	1.21	1	1	Longitudinals lacking protein, isoforms A/B/D/L
BcWN_42184	150	109.57	58.62	188.08	100.17	0.91	0.78	Longitudinals lacking protein, isoforms N/O/W/X/Y
BcWN_42262	266	0.43	0.94	1.53	0.64	0.63	0.79	Longitudinals lacking protein, isoforms A/B/D/L
BcWN_42627	315	2.42	1.99	1.84	0.78	1	0.75	Longitudinals lacking protein, isoforms A/B/D/L
BcWN_43020	1628	2.69	2.33	1.24	2.34	1	0.55	Chromodomain-helicase-DNA-binding protein 7
BcWN_43048	159	0.73	0.34	0	0.24	1	0.96	Serine/threonine-protein kinase D3
BcWN_43385	192	1.32	1.68	0.33	0.39	0.94	1	Guanine nucleotide-binding protein G(q) subunit alpha
BcWN_43902	452	7.51	4.99	4.98	3.41	1	0.99	Eukaryotic translation initiation factor 2C 2
BcWN_44110	161	2.58	1.67	2.79	2.22	1	1	Phospholipase c beta
BcWN_44232	542	1.15	0.83	0.87	1.28	1	0.89	Dynein heavy chain 7, axonemal
BcWN_44586	289	0.16	0.37	0.15	12.15	0.86	1.20E-07	40S ribosomal protein S21
BcWN_44763	172	1.61	1.25	1.12	1.2	1	1	Protein kinase C iota type
BcWN_45171	369	140.75	60.96	65.83	36.29	0.69	0.79	Tubulin alpha-1 chain
BcWN_45756	325	24.57	16.97	46.07	29.71	1	0.95	Probable ATP-dependent RNA helicase DDX17
BcWN_45839	246	0.66	1.82	0.44	1.68	0.33	0.27	Putative diaphanous
BcWN_45946	2121	7.54	9.03	11.95	16.9	0.81	0.84	Uncharacterized protein
BcWN_46131	293	1.26	0.43	1.17	1.92	0.74	0.8	Dynein heavy chain at 62B, isoform A
BcWN_46438	367	4.09	4.25	18.39	23.85	0.95	0.93	Serine protease snake, putative
BcWN_46552	199	1.62	1.35	1.94	1.13	1	0.98	Longitudinals lacking protein, isoforms A/B/D/L
BcWN_47791	1506	1.98	0.84	3.26	2.29	0.72	1	Protein vav, putative
BcWN_48162	458	114.71	34.18	44.01	17.35	0.28	0.43	Tubulin alpha-3 chain
BcWN_49660	204	3.06	0.53	0.42	0.37	0.2	1	Tubulin alpha-2 chain
BcWN_49948	116	0	0	0	0.32	1	0.96	Neurogenic locus Notch protein
BcWN_50024	243	1.04	1.62	2.29	2.01	0.76	1	Putative katanin
BcWN_50115	384	1.14	0.19	0.73	2.01	0.26	0.35	40S ribosomal protein S21
BcWN_51292	164	4.36	4.91	6.4	9.96	0.95	0.79	Tubulin alpha chain
BcWN_51847	150	1.85	0.36	0.14	1	0.48	0.46	Uncharacterized protein
BcWN_52093	147	1.1	0.37	5.83	1.92	0.91	0.44	Tubulin alpha chain
BcWN_52770	1065	27.74	15.19	34.72	29.66	0.94	1	Scavenger receptor acting in neural tissue and majority of rhodopsin is absent, isoform A
BcWN_54095	861	7.53	3.62	4.65	2.16	0.82	0.65	Probable ATP-dependent RNA helicase DDX5
BcWN_54739	809	0.057	0.2	0	8.78	0.55	1.50E-11	40S ribosomal protein S6
BcWN_55228	288	1.92	1.37	0.67	0.26	1	0.89	Serine protease P100
BcWN_55582	166	1.95	1.94	1.81	2.6	1	0.93	Mitogen-activated protein kinase pmk-1
BcWN_56038	628	1.62	0.6	0.85	1.11	0.63	0.96	Toll, putative
BcWN_56086	311	0.74	0.46	1.52	0.3	1	0.27	SGT1 protein, putative
BcWN_56683	157	1.62	28.29	2.18	15.07	0.000015	0.0067	Tubulin alpha chain
BcWN_56684	173	3.47	7.76	3.71	2.5	0.27	1	Tubulin alpha-3 chain
BcWN_56958	149	2.01	0.6	0.58	0.38	0.7	1	Echinoderm microtubule-associated protein-like CG42247
BcWN_57225	163	3.97	1.32	12.49	3.69	0.59	0.26	Putative ATP-dependent RNA helicase DDX17
BcWN_57243	289	20.37	8.55	18.38	8.58	0.67	0.63	Uncharacterized protein
BcWN_58031	882	2.54	1.97	1.82	2.21	1	0.97	ER degradation-enhancing alpha-mannosidase-like 1
BcWN_58296	249	1.48	0.86	0.17	1.13	1	0.2	Dynein heavy chain, cytosolic, putative
BcWN_58885	195	10.65	0.64	31.2	2.12	0.0017	0.00019	ATP-dependent RNA helicase p62
BcWN_59162	479	118.98	48.12	7.51	22.47	0.6	0.13	Toll-like protein
BcWN_59298	353	150.14	327.19	111.78	138.4	0.19	0.96	Tubulin alpha chain (Fragment)
BcWN_59333	302	2.29	0.89	1.21	1.31	0.73	1	Dynein heavy chain 7 axonemal
BcWN_60284	189	0.37	1.61	0.57	0.4	0.23	1	Guanine nucleotide-binding protein G(Q) subunit alpha
BcWN_60659	210	1.1	0.85	1.33	0.63	1	0.92	Longitudinals lacking protein, isoforms A/B/D/L
BcWN_62102	133	1.56	1.08	0.16	0.28	1	1	Protein Wnt
BcWN_62176	236	26.21	61.24	17.52	22.13	0.16	0.95	Tubulin alpha chain
BcWN_63242	111	3.54	0.97	0.39	0.68	0.56	1	Tubulin alpha-2/alpha-4 chain
BcWN_63809	394	0	0	0	3.19	1	0.0000092	Extracellular serine proteinase
BcWN_66068	475	2.92	1.77	3.43	1.5	1	0.62	Putative uncharacterized protein
BcWN_66547	493	0.19	0.073	4.43	1.3	1	0.23	Uncharacterized protein
BcWN_66587	169	2.6	0.64	1.77	2.11	0.46	1	Dhand, putative
BcWN_66812	101	4.11	0	1.27	0.37	0.015	0.88	Tubulin alpha-2/alpha-4 chain
BcWN_67344	520	1.29	0.83	0.82	0.4	1	0.88	Dynein-1-alpha heavy chain, flagellar inner arm I1 complex, putative
BcWN_67686	340	8.96	3.85	2.14	1.66	0.72	1	Neuroglian, putative
BcWN_67711	175	32.18	8.6	9.79	6.76	0.23	1	Tubulin alpha chain
BcWN_67920	132	1.92	1.49	6.65	4.7	1	1	Putative ATP-dependent RNA helicase DDX17
BcWN_68371	455	42.46	29.32	56.92	60.06	1	1	Tubulin alpha chain (Fragment)
BcWN_69236	144	1.12	0.87	0.3	0	1	0.96	Tubulin alpha-2/alpha-4 chain
BcWN_70950	174	1.19	1.24	0.86	1.4	1	0.92	Katanin p60 ATPase-containing subunit, putative
BcWN_71019	143	0.65	0	2.4	4.33	0.58	0.72	Tubulin alpha chain
BcWN_71603	1639	3.69	3.15	6.46	4.57	1	1	Ras-related protein Rap-2a
BcWN_71989	123	0	1.6	0.52	7.02	0.082	0.0053	Tubulin alpha chain
BcWN_71995	387	174.1	140.54	86.35	56.88	1	0.96	Tubulin alpha chain (Fragment)
BcWN_74763	312	0.74	0	0.69	0.6	0.11	1	Exocyst complex component 2
BcWN_75599	148	2.03	0.48	0	0	0.56	1	Neuroglian
BcWN_75926	151	1.99	0.12	0.14	0	0.14	1	Neuroglian
BcWN_76226	196	18.25	10.42	9.18	3.83	0.96	0.56	Tubulin alpha chain
BcWN_76535	2177	5.03	2.62	7.16	6.06	0.9	1	Protein turtle
BcWN_76960	125	1.11	0.14	0.17	0.45	0.63	1	Tubulin alpha chain (Fragment)
BcWN_77389	188	33.4	31.63	9.8	6.49	1	0.97	Tubulin alpha chain (Fragment)
BcWN_77698	101	1.37	0	0	0	0.33	1	Tubulin alpha-1 chain
BcWN_77919	208	49.16	13.86	7.42	5.06	0.26	0.99	Tubulin alpha chain
BcWN_77994	228	33.11	40.22	17.57	12.52	0.8	1	Tubulin alpha chain (Fragment)
BcWN_78052	158	2.48	0	0	0	0.019	1	Tubulin alpha chain
BcWN_78166	124	2.42	0	5.18	0	0.049	0.0013	Helicase RM62-like protein C (Fragment)
BcWN_78287	173	1.2	13.46	0.12	2.17	0.00044	0.036	Tubulin alpha chain (Fragment)
BcWN_78289	152	0	1.3	0	0.86	0.082	0.27	Helicase domino
BcWN_78295	171	3.24	3.67	0.13	0.99	0.95	0.36	Tubulin alpha-2/alpha-4 chain
BcWN_78406	151	1.83	2.61	4.4	3.11	0.84	1	Tubulin alpha chain (Fragment)
BcWN_78515	1038	84.59	19.36	33.27	15.81	0.12	0.63	Uncharacterized protein
BcWN_78794	145	5.41	1.98	7.98	6.22	0.64	1	Tubulin alpha-2/alpha-4 chain
BcWN_79637	254	20.17	3.53	41.41	4.95	0.054	0.0028	Probable ATP-dependent RNA helicase DDX17
BcWN_80044	146	2.37	0.61	1.17	0.9	0.56	1	Tubulin alpha chain (Fragment)
BcWN_80067	1170	1.6	1.12	4.21	2.15	1	0.75	Putative VPS9-ankyrin repeat-containing protein
BcWN_80105	111	5.41	0.16	0.77	0.17	0.012	0.92	Tubulin alpha chain
BcWN_80156	183	9.71	22.31	1.29	8.42	0.19	0.014	Tubulin alpha chain
BcWN_80255	1485	11.56	9.68	10.96	9.13	1	1	ER degradation-enhancing alpha-mannosidase-like 3
BcWN_80342	161	29.68	7.34	5.85	3.15	0.19	0.86	Tubulin alpha chain (Fragment)
BcWN_80565	205	26.24	8.21	5.12	5.68	0.36	1	Tubulin alpha chain
BcWN_80975	142	0.33	2.4	0.45	6.75	0.1	0.0031	Helicase RM62-like protein C (Fragment)
BcWN_81022	179	25.4	23.51	61.99	41.34	1	0.96	Probable ATP-dependent RNA helicase DDX17
BcWN_81041	183	13.24	8.61	8.19	9.85	1	0.98	Tubulin alpha chain (Fragment)
BcWN_81267	156	13.91	0.11	6.73	1.08	0.0000079	0.067	Tubulin alpha chain
BcWN_81359	159	5.52	9.35	4.04	5.55	0.51	0.92	Tubulin alpha-3 chain
BcWN_81375	103	1.12	7.13	0.42	3.1	0.029	0.15	Tubulin alpha-2/alpha-4 chain
BcWN_81559	154	6.15	0	2.09	0.24	0.00026	0.2	Tubulin alpha chain
BcWN_81606	175	27.17	5.83	23.99	5.37	0.12	0.074	Tubulin alpha chain
BcWN_81841	132	5.6	0.54	7.3	1.57	0.049	0.15	Putative ATP-dependent RNA helicase DDX17
BcWN_82036	182	41.22	41.92	24.36	14.96	0.95	0.92	Tubulin alpha chain (Fragment)
BcWN_82123	241	142.81	103.29	261.42	180.5	1	0.98	Cathepsin B
Asian citrus psyllid
SeqID	Length	Ny (RPKM)	NyL (RPKM)	Wb (RPKM)	WbL (RPKM)	NyNyL (p-value)	WbWbL (p-value)	Description(UniProt)
DcWN_00003	20491	0.071	0.11	0.3	0.29	0.77	0.93	Twitchin
DcWN_00010	13476	0.42	0.15	0.7	0.2	0.11	0.061	Dynein heavy chain, cytoplasmic
DcWN_00027	9228	5.84	4	5.51	5.3	0.6	0.93	Cytokine receptor
DcWN_00029	10265	5.79	2.38	10.86	3.03	0.16	0.042	Basement membrane-specific heparan sulfate proteoglycan core protein (Fragment)
DcWN_00034	11543	2.44	0.76	4.53	2.15	0.061	0.28	Low-density lipoprotein receptor-related protein
DcWN_00052	6613	6.06	3.22	8.65	9.4	0.35	1	Transcriptional regulator ATRX
DcWN_00071	10201	13.86	34.33	93.6	28.39	0.25	0.06	Myosin light chain kinase, smooth muscle
DcWN_00075	4909	4.34	1.22	5.39	2.02	0.041	0.14	Dynein beta chain, ciliary
DcWN_00078	4744	18.85	3.92	3.59	1.88	0.0084	0.37	Echinoid, putative
DcWN_00081	4553	18.53	7.84	13.83	9.83	0.18	0.65	FH2 domain-containing protein 1
DcWN_00082	4199	5.49	1.58	2.84	3.18	0.045	1	Tyrosine-protein kinase Abl
DcWN_00088	4654	4.49	3.47	10.75	8.37	0.74	0.74	Fibroblast growth factor receptor
DcWN_00094	6772	4.7	6.15	6.24	5.84	0.88	0.91	Laminin subunit beta-1
DcWN_00096	6953	1.43	0.63	1.4	0	0.22	1.40E-11	Dedicator of cytokinesis protein, putative
DcWN_00097	5597	7.1	2.98	10.98	8.14	0.18	0.69	Ankyrin repeat-rich membrane spanning protein
DcWN_00102	3984	7.86	3.61	5.36	1.31	0.23	0.025	Tyrosine-protein kinase Btk29A
DcWN_00112	7362	5.94	2.61	6.28	6.98	0.21	1	Teneurin-3
DcWN_00116	5614	6.19	3.67	16.07	5.36	0.45	0.087	Ankyrin repeat domain-containing protein, putative
DcWN_00131	5282	3.8	2.37	8.69	6.06	0.51	0.63	Tyrosine-protein kinase receptor
DcWN_00159	4300	1.15	0.47	1.03	0.84	0.19	0.8	Protein FAM46A
DcWN_00165	5535	13.42	3.79	13.46	8.31	0.039	0.51	Intersectin-1
DcWN_00169	4465	0.86	0.77	2.86	1.67	0.9	0.47	Sterile alpha and TIR motif-containing protein 1
DcWN_00180	4176	13.92	5.16	16.94	3.86	0.11	0.016	Hemocytin
DcWN_00183	4887	4.4	3.43	6.09	4.85	0.75	0.76	1-phosphatidylinositol 4,5-bisphosphate phosphodiesterase classes I and II
DcWN_00184	5465	0.11	0	0	0.059	0.0063	0.086	Neurogenic locus Notch protein
DcWN_00198	20799	0.082	0.17	0.89	0.49	0.46	0.41	Twitchin
DcWN_00203	11976	8.8	7.59	25.34	9.7	0.85	0.14	Muscle M-line assembly protein unc-89
DcWN_00210	5000	6.99	3.25	4.6	3.95	0.24	0.83	Rolling pebbles, putative
DcWN_00211	4235	18.57	13.41	11.54	12.1	0.66	0.99	Platelet glycoprotein V
DcWN_00233	8308	14.06	3.09	6.32	3.59	0.011	0.43	Insulin-like peptide receptor
DcWN_00245	7865	2.93	1.55	5.98	1.99	0.35	0.089	Chromodomain-helicase-DNA-binding protein 7
DcWN_00251	7225	25.53	43	25.16	9.37	0.61	0.13	Laminin subunit alpha
DcWN_00259	6380	17.47	6.88	19.83	12.88	0.14	0.56	Discs large protein, putative
DcWN_00261	3938	5.16	3.34	5.6	3.14	0.55	0.43	Peroxidasin
DcWN_00263	7660	7.88	2.56	4.31	1.75	0.069	0.18	Chromodomain-helicase-DNA-binding protein 7
DcWN_00269	3202	8.82	3.83	13.35	7.74	0.2	0.45	Integrin beta-PS
DcWN_00270	4792	0.87	0	0.86	2.92	2.60E-08	0.14	Insulin-like peptide receptor
DcWN_00282	7065	44.21	19.13	59.91	44.34	0.19	0.69	Putative DNA helicase Ino80
DcWN_00297	7810	20.03	4.64	12.21	7.15	0.015	0.46	Low-density lipoprotein receptor-related protein
DcWN_00318	3736	9.56	28.61	1.09	0.59	0.13	0.42	Chorion peroxidase, putative
DcWN_00332	4691	7.72	1.69	6.13	2.56	0.012	0.2	Epidermal growth factor receptor
DcWN_00333	5942	8.56	5.83	16.09	16.22	0.6	0.97	Putative ATP-dependent RNA helicase me31b
DcWN_00347	4586	8.23	2.31	1.94	1.17	0.039	0.5	Neurogenic locus notch-like protein protein 1
DcWN_00349	3610	3.74	0.21	5.91	1.87	0.0000049	0.075	Mitogen-activated protein kinase kinase kinase 12
DcWN_00363	5086	14.05	2.95	2.09	1.39	0.009	0.6	Cadherin-related tumor suppressor
DcWN_00367	5509	7	3.98	18.75	1.85	0.41	0.000082	Papilin
DcWN_00377	2795	7.87	4.17	3.92	3.83	0.35	0.94	Modifier of mdg4
DcWN_00382	3754	17.71	8.36	13.87	8.04	0.25	0.45	Guanine-nucleotide-exchange-factor TRIO
DcWN_00385	3731	7.85	8.39	28.68	25.93	1	0.88	Beta-mannosidase, putative
DcWN_00387	3506	1.42	0.98	1.16	3.28	0.64	0.26	ADAM 10
DcWN_00398	6199	28.38	9.78	39.92	24.45	0.086	0.5	Ankyrin-2
DcWN_00403	5803	11.72	2.45	7.51	2.97	0.0089	0.16	TATA-binding protein-associated factor 172
DcWN_00405	3545	14.84	15.62	6.45	5.85	1	0.88	Class B secretin-like G-protein coupled receptor GPRmth5, putative
DcWN_00415	11900	8.49	3.29	19.49	17.27	0.13	0.86	Titin
DcWN_00416	5568	37.88	15.58	20.99	18.01	0.16	0.83	Eukaryotic translation initiation factor 2C 2
DcWN_00433	4665	2.3	1.71	1.87	3.82	0.71	0.52	Ribonuclease III, putative
DcWN_00442	6407	5.59	1.06	3.31	1.37	0.0055	0.19	Ankyrin repeat and KH domain-containing protein mask
DcWN_00443	3896	2.2	1.56	5.42	4.43	0.66	0.79	Contactin
DcWN_00461	10364	2.1	1.48	5.53	32.85	0.64	0.011	Novex-3, putative
DcWN_00463	6976	4.96	4.09	1.9	3.24	0.8	0.69	Protein FAM46A
DcWN_00487	8199	2.76	1.82	2.22	1.63	0.56	0.69	Tyrosine-protein kinase
DcWN_00500	5372	9.73	5.59	10.46	8.94	0.42	0.82	Transcriptional regulator ATRX homolog
DcWN_00506	2477	4.95	4.57	16.45	11.93	0.92	0.67	Protein turtle
DcWN_00519	3915	4.3	2.54	7.42	4.95	0.45	0.59	Formin-like protein
DcWN_00524	3296	5.97	1.22	7.55	9.99	0.0088	0.92	Poly [ADP-ribose] polymerase
DcWN_00525	3582	17.78	6.46	18.89	9.89	0.11	0.36	Serine/threonine-protein kinase N2
DcWN_00533	4172	16.94	15.41	14.77	48.07	0.9	0.15	Protein toll, putative
DcWN_00554	2571	20.63	8.79	13.17	12.93	0.19	0.94	Putative ATP-dependent RNA helicase DDX43
DcWN_00557	3955	3.91	2.54	3.16	3.54	0.56	1	ATP-dependent helicase brm
DcWN_00570	8312	0.78	0.47	1.49	0.74	0.49	0.33	Dynein beta chain, ciliary
DcWN_00592	2921	13	6.76	4.19	3.48	0.33	0.8	Uncharacterized protein
DcWN_00593	9829	1.47	0.39	2.26	1.11	0.034	0.31	Basement membrane-specific heparan sulfate proteoglycan core protein (Fragment)
DcWN_00601	3969	18.92	11.45	27.38	18.12	0.47	0.58	Dynactin subunit 1
DcWN_00611	3527	8.13	2.31	9.56	5.81	0.042	0.5	Stress-activated protein kinase JNK
DcWN_00617	4250	2.6	2.17	1.59	1.44	0.82	0.88	Tankyrase-1
DcWN_00630	4703	5.88	1.29	8.97	2.72	0.012	0.062	CLIP-associating protein
DcWN_00653	4086	0.091	0.2	0	0.33	0.55	0.00074	SWI/SNF-related matrix-associated actin-dependent regulator of chromatin subfamily A containing DEAD/H box 1 homolog
DcWN_00658	3079	1.13	0.59	1.28	1.14	0.39	0.87	Fhos, isoform A
DcWN_00676	2494	4.57	13.91	1.28	1.34	0.13	0.99	Salivary plasminogen activator beta, putative
DcWN_00677	4327	0.82	0.46	2.93	1.49	0.45	0.35	Uncharacterized protein
DcWN_00685	4578	0.95	0.91	0.67	4.3	0.96	0.0096	Fibroblast growth factor receptor
DcWN_00693	2695	1.66	0.79	1.14	0.41	0.3	0.17	Neogenin, putative
DcWN_00698	3730	6.15	6.2	5.9	11.3	1	0.58	Peregrin
DcWN_00704	3075	24.72	12	13.87	9.23	0.27	0.59	Guanine nucleotide exchange factor, putative
DcWN_00708	4698	3.71	4.89	1.59	0.42	0.87	0.045	Dual oxidase
DcWN_00714	4788	16.74	5.35	11.58	8.1	0.065	0.63	Insulin-like peptide receptor
DcWN_00719	5380	2.42	4.03	8.25	6.91	0.63	0.81	Titin
DcWN_00720	6260	14.27	5.31	18.23	6.9	0.11	0.14	Tyrosine-protein phosphatase non-receptor type 23
DcWN_00740	2587	3.56	3.16	2.98	3.2	0.89	1	Tumor necrosis factor receptor-associated factor 6
DcWN_00744	3785	8.72	2.98	12.68	8.32	0.086	0.57	Chaoptin
DcWN_00750	2575	0	0.6	0.97	2.87	0.000052	0.24	Uncharacterized protein
DcWN_00758	9561	12.1	4.51	24.15	22.39	0.11	0.9	SEC14 domain and spectrin repeat-containing protein 1
DcWN_00761	3771	7.26	6.65	18.14	10.12	0.91	0.42	Uncharacterized protein
DcWN_00779	2959	4.2	24.12	2.29	3.3	0.0074	0.85	cGMP-dependent protein kinase, isozyme 1
DcWN_00791	4155	10.93	5.18	1.85	1.55	0.26	0.81	Laminin subunit alpha-1
DcWN_00793	3218	13.18	16.38	12	13.31	0.93	1	26S proteasome non-ATPase regulatory subunit, putative
DcWN_00833	4975	15.52	7.36	17.34	10.44	0.25	0.49	Uncharacterized protein
DcWN_00848	3003	5.87	4.36	5.1	2.61	0.7	0.35	TBC domain-containing protein kinase-like protein
DcWN_00852	9903	13.09	6.23	0.6	0.22	0.26	0.15	Fibropellin-1
DcWN_00854	4208	1.77	0.98	4.17	1.92	0.4	0.27	Dynein beta chain, ciliary
DcWN_00856	6451	12.38	3	7.72	3.91	0.019	0.34	Putative slingshot dual specificity phosphatase
DcWN_00859	3434	10.44	3.95	13.5	5.92	0.13	0.22	SNF-related serine/threonine-protein kinase
DcWN_00860	2846	22.83	25.11	2.33	1.39	1	0.5	Uncharacterized protein
DcWN_00864	4591	7.03	0	0	0	9.40E-16	1	Neurogenic locus notch-like protein protein 1
DcWN_00879	3146	20.24	8.89	15.65	3.89	0.2	0.026	Laminin subunit gamma-1
DcWN_00889	7138	3.24	0.85	2.5	2.91	0.03	1	Steroid receptor-interacting snf2 domain protein, putative
DcWN_00893	8735	7.58	2.99	2.63	1.23	0.14	0.27	Nucleosome-remodeling factor subunit NURF301
DcWN_00901	3430	3.9	1.35	6.03	2.6	0.1	0.22	Discoidin domain receptor, putative
DcWN_00905	3448	34.29	20.03	55.05	46.1	0.44	0.8	PIWI
DcWN_00907	2665	0.047	0	1.32	0.54	0.41	0.23	Dual specificity mitogen-activated protein kinase kinase 7
DcWN_00910	3752	11.75	5.87	13.65	8.78	0.3	0.55	Putative diaphanous
DcWN_00921	4337	8.63	4.13	5.22	5.85	0.26	1	Bromodomain adjacent to zinc finger domain protein 1A
DcWN_00926	3626	19.87	17.91	17.94	16.67	0.89	0.9	Ubiquitin ligase protein MIB2, putative
DcWN_00943	10472	0.85	0.36	0.93	0.14	0.19	0.0022	Dynein heavy chain, cytoplasmic
DcWN_00945	3609	14.18	9.09	27.51	23.85	0.53	0.84	Transmembrane protein C9orf5
DcWN_00966	3295	5.14	2.9	6.73	6.98	0.41	0.99	DNA replication factor Cdt1
DcWN_00970	3236	11.63	4.24	9.99	4.58	0.11	0.26	Protein kinase C iota type
DcWN_00985	4078	36.04	18.42	27.72	18.43	0.31	0.59	Vascular endothelial growth factor receptor 2
DcWN_00998	2766	9.64	2.57	7.57	5.42	0.031	0.66	Tyrosine-protein kinase receptor
DcWN_01012	6446	6.36	2.77	2.29	1.2	0.2	0.37	Neurogenic locus Notch protein
DcWN_01023	4006	5.26	3.53	7.32	4.47	0.58	0.5	Putative ribosomal protein S6 kinase alpha-2
DcWN_01034	3541	12.8	4.3	6.3	2.82	0.08	0.24	Mitogen-activated protein kinase kinase kinase 12
DcWN_01057	3770	11.67	5.7	12.63	9.63	0.28	0.72	TPR repeat-containing protein R13F6.10, putative
DcWN_01087	4722	4.11	10.02	7.17	4.09	0.26	0.44	ATP-dependent helicase brm
DcWN_01090	8252	4.67	0.88	3.45	1.7	0.0054	0.31	Helicase domino
DcWN_01093	5589	2.46	1.46	3	3.26	0.46	1	C4b-binding protein beta chain, putative
DcWN_01099	3830	13.04	2.41	6.69	1.68	0.0045	0.028	ADAM 10
DcWN_01100	3548	2.77	1.45	2.18	3.83	0.35	0.67	Sidestep protein, putative
DcWN_01108	2839	0.8	0.35	3.37	0.68	0.29	0.012	Tyrosine-protein kinase Btk29A
DcWN_01124	3211	0.93	0	0	2.27	3.60E-07	2.90E-09	GH18950
DcWN_01157	2570	4.5	1.87	5.76	2.57	0.18	0.25	Transmembrane 9 superfamily member 4
DcWN_01164	3566	8.74	3.9	10.47	8.19	0.22	0.74	Ankyrin repeat and FYVE domain-containing protein 1
DcWN_01184	3204	14.73	5.99	21.06	7.96	0.16	0.14	Serine/threonine-protein kinase tousled-like 1
DcWN_01195	4282	10.17	7.09	17.08	15.12	0.62	0.86	Serine/threonine-protein kinase Doa
DcWN_01196	2385	6.56	2.55	1.54	3.68	0.14	0.39	Scavenger receptor class B member, putative
DcWN_01204	5292	12.49	1.69	4.86	2.91	0.00068	0.49	Protein polybromo-1
DcWN_01210	2350	19.16	6.25	16.56	7.55	0.071	0.25	Rap guanine nucleotide exchange factor 2
DcWN_01222	4129	18.13	7.98	5.71	1.2	0.2	0.012	Furrowed, putative
DcWN_01239	2230	0	0.19	1.31	0.12	0.037	0.00071	Longitudinals lacking protein, isoforms N/O/W/X/Y
DcWN_01240	4760	4.2	2.18	3	0.99	0.33	0.089	Rolling pebbles, putative
DcWN_01275	2660	14.32	9.94	2.2	1.21	0.62	0.43	Ankyrin repeat-containing protein, putative
DcWN_01276	4511	5.93	19.46	3.09	3.99	0.1	0.94	Mitogen-activated protein kinase ERK-A, putative
DcWN_01284	2134	15.26	8.53	6.02	5.03	0.4	0.81	Receptor tyrosine kinase, putative
DcWN_01286	2619	26.95	31.18	23	33.08	0.99	0.85	ATP-dependent RNA helicase Ddx1
DcWN_01306	4902	10.05	6.32	18.7	22.42	0.51	0.99	1-phosphatidylinositol 4,5-bisphosphate phosphodiesterase
DcWN_01319	5058	27.73	27.63	22.85	25.7	0.99	1	Pre-mRNA-splicing ATP-dependent RNA helicase prp28, putative
DcWN_01342	3391	4.14	0.75	4.41	2.34	0.0052	0.38	Putative uncharacterized protein
DcWN_01345	2646	27.88	16.89	17.5	12.29	0.47	0.64	SAX, putative
DcWN_01355	2696	1.02	0.51	1.51	2.47	0.36	0.75	Grain
DcWN_01358	2758	2.79	1.85	1.31	0.84	0.58	0.59	Uncharacterized protein
DcWN_01359	2966	20.83	9.18	59.07	39.73	0.21	0.6	Peroxinectin, putative
DcWN_01363	2129	1.44	1.98	2.07	3.84	0.85	0.62	Uncharacterized protein
DcWN_01380	2354	9.87	5.88	14.8	13.28	0.46	0.87	Ankyrin repeat-containing protein, putative
DcWN_01389	3377	26.41	35.26	24.74	26.61	0.86	1	Raf homolog serine/threonine-protein kinase phl
DcWN_01399	3275	14.58	5.66	16.14	15.87	0.14	0.95	Alpha-mannosidase 2
DcWN_01402	2848	4.55	10.53	11.63	11.91	0.3	0.98	L-asparaginase
DcWN_01403	3453	11.52	3.55	10.4	5.87	0.057	0.43	Forkhead box protein K1
DcWN_01427	2366	11.32	10	8.8	28.25	0.87	0.16	DEAD box ATP-dependent RNA helicase, putative
DcWN_01431	3480	9.52	4.9	6.03	4.29	0.32	0.65	Spermatogenesis-associated protein 13 (Fragment)
DcWN_01464	4910	4.29	3.15	5.72	5.18	0.68	0.88	Titin
DcWN_01466	26540	7.2	7.59	23.17	15.59	1	0.6	Twitchin
DcWN_01468	2277	6.03	5.55	2.79	4.98	0.92	0.65	Suppressor of hairless protein
DcWN_01476	3584	8.06	1.67	2.94	1.34	0.009	0.27	Ephrin type-B receptor 2, putative
DcWN_01492	2617	1.93	0.48	3.37	1.81	0.035	0.4	Multiple epidermal growth factor-like domains 8
DcWN_01504	3783	0.85	0.49	0.025	0.4	0.48	0.0076	Brother of CDO
DcWN_01506	5247	10.11	9.54	7.29	6.56	0.94	0.87	Pleckstrin-like proteiny domain-containing family G member 1
DcWN_01508	3862	42.76	22.32	40.59	43.01	0.33	1	Signal transducer and activator of transcription 5B, putative
DcWN_01509	4134	6.47	2.63	4.71	4.01	0.16	0.82	Neuron navigator 2
DcWN_01513	9902	3.08	1.42	4.16	1.12	0.24	0.037	Basement membrane-specific heparan sulfate proteoglycan core protein (Fragment)
DcWN_01541	4322	9.51	15.28	7.41	12.12	0.67	0.73	Fasciclin-2, putative
DcWN_01554	3598	0.99	0.52	1.55	0.4	0.38	0.046	Uncharacterized protein
DcWN_01567	3045	27.94	25.98	29.62	32.72	0.92	1	P70 ribosomal protein S6 kinase
DcWN_01570	1729	1.6	0.56	3.89	2.01	0.13	0.37	Fork-head box J2/3 transcription factor (Fragment)
DcWN_01595	2701	13.91	5.33	15.43	10.62	0.13	0.62	Protein tramtrack, alpha isoform
DcWN_01608	3456	0.26	1.99	9.18	6.85	0.0029	0.7	Mitogen-activated protein kinase ERK-A, putative
DcWN_01609	3943	32.86	24.17	39.89	23.2	0.68	0.45	L(3)82Fd, isoform B
DcWN_01619	3640	21.94	22.14	26.27	16.04	1	0.5	85 kDa calcium-independent phospholipase A2
DcWN_01637	2611	20.2	9.78	29.52	23.33	0.27	0.75	Mannosyl-oligosaccharide alpha-1,2-mannosidase isoform A
DcWN_01643	2271	6.21	2.14	4.66	1.25	0.094	0.042	Poly-glutamine tract binding protein 1
DcWN_01649	2214	12.95	10	10.29	11.42	0.74	1	Putative uncharacterized protein
DcWN_01657	7295	3.6	4.39	5.27	8.52	0.95	0.74	Low-density lipoprotein receptor, putative
DcWN_01658	3100	6.27	1.76	8.58	2.83	0.041	0.086	Serpent
DcWN_01663	4491	5.96	11.36	6.06	9.68	0.48	0.75	Protein ECT2
DcWN_01667	2320	14.19	4.68	19.1	15.27	0.075	0.76	ATP-dependent RNA helicase abstrakt
DcWN_01710	4031	1.96	1.14	2.49	3.18	0.45	0.95	Alpha-mannosidase, putative
DcWN_01714	6284	1.55	1.65	4.85	3.26	1	0.6	Protein slit
DcWN_01745	3008	24	27.7	10.4	13.41	1	0.94	Protein kinase DC2
DcWN_01750	2767	5.1	3.98	6.04	10.56	0.75	0.66	Dorsal 1C
DcWN_01759	1719	5.99	6.13	11.77	6.5	1	0.42	Serine/threonine-protein kinase PFTAIRE-1
DcWN_01771	3827	3.2	0.46	1.44	3.23	0.0016	0.44	Lysosomal alpha-mannosidase
DcWN_01773	2736	10.16	3.93	9.99	7	0.14	0.64	Putative uncharacterized protein
DcWN_01783	3371	8.15	3.31	13.54	14.01	0.16	0.98	Uncharacterized protein
DcWN_01787	2088	0.03	1.29	10.78	3.55	0.000033	0.086	Katanin p60 ATPase-containing subunit A1
DcWN_01826	2500	5.32	14.23	12.68	13.59	0.2	1	Importin subunit alpha
DcWN_01856	2969	9.32	2.3	9.33	4.19	0.022	0.24	Multiple epidermal growth factor-like domains 8
DcWN_01866	3197	8.49	26.27	0.29	0.33	0.12	1	Orphan nuclear receptor nr6a1, putative
DcWN_01883	3550	10.28	16.97	7.72	8.04	0.64	0.99	Scavenger receptor class B member, putative
DcWN_01915	6211	7.53	0.71	2.62	1.14	0.000067	0.23	Low-density lipoprotein receptor-related protein
DcWN_01930	4743	8.74	9.2	11.42	16.05	1	0.87	Piwi-like protein 1
DcWN_01964	1725	14.3	19.15	11.89	15.1	0.86	0.95	General control of amino acid synthesis protein 5-like 2
DcWN_01988	2912	15.15	10.31	21.72	13.26	0.6	0.5	Homeotic protein female sterile
DcWN_01990	2747	6.35	4.1	8.88	4.53	0.55	0.35	Uncharacterized protein
DcWN_01999	4500	1.4	0.84	5.76	1.02	0.48	0.0046	Unc-89, isoform B
DcWN_02011	2219	15.88	77.79	5.56	3.76	0.017	0.61	HR3 isoform A
DcWN_02055	3500	57.36	49.62	47.68	48.3	0.85	0.97	Saxophone
DcWN_02065	2716	5.12	5.86	7.43	9.8	1	0.92	Protein bric-a-brac 1
DcWN_02081	14497	15.23	12.63	16.57	12.14	0.81	0.68	Dynein heavy chain, cytoplasmic
DcWN_02096	1870	1.62	0.63	2.51	0.55	0.19	0.024	Caspase-1, putative
DcWN_02112	2543	4.79	4.59	4.21	6.43	0.95	0.8	Decapentaplegic protein
DcWN_02129	3432	2.57	2.93	5.61	4.38	1	0.74	Uncharacterized protein
DcWN_02162	3670	10.62	5.76	21.88	15.91	0.37	0.67	Uncharacterized protein
DcWN_02165	8142	13.31	9.73	9.24	9.6	0.68	0.99	DEAD box ATP-dependent RNA helicase, putative
DcWN_02176	4067	16.86	6.09	29.59	37.75	0.1	0.95	Mitogen-activated protein kinase kinase kinase 4
DcWN_02177	2922	7.16	8.1	6.8	4.76	1	0.64	Ras-like protein 2
DcWN_02181	3241	2.23	2.13	5.35	4.37	0.95	0.79	Zinc finger protein, putative
DcWN_02191	3878	1.93	1.82	3.77	2.82	0.94	0.7	Uncharacterized protein
DcWN_02210	1770	12.87	4.65	12.35	9.05	0.11	0.68	cAMP-dependent protein kinase catalytic subunit, putative
DcWN_02213	3278	32.05	19.14	1.91	17.94	0.45	0.00084	Ecdysone-inducible protein E75
DcWN_02236	2688	8.08	14.81	16.45	22.92	0.53	0.88	Uncharacterized protein
DcWN_02252	3343	0.45	0.48	2.1	1.79	1	0.83	Putative uncharacterized protein
DcWN_02255	3404	17.37	29.24	0.37	0.13	0.61	0.24	Peroxidase
DcWN_02275	2071	43.71	45.91	40.93	48.98	1	1	Importin subunit alpha
DcWN_02283	1834	2.1	2.52	2.43	5.01	0.97	0.52	Uncharacterized protein
DcWN_02299	4083	6.63	2.7	4.81	3.62	0.16	0.71	Protein turtle
DcWN_02301	1723	64.5	26.1	122.82	57.67	0.15	0.27	Uncharacterized protein
DcWN_02339	3484	0	0	0.43	0.76	1	0.7	Peroxidasin
DcWN_02351	4101	0.63	0.61	1.12	1.49	0.96	0.92	SEC14 domain and spectrin repeat-containing protein 1
DcWN_02353	2452	43.38	24.33	51.41	46.38	0.4	0.87	Importin subunit alpha
DcWN_02378	1892	27.34	8.42	16.55	6.28	0.057	0.14	Pdz domain containing guanine nucleotide exchange factor, pdz-gef, putative
DcWN_02385	2002	2.59	3.88	2.97	8.15	0.75	0.27	Putative uncharacterized protein
DcWN_02395	2131	19.43	13.21	22.73	23.66	0.6	0.99	Protein pellino
DcWN_02399	3175	152.07	80.39	106.21	199.93	0.34	0.59	Longitudinals lacking protein, isoform G
DcWN_02415	2401	10.43	7.6	5.99	4.01	0.68	0.6	Uncharacterized protein
DcWN_02421	3293	8.93	4.71	8.23	5.25	0.34	0.55	Ankyrin repeat domain-containing protein 50
DcWN_02426	2649	2.97	1.9	4.73	4.99	0.55	1	Tyrosine-protein kinase pr2, putative
DcWN_02431	2082	8.95	6.75	10.45	9.48	0.72	0.88	Alpha-mannosidase, putative
DcWN_02454	1844	1.31	0.77	1.86	2.46	0.51	0.93	Activin receptor type-2B (Fragment)
DcWN_02467	2577	15	14.34	18.69	24.12	0.95	0.94	Serine-threonine protein kinase, plant-type, putative
DcWN_02482	2910	16.49	22.52	18.62	10.42	0.84	0.42	Scavenger receptor class B member, putative
DcWN_02493	2773	7.33	6.74	43.02	15.8	0.91	0.12	Uncharacterized protein
DcWN_02494	3305	4.01	3.08	4.27	3.14	0.74	0.69	E3 ubiquitin-protein ligase mind-bomb
DcWN_02502	2274	15.24	7.44	23.42	22.78	0.28	0.94	Tripsin, putative
DcWN_02546	2905	34.94	19.73	26.48	34.3	0.4	0.94	Putative ATP-dependent RNA helicase DDX10
DcWN_02551	2293	1.84	1.16	0	1.07	0.55	0.000016	EIF 2a kinase
DcWN_02580	3367	2.74	1.58	5.51	2.73	0.44	0.32	Homeodomain-interacting protein kinase 2
DcWN_02583	1887	2.07	0.4	0	0.98	0.014	0.00011	Protein crumbs
DcWN_02587	2026	7.5	6.5	6.39	5.91	0.86	0.9	Mitogen-activated protein kinase ERK-A, putative
DcWN_02588	1753	10.77	12.53	4.47	8.62	0.99	0.58	Protein 60A
DcWN_02589	4300	4.22	2.39	2.73	2.01	0.41	0.69	SWI/SNF-related matrix-associated actin-dependent regulator of chromatin subfamily A containing DEAD/H box 1 homolog
DcWN_02590	2875	43.71	58.31	33.62	70.82	0.86	0.48	Insulin-like growth factor-binding protein complex acid labile chain
DcWN_02603	3871	2.2	2.29	1.53	4.17	1	0.28	Tyrosine-protein kinase receptor
DcWN_02610	2706	24.69	11.45	21.38	15.53	0.24	0.67	Tyrosine-protein kinase shark, putative
DcWN_02613	4212	1.36	0.46	8.56	3.12	0.1	0.12	Myosin light chain kinase, smooth muscle
DcWN_02616	1650	45.15	22.23	28.96	18.35	0.28	0.54	Lachesin
DcWN_02624	3607	3.77	1.32	0.6	0.56	0.1	0.92	Ephrin receptor
DcWN_02626	2176	6.42	12.02	6.63	14.79	0.51	0.43	Katanin p60 ATPase-containing subunit, putative
DcWN_02638	3195	6.31	4.23	6	1.28	0.58	0.013	Laminin subunit alpha
DcWN_02661	2326	11.11	3.7	7.2	3.91	0.08	0.4	Medea
DcWN_02666	2901	4.58	2.86	3.23	2.23	0.51	0.63	ATP-dependent RNA helicase DDX42
DcWN_02668	2574	12.98	12.66	15.47	20.44	0.97	0.92	Zinc finger protein 100
DcWN_02689	1794	13.28	4.12	9.8	4.57	0.061	0.27	Dual specificity protein phosphatase
DcWN_02698	3644	4.73	7.13	0.36	0.42	0.74	1	Chorion peroxidase, putative
DcWN_02709	5050	3.09	1.38	4.63	1.77	0.22	0.15	Fhos, isoform A
DcWN_02710	4794	0	0	0	0.018	1	0.62	Titin, putative
DcWN_02712	2237	9.82	7.75	3.38	4.74	0.76	0.88	Putative broad
DcWN_02714	3723	20.75	8.25	55.56	23.86	0.15	0.21	Probable ATP-dependent RNA helicase DDX17
DcWN_02764	7854	12.65	3.5	4.74	2.16	0.035	0.26	Chromodomain-helicase-DNA-binding protein 7
DcWN_02795	3162	17.73	14.8	23.37	21.92	0.81	0.91	Mannosyl-oligosaccharide 1,2-alpha-mannosidase IB
DcWN_02803	2394	7.02	5.58	6.49	4.11	0.77	0.54	Putative VPS9-ankyrin repeat-containing protein
DcWN_02804	2236	10.66	10.72	16.54	12.55	0.99	0.71	Uncharacterized protein
DcWN_02820	3242	52.76	31.15	52.74	55.32	0.44	0.99	Dolichyl-diphosphooligosaccharide--protein glycosyltransferase 63 kDa subunit, putative
DcWN_02850	1944	37.91	33.69	19.69	67.58	0.88	0.12	RAC serine/threonine-protein kinase
DcWN_02856	4631	1.23	1.29	7.03	2.29	1	0.083	Dynein beta chain, ciliary
DcWN_02857	2215	7.47	6.07	5.03	3.69	0.79	0.69	Putative uncharacterized protein
DcWN_02864	1776	4.24	3.37	5.49	5.92	0.78	1	Disheveled-associated activator of morphogenesis 1
DcWN_02881	6161	26.41	16.04	31.34	21.86	0.47	0.63	Serine/threonine-protein kinase MARK2, putative
DcWN_02886	2991	29.56	36.07	53.15	49.38	0.95	0.9	Lysosomal alpha-mannosidase
DcWN_02890	6356	63.44	71.04	71.92	71.14	1	0.95	Nidogen-2 (Fragment)
DcWN_02945	3677	44.16	13.02	29.54	9.2	0.046	0.066	Ankyrin repeat domain-containing protein 17
DcWN_02968	2837	4.11	3.01	5.66	5.26	0.69	0.9	Grain
DcWN_02983	1734	7.26	9.68	6.8	8.32	0.86	0.98	Uncharacterized protein
DcWN_02990	2131	4.51	1.62	5.7	1.56	0.12	0.045	Nemo, isoform E
DcWN_03004	4773	19.16	6.68	10.87	7.47	0.09	0.62	Peroxidasin
DcWN_03046	4172	1.15	1.23	4.36	1.63	1	0.14	Fibrillin-2
DcWN_03056	2763	3.32	0	5.69	1.98	4.30E-11	0.11	Uncharacterized protein
DcWN_03078	2090	12.13	13.69	1.58	0.93	1	0.51	Sushi, von Willebrand factor type A, EGF and pentraxin domain-containing protein 1
DcWN_03079	2577	24.69	1.51	0.99	1.01	0.0000032	0.98	Eukaryotic translation initiation factor 4A isoform 1B
DcWN_03088	4549	0.46	0.19	0.17	0.15	0.23	0.91	Putative steroid receptor-interacting snf2 domain protein
DcWN_03097	3695	8.45	6.73	6.86	3.55	0.77	0.35	Chromodomain-helicase-DNA-binding protein 1
DcWN_03167	5404	0.5	0.13	1.11	1.18	0.05	1	Putative ATP-dependent RNA helicase me31b
DcWN_03169	2077	3.16	1.66	3.17	1.48	0.36	0.3	Uncharacterized protein
DcWN_03173	2011	7.21	3.01	5.1	4.09	0.18	0.77	Fidgetin-like protein 1
DcWN_03189	3438	86.21	86.81	140.91	277.9	0.99	0.54	Uncharacterized protein
DcWN_03219	4639	10.16	4.64	2.07	2.27	0.23	1	Brother of CDO
DcWN_03244	5540	1.28	0.59	1.62	0.48	0.26	0.066	TATA-binding protein-associated factor 172
DcWN_03256	4413	19.24	12.26	20.09	14.11	0.53	0.63	Putative uncharacterized protein
DcWN_03282	2813	2.09	1.44	4.12	4.29	0.63	0.99	Calcium-independent protein kinase C
DcWN_03297	3811	1.29	0.2	2.35	8.14	0.0039	0.13	Mitogen-activated protein kinase kinase kinase 9
DcWN_03315	2882	5.54	1.86	5.76	4.84	0.086	0.81	Rho/RAC guanine nucleotide exchange factor, putative
DcWN_03350	1410	1.63	0.32	4.64	2.01	0.023	0.24	Serine protease H2
DcWN_03351	2224	8.93	9.41	9.47	10.8	1	1	Disheveled-associated activator of morphogenesis, putative
DcWN_03369	3969	0.55	0.5	1.61	3.02	0.93	0.61	Fibroblast growth factor receptor
DcWN_03379	1687	7.57	6.74	9.63	10.98	0.88	1	Probable ATP-dependent RNA helicase DDX49
DcWN_03387	2511	7.66	2.5	9.9	14.04	0.076	0.86	CG31665, isoform B
DcWN_03391	2304	1.63	3.13	2.48	5.28	0.49	0.49	Uncharacterized protein
DcWN_03406	3168	55.18	31.19	2.18	1.51	0.4	0.64	Serine protease H82
DcWN_03412	1898	21.91	4.06	19.02	12.03	0.0047	0.54	Chorion peroxidase
DcWN_03458	2193	5.57	5.64	1.16	1.04	1	0.88	Serine protease P54
DcWN_03464	1910	5.45	2.35	5.73	5.53	0.21	0.93	Cyclin-dependent kinase 5 activator 1, putative
DcWN_03467	1542	31.74	28.92	12.16	21.39	0.9	0.66	Proliferating cell nuclear antigen
DcWN_03478	2449	4.1	2.24	3.69	5.31	0.39	0.85	Putative uncharacterized protein
DcWN_03481	1979	3.68	0.66	2.32	3.72	0.0071	0.76	Mahya
DcWN_03489	2366	24.01	8.1	23.75	20.09	0.081	0.81	Chromatin-remodeling complex ATPase chain Iswi
DcWN_03510	4894	16.66	12.25	22.41	21.99	0.68	0.94	Sterile alpha and TIR motif-containing protein 1
DcWN_03534	3202	1.19	0.15	0.33	0.78	0.0021	0.48	Down syndrome cell adhesion molecule, putative
DcWN_03536	2636	0	0	0.65	0.1	1	0.015	Uncharacterized protein
DcWN_03539	1414	14.9	8.65	6.89	3.97	0.44	0.46	Shifted
DcWN_03547	4108	12.67	20.21	16.61	18.68	0.67	1	GTP-binding protein Rheb
DcWN_03554	3087	4.6	0.5	2.65	1.09	0.0003	0.2	Discs large protein, putative
DcWN_03586	1582	12.64	3.49	7.8	4.03	0.039	0.36	SAX, putative
DcWN_03601	8521	3.29	2.21	4.03	3.54	0.58	0.85	Tyrosine-protein kinase
DcWN_03641	1905	0.44	0.89	0.93	1.48	0.53	0.79	GRB2-associated-binding protein, putative
DcWN_03656	2328	3.41	3.09	4.15	7.11	0.9	0.69	Ribosomal protein S6 kinase
DcWN_03666	2127	0.16	0	1.66	2.09	0.049	0.97	Dynein beta chain, ciliary, putative
DcWN_03690	3701	81.29	35.04	50.02	23.54	0.19	0.27	Thrombospondin-3, putative
DcWN_03694	2255	23.17	60.24	1.46	1.14	0.21	0.75	Uncharacterized protein
DcWN_03720	3415	3.98	0.78	2.79	1.46	0.0078	0.38	Tyrosine-protein kinase receptor
DcWN_03725	3348	57.53	11	37.21	22.89	0.0051	0.51	Neuroglian
DcWN_03740	1739	18.73	9.38	17.08	17.23	0.3	0.97	Erk1/2
DcWN_03762	1822	3.64	7.02	0.41	0.27	0.48	0.68	Chaoptin
DcWN_03782	2631	3.16	1.13	0.53	0.28	0.11	0.46	Putative ferric-chelate reductase 1-like protein
DcWN_03798	1486	1.42	1.93	2.47	9.61	0.87	0.09	Cell division protein kinase 7
DcWN_03806	1306	0.071	0.026	40.57	14.64	0.87	0.12	Serine protease snake
DcWN_03817	4402	16.78	8.49	9.05	7.58	0.3	0.81	Tyrosine-protein kinase Btk29A
DcWN_03854	3128	24	8.25	14.85	9.69	0.086	0.57	Integrin beta-PS
DcWN_03856	2783	3.2	2.02	1.53	5.16	0.54	0.15	Uncharacterized protein
DcWN_03861	2516	129.03	53.44	56.98	49.03	0.17	0.83	Serine protease P53
DcWN_03866	2879	4.49	0.67	0.85	1.3	0.0019	0.82	PIWI
DcWN_03885	3864	10.24	20.79	10.4	16.67	0.42	0.75	DNA repair and recombination protein RAD54-like
DcWN_03886	3443	59.01	21.26	62.81	32.96	0.1	0.36	Draper
DcWN_03914	4463	8.4	4.03	6.92	5.84	0.27	0.81	Tankyrase-1
DcWN_03916	4184	14.61	8.12	33.02	19.8	0.39	0.48	Shaggy
DcWN_03917	3831	6.56	2.06	6.92	2.57	0.064	0.13	Putative protein tag-53
DcWN_03920	1567	14.91	12.26	40.45	29.17	0.8	0.66	Cathepsin B
DcWN_03929	7806	0.31	0	3.06	1.85	0.0000018	0.49	Dynein beta chain, ciliary
DcWN_03940	2878	9.2	2.08	1.87	0.21	0.014	0.00075	Neurogenic locus notch-like protein protein 1
DcWN_03942	8267	0.12	0	0	0.065	0.00053	0.05	Dynein heavy chain, cytoplasmic
DcWN_03951	2187	60.98	10.6	84.05	38.01	0.003	0.24	Bm8 interacting protein 2d-4
DcWN_03960	2716	13.33	3.89	16.81	16.52	0.046	0.95	Vasa-like (Fragment)
DcWN_03962	3865	47.7	20.48	34.73	38.69	0.19	1	Chorion peroxidase
DcWN_03963	3035	11.63	1.58	1.48	0.32	0.00077	0.025	Dumpy
DcWN_03971	2038	3.83	1.54	7.65	10.9	0.17	0.86	Cysteine endopeptidase
DcWN_03972	3256	1.09	0.66	0.27	0.54	0.51	0.62	Pleckstrin-like proteiny domain-containing family G member 1
DcWN_03983	2566	11.73	1.48	3.63	1.67	0.00052	0.27	Tenascin major
DcWN_04017	3781	0.47	2.63	1.06	0.85	0.012	0.79	Uncharacterized protein
DcWN_04032	3044	6.51	4.88	3.41	7.71	0.71	0.42	Zinc finger protein DHHC domain containing protein, putative
DcWN_04039	3749	2.57	1.97	10.88	1.86	0.74	0.0035	Fibrillin-2
DcWN_04062	1400	13.17	8.09	7.69	7.38	0.49	0.93	Caspase-1
DcWN_04071	2799	30.89	21.03	22.1	17.41	0.6	0.75	Protein singed
DcWN_04085	2236	1.76	1.67	3.36	4.24	0.95	0.96	Tyrosine-protein kinase Src64B
DcWN_04104	2384	20.37	10	19.54	22.43	0.28	1	Fem-1 homolog B-like protein
DcWN_04129	6008	2.5	1.62	5.07	4.64	0.55	0.89	Cyclin dependent kinase 2
DcWN_04140	2317	3	3.49	3.82	8.08	0.99	0.49	ATP-dependent RNA helicase DDX24
DcWN_04142	2328	33.97	13.65	24.37	28.59	0.15	1	ATP-dependent RNA helicase DDX54
DcWN_04152	1756	32.09	44.38	24.94	17.12	0.82	0.62	Uncharacterized protein
DcWN_04153	3479	1.24	4.03	0.08	0.93	0.11	0.0037	Chorion peroxidase, putative
DcWN_04180	3027	52.94	21.24	46.61	33.8	0.15	0.66	Lysosomal alpha-mannosidase
DcWN_04185	8889	8.88	1.61	6.49	1.95	0.0039	0.059	Helicase, putative
DcWN_04189	2675	2.19	0.26	3.17	0.46	0.00088	0.0022	Uncharacterized protein
DcWN_04198	2610	33.56	36.58	79.55	93.17	1	1	Protein croquemort
DcWN_04213	3478	2.46	0.79	1.45	0.51	0.079	0.13	Chromodomain helicase DNA binding protein
DcWN_04263	2341	6.34	17.62	6.56	2.22	0.18	0.1	Ftz transcription factor 1
DcWN_04268	2991	17.14	5.81	21	19	0.083	0.88	Annulin
DcWN_04283	1897	0.1	0	0	0.1	0.21	0.27	Putative uncharacterized protein
DcWN_04293	2239	9.19	8.47	10.42	9.47	0.92	0.88	Ras-related protein Rap-2a
DcWN_04306	1834	1.12	0.89	5.57	5.74	0.81	0.98	GTP-binding protein Di-Ras2, putative
DcWN_04334	2455	13.42	3.1	35.93	20.5	0.016	0.44	Titin
DcWN_04360	3281	2.28	1.66	3.52	2.76	0.69	0.75	Poly [ADP-ribose] polymerase
DcWN_04367	1598	4.6	3.76	7.67	6.44	0.81	0.81	Uncharacterized protein
DcWN_04419	1881	36.81	25.95	30.59	32.65	0.64	1	NF-kappa-B inhibitor alpha, putative
DcWN_04432	1135	22.96	32.9	21.95	42.24	0.79	0.57	Ral
DcWN_04435	1631	9.56	6.67	5.66	4.88	0.63	0.83	Uncharacterized protein
DcWN_04458	2703	4.01	3.23	3.28	5.42	0.78	0.72	Putative Neurospecific receptor kinase protein
DcWN_04459	2078	5.76	1.41	4.87	4.42	0.024	0.89	E3 SUMO-protein ligase PIAS1
DcWN_04473	1238	6.96	3.91	5.88	6.72	0.41	1	Putative uncharacterized protein
DcWN_04501	3827	17.19	9.5	7.01	11.59	0.38	0.72	Putative uncharacterized protein GLEAN_13476-OG9450
DcWN_04524	1585	6.57	3.36	5.15	4.98	0.33	0.94	1-phosphatidylinositol-4,5-bisphosphate phosphodiesterase epsilon-1 (Fragment)
DcWN_04542	4848	0.35	0.41	0	1.51	1	2.70E-09	Transcriptional regulator ATRX homolog
DcWN_04561	6548	3.86	3.08	3.59	2.6	0.77	0.67	Steroid receptor-interacting snf2 domain protein, putative
DcWN_04577	2904	3.34	2.39	4.68	4.9	0.66	0.99	Dual specificity mitogen-activated protein kinase kinase 7
DcWN_04582	2075	37.13	48.53	31.68	56.52	0.88	0.64	AAA+-type ATPase
DcWN_04594	963	5.86	16.36	0.048	1.17	0.18	0.014	Putative uncharacterized protein
DcWN_04601	2211	16.81	9.05	15.99	15.18	0.36	0.92	Tyrosine-protein kinase transmembrane receptor Ror
DcWN_04613	3556	4.74	2.79	2.7	1.66	0.45	0.52	Ephrin type-B receptor 2, putative
DcWN_04616	6643	3.11	1.44	9.63	1.66	0.24	0.0035	Muscle M-line assembly protein unc-89
DcWN_04620	2514	15.59	8.46	16.79	17.82	0.37	1	Sumo ligase
DcWN_04627	1983	7.24	1.85	3.88	1.01	0.028	0.039	Nemo, isoform E
DcWN_04629	2173	1.94	2.75	3.31	3.17	0.81	0.93	Decapentaplegic protein
DcWN_04642	1766	3.23	1.56	3.21	3.11	0.3	0.94	Hemicentin, putative
DcWN_04648	1767	6.98	2.01	8.64	8.85	0.049	0.98	Cyclin-dependent kinase 8
DcWN_04677	2738	17.44	6.69	21.57	9.98	0.13	0.26	3-phosphoinositide-dependent protein kinase 1
DcWN_04689	3726	1.59	1.38	4.45	2.91	0.87	0.58	C4b-binding protein beta chain, putative
DcWN_04693	2311	5.79	6.55	2.69	4.35	1	0.75	Protein toll (Fragment)
DcWN_04702	1721	8.39	2.31	13.78	7.97	0.039	0.45	Torso
DcWN_04751	1734	8.95	10.58	0	0.73	0.98	0.0011	Uncharacterized protein
DcWN_04753	5505	9.39	3.7	9.17	7.84	0.14	0.82	Tyrosine-protein kinase receptor
DcWN_04773	1699	32.21	22.89	36.98	28.11	0.65	0.71	ER degradation-enhancing alpha-mannosidase-like 3
DcWN_04781	1873	11.1	4.13	2.7	3.53	0.12	0.94	Limbic system-associated membrane protein, putative
DcWN_04841	1477	14.84	16.93	15.17	18.2	1	0.99	Cyclin dependent kinase 9
DcWN_04877	1748	5.82	3.64	1.94	7.95	0.52	0.073	Fork-head box J2/3 transcription factor (Fragment)
DcWN_04885	2063	10.61	4.32	7.26	5.83	0.16	0.77	Uncharacterized protein
DcWN_04889	1947	3.93	4.31	4.55	4.38	1	0.93	Agrin
DcWN_04963	2367	12.01	6.64	1.35	0.41	0.39	0.091	Salivary plasminogen activator beta, putative
DcWN_04972	1621	7.21	3.11	20.81	4.75	0.2	0.017	Ankyrin repeat domain-containing protein 33B
DcWN_04977	1838	3.81	4.13	4.75	5.86	1	0.98	Uncharacterized protein
DcWN_05034	4775	2.13	2.06	2.91	2.66	0.97	0.89	CLIP-associating protein
DcWN_05040	2284	0.14	0	0	0.15	0.064	0.066	Zinc finger protein DHHC domain containing protein, putative
DcWN_05045	1133	7.28	5.34	4.96	5.97	0.69	0.99	Probable ATP-dependent RNA helicase DDX52
DcWN_05046	1660	3.81	2.85	4.86	11.76	0.71	0.37	Ras-like protein 1
DcWN_05069	2301	25.13	22.82	29.12	25.83	0.9	0.86	Calcium/calmodulin-dependent protein kinase type 1G, putative
DcWN_05101	2128	1.25	2.68	4.97	1.76	0.4	0.12	Gastrula zinc finger protein XlCGF46.1 (Fragment)
DcWN_05105	3880	0.44	0	0.83	1	0.000019	0.99	Neogenin, putative
DcWN_05112	2135	0.16	0.74	6.06	2.77	0.08	0.27	Dynein beta chain, ciliary, putative
DcWN_05136	1749	4.96	3.24	7.83	5.26	0.57	0.6	Discoidin domain-containing receptor 2, putative
DcWN_05156	2633	30.9	34.26	55.95	87.5	1	0.77	Uncharacterized protein
DcWN_05178	2381	1.25	13.62	34.06	10.48	0.00017	0.064	Uncharacterized protein
DcWN_05197	2491	6.97	2.25	9.03	4.33	0.073	0.29	Longitudinals lacking protein, isoforms N/O/W/X/Y
DcWN_05199	1985	1.01	2.75	1.66	7.22	0.22	0.059	Ankyrin repeat protein, putative
DcWN_05220	3150	2.51	4.16	11.55	0	0.64	1.30E-16	GH18950
DcWN_05228	2869	33.98	72.58	39.54	49.12	0.37	0.97	Microtubule-associated protein RP/EB family member 3
DcWN_05253	1521	0.1	2.68	25.32	11.59	0.00003	0.26	GJ23977 (Fragment)
DcWN_05255	2421	5.89	1.54	4.56	2.15	0.032	0.29	1-phosphatidylinositol-4,5-bisphosphate phosphodiesterase epsilon-1
DcWN_05258	1759	1.64	0.35	0.84	3.68	0.026	0.071	Putative ATP-dependent RNA helicase DDX5 (Fragment)
DcWN_05292	1743	36.91	8.48	44.93	19.67	0.014	0.22	Retinoid X receptor isoform A long
DcWN_05302	1848	1.81	1.4	1.78	1.3	0.77	0.71	DNA repair and recombination protein RAD26, putative
DcWN_05305	1417	9.1	4.34	19.02	15.56	0.27	0.79	Scavenger receptor acting in neural tissue and majority of rhodopsin is absent, isoform A
DcWN_05326	1518	103.27	8.42	12.75	27.24	0.000021	0.47	Scavenger receptor class B member, putative
DcWN_05331	3363	2.51	0.71	0	1.59	0.048	3.80E-08	Discoidin domain receptor, putative
DcWN_05339	2010	0.79	0.67	2.17	4.08	0.89	0.62	Osbpl1a, putative
DcWN_05343	2068	17.14	17.92	17.16	19.45	1	1	Uncharacterized protein
DcWN_05365	1184	5.55	9.04	9.01	22.09	0.66	0.35	Putative uncharacterized protein
DcWN_05385	1867	4.17	1.83	3.26	2.72	0.22	0.81	Protein phosphatase 1 regulatory subunit 16A
DcWN_05395	5877	1.1	0.18	0.45	0.5	0.005	1	Dynein heavy chain, cytoplasmic
DcWN_05402	3822	4.24	2.19	3.62	4.34	0.33	0.99	1-phosphatidylinositol-4,5-bisphosphate phosphodiesterase, putative
DcWN_05430	2805	0.49	0.1	0.76	0.15	0.047	0.03	Hipk, putative
DcWN_05439	2887	80.93	96.55	73.25	100.95	0.97	0.89	Putative Rho1
DcWN_05470	2552	174.39	207.42	34.87	14.76	0.97	0.2	Inhibitor of growth protein 1
DcWN_05506	1857	7.33	3.66	6.82	1.01	0.3	0.002	Uncharacterized protein
DcWN_05519	3873	6.57	3.48	8	2.9	0.35	0.12	Activated CDC42 kinase 1
DcWN_05529	2005	23.54	12.08	30.38	18.23	0.32	0.49	Vacuolar protein sorting 4
DcWN_05554	1576	6.08	3.88	7.1	4.62	0.54	0.57	Uncharacterized protein
DcWN_05563	3004	60.46	55.22	23.71	16.21	0.91	0.61	Fem-1 homolog C-like protein
DcWN_05566	1421	2.05	1.77	5.26	4.78	0.88	0.89	Protein kinase 2
DcWN_05583	2026	3.92	2.57	2.84	4.21	0.58	0.83	Mitogen-activated protein kinase ERK-A, putative
DcWN_05588	1745	17.53	6.06	22.41	15.05	0.09	0.6	Retiin, putative
DcWN_05646	1556	12.41	5.77	3.82	3.96	0.25	0.99	Protein Wnt
DcWN_05658	5846	1	0.37	1.94	2.45	0.14	0.96	Myosin light chain kinase, putative
DcWN_05701	4596	0.4	0.62	6.99	2.47	0.74	0.11	Dynein beta chain, ciliary
DcWN_05723	1244	6.93	10.16	8.58	15.47	0.77	0.64	Mitogen-activated protein kinase ERK-A, putative
DcWN_05751	1899	4.85	2.49	2.93	3.22	0.33	1	Protein vav, putative
DcWN_05767	2666	2.55	1.62	1.72	4.85	0.55	0.26	Uncharacterized protein
DcWN_05769	2729	8.15	36.24	1.14	1.63	0.027	0.87	Uncharacterized protein
DcWN_05815	1651	5.43	12.97	1.15	3.05	0.28	0.33	Putative uncharacterized protein
DcWN_05846	1395	23.37	13.3	17.1	12.37	0.41	0.67	Guanine nucleotide-binding protein Gq alpha subunit
DcWN_05882	3731	3.56	2.42	2.4	5.71	0.6	0.38	Mitogen-activated protein kinase kinase kinase 9
DcWN_05899	4665	3.39	2.8	2.34	3.98	0.8	0.69	Ribonuclease 3
DcWN_05909	1981	7.27	1.95	2.06	1.6	0.036	0.76	Putative uncharacterized protein
DcWN_05933	2397	24.71	16.11	13.51	24.44	0.55	0.63	Probable ATP-dependent RNA helicase pitchoune
DcWN_05955	6507	6.14	2.07	3.93	1.92	0.082	0.31	Ankyrin repeat and KH domain-containing protein mask
DcWN_05962	4234	1.79	0.86	1.01	2.3	0.28	0.43	Putative uncharacterized protein
DcWN_05978	2362	0.7	0.41	0.96	1.3	0.52	0.93	Putative uncharacterized protein (Fragment)
DcWN_05981	2645	19.98	6.32	19.68	9.62	0.064	0.3	Ecdysone receptor (Isoform A)
DcWN_06002	1454	19.06	14.75	19.43	24.14	0.74	0.97	Mitogen-activated protein kinase
DcWN_06010	1608	11.6	4.12	5.51	8.24	0.1	0.82	Uncharacterized protein
DcWN_06018	1590	3.82	2.32	3.3	4.44	0.5	0.91	Palmitoyltransferase TIP1, putative
DcWN_06047	8215	1.37	0.37	7	1.35	0.037	0.0068	Dynein beta chain, ciliary
DcWN_06110	2869	1.1	0.96	2.05	4.17	0.88	0.53	Ankyrin repeat protein, putative
DcWN_06114	1004	0	0.86	18.53	11.2	0.0017	0.5	Casein kinase I isoform alpha
DcWN_06117	1373	0.023	0.05	16.22	2.63	1	0.0028	Hemolymph proteinase 8
DcWN_06122	1731	426.11	555.09	10.35	3.54	0.88	0.1	Klingon
DcWN_06125	1786	0.24	0.81	14.39	9	0.2	0.53	Mitogen-activated protein kinase ERK-A, putative
DcWN_06142	2767	4.63	1.2	3.61	1.79	0.031	0.33	Protein cbp-1
DcWN_06147	1197	28.9	2.16	53.8	9.95	0.000016	0.0053	Serine protease snake, putative
DcWN_06159	2461	4.22	3.47	4.26	5.75	0.8	0.91	Putative protein kinase C delta type homolog
DcWN_06162	1652	5.95	2.2	5.25	1.61	0.13	0.074	Uncharacterized protein
DcWN_06198	1663	3.5	3.51	3.74	6.29	1	0.71	Limbic system-associated membrane protein
DcWN_06204	1828	3.2	18.22	0.1	0.22	0.0084	0.8	Uncharacterized protein
DcWN_06227	1810	15.21	7.08	22.22	12.52	0.25	0.43	DEAD box polypeptide 5
DcWN_06240	3194	0.88	3.18	0.55	3.8	0.077	0.0083	26S proteasome non-ATPase regulatory subunit, putative
DcWN_06245	4241	1.58	0.3	2.46	0.87	0.0097	0.12	Basement membrane-specific heparan sulfate proteoglycan core protein (Fragment)
DcWN_06254	3800	4.75	1.82	5.26	3.17	0.13	0.49	Zinc finger protein 845 (Fragment)
DcWN_06268	5037	7.43	1.52	10.66	5.51	0.0084	0.35	Dynein beta chain, ciliary
DcWN_06286	8698	3.78	0.75	1.88	0.54	0.0068	0.051	Low-density lipoprotein receptor-related protein
DcWN_06303	2603	3.17	0.85	5.03	5.8	0.039	1	Uncharacterized protein
DcWN_06304	2461	0.89	1.49	6.2	4	0.66	0.56	Putative uncharacterized protein
DcWN_06311	1454	2.73	1.69	0	0.48	0.53	0.019	Protein Wnt
DcWN_06322	3323	2.21	1.19	2.67	1.61	0.38	0.5	Serine/threonine-protein kinase D3
DcWN_06336	5356	0.93	0.15	1.21	3.78	0.0056	0.19	Tyrosine-protein kinase receptor
DcWN_06351	1448	0.81	1.03	10.48	6.07	0.94	0.46	GATA-binding factor A
DcWN_06364	2703	6.93	3.96	6.87	6.25	0.42	0.89	ATP-dependent RNA helicase DDX42
DcWN_06367	5660	2.48	0.34	5.85	2.05	0.0011	0.11	Uncharacterized protein
DcWN_06371	2636	3.84	0.77	3.34	0.96	0.0099	0.058	Multiple epidermal growth factor-like domains 8
DcWN_06372	2518	10.7	5.38	19.42	13.19	0.3	0.61	Transmembrane 9 superfamily member 4
DcWN_06373	6685	1.51	0.53	2.01	2.17	0.11	1	Transcriptional regulator ATRX
DcWN_06377	3018	4.18	4.09	8.01	12.59	0.97	0.77	Predicted protein
DcWN_06414	1573	10.27	4.85	4.84	4.91	0.26	0.97	Flotillin 2, isoform F
DcWN_06437	2322	10.65	3.14	9.31	5.89	0.05	0.54	Protein abrupt, putative
DcWN_06456	1818	9.43	3.59	10.34	6.34	0.13	0.51	Homeotic protein
DcWN_06462	2811	1.98	1.25	1.37	3.2	0.55	0.42	Putative uncharacterized protein
DcWN_06480	1722	47.55	39.8	23.06	22.47	0.82	0.94	Tubulin alpha-2/alpha-4 chain
DcWN_06491	2793	3.89	1.03	0.98	0.21	0.034	0.026	Echinoid
DcWN_06510	3511	0.85	0.039	0.63	0.22	0.000067	0.17	Low-density lipoprotein receptor-related protein
DcWN_06548	3508	0.41	0.35	0.12	0.57	0.92	0.1	SEC14 domain and spectrin repeat-containing protein 1
DcWN_06550	3358	36.37	12.55	23.02	22.76	0.087	0.95	Chromodomain-helicase-DNA-binding protein Mi-2 homolog
DcWN_06570	1172	3.09	1.06	4.59	3.22	0.13	0.65	Uncharacterized protein
DcWN_06586	1992	5.49	24.26	1.7	1.92	0.029	1	Trypsin, putative
DcWN_06588	3642	1.75	1.03	0.48	0.86	0.47	0.69	Protein polybromo-1
DcWN_06593	3579	1.1	0	0.49	0.26	4.20E-08	0.47	Protein serrate
DcWN_06599	3825	4.62	1.62	3.2	2.76	0.1	0.84	Neogenin, putative
DcWN_06623	1964	25.03	28.78	21	27.42	1	0.93	Cdc42 homolog
DcWN_06659	1677	6.25	3.63	7.66	5.24	0.44	0.62	Protein mothers against dpp
DcWN_06710	1740	1.76	1.09	4.32	2.02	0.55	0.29	Slit protein
DcWN_06730	2257	0.8	0.23	1.11	1.65	0.1	0.84	Tyrosine-protein kinase Src64B
DcWN_06754	1180	7.01	30.77	1.73	1.23	0.03	0.7	Serine protease P12
DcWN_06762	1147	17.46	10.09	18.97	29.36	0.43	0.78	Dual specificity protein phosphatase 3
DcWN_06767	1172	7.46	19.84	15.48	26.64	0.21	0.68	Tubulin-folding cofactor B
DcWN_06787	2476	4.97	2.86	3.45	5.21	0.43	0.81	Fruitless transcript variant Fru-ZnfD
DcWN_06811	1340	15.7	64.94	1.9	1	0.038	0.43	Tripsin, putative
DcWN_06835	6952	2.9	1.4	2.18	1.1	0.28	0.34	DEAD box ATP-dependent RNA helicase, putative
DcWN_06846	4108	6.77	5.04	5.66	2.74	0.7	0.3	ATP-dependent helicase brm
DcWN_06850	4056	2.47	3.27	3.33	4.76	0.87	0.86	Vascular cell adhesion protein 1, putative
DcWN_06864	1103	5.25	3.66	5.17	3.93	0.65	0.73	LIM/homeobox protein Lhx9, putative
DcWN_06904	1888	6.73	3.26	6.61	3.16	0.28	0.3	Tyrosine-protein kinase Src64B
DcWN_06905	2754	15.23	11.09	8.69	14.42	0.67	0.71	Lachesin
DcWN_06937	2047	3.92	4.42	5.21	5.26	1	0.97	Proteasome-activating nucleotidase, putative
DcWN_06955	3474	0.86	0.58	2.72	0.96	0.63	0.12	Putative ribosomal protein S6 kinase alpha-2
DcWN_06963	1288	5.7	25.51	1.69	0.48	0.028	0.094	Transmembrane protease, serine 9 (Fragment)
DcWN_06973	2741	6.86	4.83	7.58	6.84	0.64	0.88	Uncharacterized protein
DcWN_06996	2299	18.72	33.81	20.75	37.56	0.54	0.63	Alpha-1,3-mannosyl-glycoprotein 2-beta-N-acetylglucosaminyltransferase
DcWN_07000	2577	95.68	47.47	84.62	77.14	0.29	0.88	Argonaute-2b
DcWN_07021	1686	4.89	1.37	4.79	2.66	0.047	0.43	G protein-coupled receptor kinase 2
DcWN_07040	998	27.98	42.44	36.73	32.18	0.73	0.85	Uncharacterized protein
DcWN_07099	1406	6.81	3.29	9.37	2.93	0.29	0.075	AAEL010813-PA
DcWN_07110	1658	5.94	3.73	5.21	5.3	0.52	0.97	Dual specificity mitogen-activated protein kinase kinase 4
DcWN_07114	3082	2.25	1.5	4.91	1.58	0.59	0.082	U-shaped
DcWN_07116	4813	13.37	24.86	11.2	23.54	0.51	0.48	ATP-dependent helicase brm
DcWN_07131	2049	4.83	2.02	3.12	1.81	0.19	0.47	Zinc finger protein 235
DcWN_07137	2173	9.87	7.61	10.25	10.41	0.74	0.97	Putative uncharacterized protein
DcWN_07170	2023	4.17	2.37	9.13	5.61	0.43	0.51	Serine/threonine-protein kinase ICK
DcWN_07184	6329	1.07	1.14	1.97	1.02	1	0.36	Laminin subunit alpha
DcWN_07185	2079	26.89	18.69	24.75	22.63	0.62	0.89	Ubiquitin-activating enzyme E1b, putative
DcWN_07186	1763	46.41	18.58	42.98	41.76	0.15	0.94	Casein kinase II subunit alpha
DcWN_07195	2299	10.85	12.19	27.85	23.4	1	0.81	Cathepsin B-like cysteine protease (Fragment)
DcWN_07210	1883	61.95	19.37	49.13	29.12	0.059	0.47	ATP-dependent RNA helicase bel
DcWN_07244	1284	3.28	1.72	3.72	2.94	0.37	0.77	Putative uncharacterized protein
DcWN_07248	3595	6.2	10.23	0.37	0.4	0.64	1	Chorion peroxidase, putative
DcWN_07335	2746	3.39	1.37	3.46	4.83	0.17	0.88	Atypical protein kinase C
DcWN_07360	2733	1.39	3.41	2.22	4.51	0.28	0.53	Ankyrin repeat protein, putative
DcWN_07364	19820	0.31	0	0.35	0.55	1.10E-09	0.76	Twitchin
DcWN_07397	2209	2.17	0.95	0	0.84	0.23	0.00011	Poly-glutamine tract binding protein 1
DcWN_07438	1187	37.68	49.18	55.11	33.92	0.88	0.51	Ras-related and estrogen-regulated growth inhibitor
DcWN_07453	1625	8.75	23.75	30.92	52.43	0.19	0.69	Lachesin
DcWN_07459	2134	0.52	1.55	7.83	7.51	0.18	0.93	Serine protease snake
DcWN_07475	3563	29.71	13.91	24.33	30.01	0.25	0.97	77 kDa echinoderm microtubule-associated protein (Fragment)
DcWN_07506	3491	5.47	1.1	7.03	2.86	0.0083	0.18	SH3 and multiple ankyrin repeat domains protein 3
DcWN_07549	2836	3.89	1.83	1.23	1.75	0.26	0.88	Ankyrin repeat-containing protein, putative
DcWN_07572	1734	12.69	10.98	17.31	17.54	0.86	0.97	Putative uncharacterized protein
DcWN_07616	2468	3.45	0.95	5.13	5.38	0.043	0.99	Dorsal protein
DcWN_07618	6452	1.55	0.4	1.23	2.32	0.032	0.6	Dedicator of cytokinesis protein, putative
DcWN_07632	3007	5.58	5.5	3.66	11.08	0.98	0.2	Exocyst complex component 2
DcWN_07640	2141	7.51	6.68	6.07	6.27	0.88	0.98	Uncharacterized protein
DcWN_07664	2563	6.83	10.66	0.65	0.37	0.7	0.53	Uncharacterized protein
DcWN_07666	5831	17.25	14.28	531.45	140.47	0.81	0.033	Vitellogenin
DcWN_07713	1262	20.26	33.94	4.26	1.1	0.62	0.043	Serine protease P13
DcWN_07720	4317	0.52	0.77	1.2	1.48	0.79	0.98	Sterile alpha and TIR motif-containing protein 1
DcWN_07734	2026	0.86	1.65	6.37	6.2	0.51	0.94	Uncharacterized protein
DcWN_07739	5222	5.82	1.08	0.84	0.47	0.0051	0.47	Protein slit
DcWN_07742	4918	2.42	0.78	1.42	1.35	0.076	0.92	Rolling pebbles, putative
DcWN_07744	1489	4.6	6.17	2.18	4.28	0.86	0.58	Agrin, putative
DcWN_07756	2744	3.85	0.68	4.8	2.48	0.005	0.36	Dynein heavy chain 2, axonemal
DcWN_07766	3011	0.072	0.11	0	0.27	0.91	0.011	Serine/threonine-protein kinase MARK2
DcWN_07769	1999	35.18	8.76	15.57	26.62	0.022	0.68	Putative uncharacterized protein
DcWN_07814	2264	10.24	7.74	19.65	18	0.71	0.89	Tartan protein, putative
DcWN_07827	2276	2.04	1.17	3.67	3.67	0.44	0.96	Netrin-1, putative
DcWN_07905	1680	4.35	0.95	3.29	3.05	0.017	0.9	Homeotic protein ultrabithorax
DcWN_07917	3535	0.22	0.049	0.53	0	0.11	0.000013	Chromodomain-helicase-DNA-binding protein 7
DcWN_07918	1448	14.34	11.5	13.65	19.75	0.78	0.84	Mitogen-activated protein kinase kinase kinase 7
DcWN_07920	2930	1.07	0.85	2.11	1.05	0.79	0.35	Serpent
DcWN_07922	2143	0.95	0.27	1.6	0.68	0.086	0.25	Putative uncharacterized protein
DcWN_07945	1359	3.26	0.64	4.37	1.43	0.012	0.1	Serine/threonine-protein kinase LMTK1
DcWN_07956	1453	31.89	47.86	36.15	67.33	0.74	0.6	Zinc finger HIT domain-containing protein 1
DcWN_07959	2753	2.27	1.88	2.14	3.73	0.81	0.68	Putative uncharacterized protein
DcWN_08015	5107	13.5	5.62	58.14	55.36	0.17	0.92	Titin
DcWN_08041	1549	5.74	13.76	0.24	0.9	0.28	0.22	HR3 isoform B2
DcWN_08060	3273	2.27	1.59	2.23	0.47	0.65	0.016	Class B secretin-like G-protein coupled receptor GPRmth5, putative
DcWN_08068	2676	4.55	1.27	4.04	3.21	0.043	0.77	ATP-dependent RNA helicase DDX42
DcWN_08088	2042	6.45	3.98	4.61	7.91	0.5	0.69	Nuclear pore glycoprotein p62
DcWN_08138	1424	1.31	2.18	3.84	8.72	0.67	0.43	Protein tramtrack, beta isoform
DcWN_08146	1352	3.6	2.22	4.74	3.98	0.52	0.82	Caspase-1
DcWN_08151	3351	2.38	1.19	2.1	1.84	0.31	0.86	Discoidin domain receptor, putative
DcWN_08162	1940	0.3	0.37	2.2	0.25	1	0.0013	GA14931, isoform C
DcWN_08172	1191	0.36	0.35	0.62	1.13	1	0.73	Forkhead box protein D3, putative
DcWN_08207	1685	3.61	1.29	4.08	1.35	0.12	0.11	1-phosphatidylinositol-4,5-bisphosphate phosphodiesterase gamma-1
DcWN_08222	1477	2.01	1.1	1.32	1.2	0.44	0.91	Ankyrin-2 (Fragment)
DcWN_08233	1707	36.42	27.75	158.84	101.54	0.72	0.54	Longitudinals lacking protein, isoforms N/O/W/X/Y
DcWN_08255	3183	9.57	14.5	0.55	0.46	0.73	0.84	Tripsin, putative
DcWN_08257	2436	3.16	0.82	7.2	11.21	0.036	0.78	Uncharacterized protein
DcWN_08331	2473	1.47	1.03	2.89	2.08	0.67	0.67	Protein tramtrack, alpha isoform
DcWN_08356	2167	3.69	2.39	3.66	3.4	0.56	0.91	Sidestep protein, putative
DcWN_08362	2525	2.95	1.61	2.77	1.26	0.4	0.27	Dual specificity mitogen-activated protein kinase kinase 7
DcWN_08384	1944	3.97	1.58	2.77	7.44	0.17	0.28	ATP-dependent RNA helicase abstrakt
DcWN_08400	5351	4.13	6.23	2.67	2.12	0.74	0.76	Laminin subunit beta-1
DcWN_08517	1729	7.06	1.78	5.15	5.71	0.028	1	Uncharacterized protein (Fragment)
DcWN_08527	1529	6.16	13.13	21.39	7.8	0.38	0.12	Protein Wnt
DcWN_08565	1572	5.2	1.56	4.37	2.48	0.061	0.46	Mitogen-activated protein kinase ERK-A, putative
DcWN_08584	3725	7.89	5	2.88	3.86	0.52	0.91	Mitogen-activated protein kinase kinase kinase 9
DcWN_08617	1833	0	0.13	0.81	0	0.16	0.000061	Importin subunit alpha
DcWN_08686	998	33.04	4.53	1.53	1.43	0.00083	0.94	40S ribosomal protein S6
DcWN_08703	2702	0.95	0.13	0	0.55	0.0047	0.00043	Uncharacterized protein
DcWN_08728	1646	1.81	15.28	195.06	95.36	0.00091	0.3	Tubulin alpha-1 chain
DcWN_08729	3747	3.03	1.48	2.7	5.01	0.29	0.61	Lysosomal alpha-mannosidase
DcWN_08742	3620	1.87	0.39	0.79	0.5	0.015	0.57	Ankyrin repeat and KH domain-containing protein mask
DcWN_08746	1692	1.41	3.04	1.78	5.99	0.4	0.16	Putative uncharacterized protein
DcWN_08752	1203	5.9	5.57	2.47	1.81	0.94	0.71	Protein embryonic gonad
DcWN_08766	2560	4.32	3.32	4.64	3.45	0.74	0.7	Putative ATP-dependent RNA helicase DDX43
DcWN_08769	1806	18.34	6.66	15.9	15.09	0.11	0.92	Formin 1,2/cappuccino, putative
DcWN_08784	1336	0.093	1.22	10.97	5.17	0.004	0.29	GA30160, isoform A
DcWN_08792	2253	6.31	10.2	8.11	12.71	0.67	0.77	GTPase_rho, putative
DcWN_08795	1907	13.55	4.55	12.29	5.21	0.082	0.21	Serine/threonine-protein kinase Doa
DcWN_08801	2362	1	0.45	1.28	0.92	0.3	0.7	TPR repeat-containing protein R13F6.10, putative
DcWN_08819	1024	5.57	5.74	19.62	8.11	1	0.19	Dual specificity protein phosphatase 14
DcWN_08870	1429	5.7	0.34	4.9	4.15	0.000015	0.82	Dynein-1-alpha heavy chain, flagellar inner arm I1 complex, putative
DcWN_08893	870	5.95	0.44	2.99	4.51	0.0001	0.82	Peptidoglycan-recognition protein SB1
DcWN_08903	4015	7.9	1.35	5.97	3.5	0.0031	0.47	Disintegrin and metalloproteinase domain-containing protein 10
DcWN_08909	1233	2.36	1.54	3.24	4.83	0.6	0.83	ACYPI001406 protein
DcWN_08928	2398	5.04	4.78	5.77	7.7	0.94	0.92	EIF 2a kinase
DcWN_08944	2891	280.12	30.83	131.57	105.76	0.00015	0.77	Putative ATP-dependent RNA helicase DDX5 (Fragment)
DcWN_08978	2635	16.98	20.75	11.66	12.37	0.95	1	Cadherin 96Ca
DcWN_08988	4168	0.98	1.29	8.29	1.37	0.88	0.0029	Fibrillin-2
DcWN_08989	1712	13.83	24.56	18.51	34.4	0.56	0.61	Parcxpwnx02
DcWN_09025	1983	46.42	25.31	36.17	37.31	0.37	0.98	Serine protease snake, putative
DcWN_09063	1784	3.74	3.78	3.07	2.46	1	0.78	GF22637
DcWN_09118	2682	3.04	3.21	2.47	9.9	1	0.075	DEAD-box helicase Dbp80
DcWN_09131	2203	20.76	5.88	0.57	0.19	0.04	0.2	Serine protease H82
DcWN_09155	1388	40.84	8.51	39.11	21.55	0.0088	0.41	Neuroglian, putative
DcWN_09204	1303	2.62	1.06	2.64	1.65	0.21	0.57	Putative Medea protein
DcWN_09222	1168	18.1	17.98	26.81	32.21	0.98	0.99	5-formyltetrahydrofolate cyclo-ligase, putative
DcWN_09234	858	8.24	3.3	3.84	6.74	0.17	0.68	Longitudinals lacking protein, isoforms A/B/D/L
DcWN_09244	1685	3.53	4.61	4.6	5.85	0.89	0.96	NF-kappa-B inhibitor alpha, putative
DcWN_09248	1364	3.95	8.61	14.32	6.05	0.36	0.21	Zinc finger protein and BTB domain-containing protein, putative
DcWN_09258	3001	1.78	1.3	2.38	1.98	0.7	0.81	Protein kinase C-like 3
DcWN_09292	885	13.34	2.11	0.94	0.89	0.0026	0.97	Putative uncharacterized protein
DcWN_09301	1764	1.99	0.53	0.053	0.1	0.05	0.94	Fibropellin-1
DcWN_09310	6422	0.11	0	0.32	0.2	0.0025	0.57	Dynein beta chain, ciliary
DcWN_09311	2339	11.44	6.6	22.04	9.07	0.43	0.19	Uncharacterized protein
DcWN_09336	1424	7.57	2.28	7.95	8.54	0.061	1	Putative zinc finger protein
DcWN_09389	1992	6.04	3.16	0.37	0	0.34	0.0048	Serine protease P54
DcWN_09411	2734	26.96	15.98	19.01	5.38	0.45	0.046	Contactin
DcWN_09434	1435	51.51	25.9	108.67	66.44	0.3	0.5	Casein kinase I isoform alpha
DcWN_09440	879	0.25	1.26	1.32	21.63	0.1	0.000039	ATP-dependent RNA helicase
DcWN_09460	1839	9.83	3.46	7.27	1.78	0.1	0.027	Forkhead box protein K2
DcWN_09490	1911	1.48	2.91	4.66	2.66	0.47	0.45	Leucine-rich repeats and immunoglobulin-like domains protein 2
DcWN_09496	3798	4.11	1.17	6.4	3.42	0.045	0.38	Dynein beta chain, ciliary
DcWN_09507	3913	0.48	0.87	3.59	0.32	0.58	0.000083	Alpha-mannosidase, putative
DcWN_09535	1158	7.04	8.62	8.77	11.31	0.95	0.94	Bm cdc2
DcWN_09551	2259	3.02	1.33	4.6	2.88	0.23	0.54	Protein tramtrack, alpha isoform
DcWN_09593	2833	3.92	3.39	1.88	4.3	0.86	0.43	Serine/threonine-protein kinase TBK1, putative
DcWN_09599	2957	279.64	241.83	128.79	93.71	0.85	0.67	Neurotrypsin
DcWN_09621	2301	0.97	0.18	0	0.97	0.019	0.000028	Putative uncharacterized protein
DcWN_09630	1773	13.72	5.98	12.95	8.73	0.2	0.6	Smad2/3 transcription factor
DcWN_09658	1649	11.26	5.8	3.8	3.87	0.33	0.97	Cell division protein kinase 10
DcWN_09676	1185	5.02	2.74	4.5	2.54	0.4	0.46	Grauzone
DcWN_09685	1507	2.04	2.48	2.59	0.78	0.96	0.081	Uncharacterized protein
DcWN_09687	1132	12.29	0.82	1.8	0.9	0.000014	0.4	Tubulin alpha-3 chain
DcWN_09702	2619	0	0.3	0	0	0.0025	1	Protein toll, putative
DcWN_09719	876	3.93	2.33	3.87	3	0.5	0.75	Histone-lysine N-methyltransferase PRDM9
DcWN_09734	2127	6.92	3.38	4.95	4.18	0.29	0.82	AGAP005243-PA
DcWN_09809	2930	3.46	3.42	4.67	6.63	0.98	0.86	Tau-tubulin kinase 1
DcWN_09827	965	11.95	14.68	17.79	22.4	0.94	0.96	Ankyrin repeat domain-containing protein 49
DcWN_09880	3254	1.1	0.77	2.82	0.43	0.67	0.0027	Papilin
DcWN_09888	1350	5.17	7.98	3.06	7.93	0.72	0.32	ATP-dependent RNA helicase DDX24
DcWN_09902	923	14.57	8.72	15.78	18.29	0.47	1	Mitogen-activated protein kinase ERK-A, putative
DcWN_09935	1490	6.76	1.55	3.99	1.82	0.019	0.28	AAEL017391-PA
DcWN_09998	2759	2.04	2.29	3.87	3.97	1	0.98	Uncharacterized protein
DcWN_10023	3259	8.72	3.77	11.67	14.92	0.2	0.95	GA28078
DcWN_10061	2317	0.82	0.06	0	0.4	0.0011	0.0065	Uncharacterized protein
DcWN_10067	1374	6.29	1.94	5.27	4.05	0.065	0.74	Kinase suppressor of Ras 2
DcWN_10069	1245	8.19	21.03	15.39	7.52	0.23	0.31	Zinc finger-like protein
DcWN_10091	2810	5.76	2.36	10.53	6.82	0.17	0.56	Uncharacterized protein
DcWN_10109	4271	3.32	1.42	4.89	2.64	0.2	0.4	Ankyrin repeat and sterile alpha motif domain-containing protein 1B
DcWN_10119	3105	1.18	1.2	3.84	1.42	1	0.14	GH18950
DcWN_10131	3297	7.07	1.26	5.69	3.12	0.0041	0.41	Down syndrome cell adhesion molecule-like protein 1
DcWN_10156	3330	12.9	2.4	5.36	3.2	0.0048	0.49	Tyrosine-protein kinase receptor
DcWN_10175	6409	11.49	0	2.3	0.48	2.00E-18	0.012	Neurogenic locus Notch protein
DcWN_10192	1237	3.31	3.44	2.78	4.35	1	0.78	Forkhead box protein D3, putative
DcWN_10234	3281	1.35	0.18	0.16	0.42	0.0021	0.42	EGF-like domain containing protein
DcWN_10285	1056	3.46	1.93	5.1	2.1	0.44	0.22	Homeobox protein abdominal-B
DcWN_10287	1363	62.26	26.16	47.86	36.54	0.18	0.72	Uncharacterized protein
DcWN_10365	1211	2.79	1.63	3.18	2.63	0.48	0.81	Uncharacterized protein
DcWN_10494	3177	26.39	19.3	12.59	9.32	0.68	0.69	Scavenger receptor class B member, putative
DcWN_10497	2488	5.53	2.3	7.83	7.59	0.18	0.94	Uncharacterized protein
DcWN_10505	1004	1.48	0.48	0.32	0.043	0.15	0.22	Attractin, putative
DcWN_10566	1597	2.15	2.1	2.27	2.94	0.98	0.94	Ankyrin repeat protein
DcWN_10569	663	5.98	3.75	2.17	3.93	0.54	0.69	Zinc finger and BTB domain-containing protein 24
DcWN_10576	1168	0	0	2.82	2.48	1	0.87	Uncharacterized protein
DcWN_10625	2793	1.09	2.86	1.28	1.68	0.23	0.94	Serine/threonine-protein kinase TBK1, putative
DcWN_10695	1065	0.058	0.49	6.27	2.97	0.12	0.3	Uncharacterized protein
DcWN_10713	20322	0.056	0.039	0.68	0.72	0.71	1	Twitchin
DcWN_10819	866	14.39	10.65	18.7	13.4	0.7	0.66	Kalirin
DcWN_10854	1057	0.44	5.82	90.86	57.21	0.00024	0.53	Tubulin family protein
DcWN_10878	2778	5.37	3.46	3.17	6.56	0.55	0.51	Dorsal 1C
DcWN_10933	2370	10.59	4.29	7.89	5.06	0.16	0.56	Putative uncharacterized protein GLEAN_15854
DcWN_10950	1041	2.26	1.06	0	1.17	0.33	0.0013	DNA repair and recombination protein RAD26, putative
DcWN_10995	2662	17.52	8.51	8.05	6.46	0.27	0.77	Matrix metalloproteinase 2
DcWN_11031	2708	3.16	2.32	2.31	5.69	0.69	0.35	Modifier of mdg4 (Fragment)
DcWN_11045	2939	0.5	0.024	0.51	0.17	0.00093	0.17	TATA-binding protein-associated factor, putative
DcWN_11050	3352	3.68	1	2.3	4.56	0.039	0.55	Ankyrin repeat and FYVE domain-containing protein 1
DcWN_11061	863	3.81	2	5.7	2.4	0.39	0.23	Homeobox protein abdominal-A homolog
DcWN_11064	1365	26.91	20.85	22.6	32.83	0.74	0.84	Interleukin enhancer-binding factor 2-like protein
DcWN_11082	3891	2.31	1.45	6.3	2.2	0.53	0.11	Tyrosine-protein kinase Abl
DcWN_11105	2081	8.71	9.06	5.62	2.67	1	0.29	GTPase_rho, putative
DcWN_11119	2804	4	2.93	2.15	4.96	0.69	0.41	Ras-like protein 2
DcWN_11127	3817	2.02	0.19	13.08	14.05	0.00019	1	Mitogen-activated protein kinase kinase kinase 4
DcWN_11150	2262	7.73	7.28	3.57	9.31	0.94	0.31	Tyrosine kinase receptor, putative
DcWN_11161	2601	0	0.27	0.55	0	0.0049	0.000082	Zinc finger protein DHHC domain containing protein, putative
DcWN_11169	1396	2.51	2.7	2.09	2.54	1	1	Tyrosine-protein kinase
DcWN_11176	4349	3.51	3.66	2.93	1.79	1	0.51	SWI/SNF-related matrix-associated actin-dependent regulator of chromatin subfamily A containing DEAD/H box 1 homolog
DcWN_11187	3398	0.45	0.38	0.81	1.99	0.88	0.37	Titin
DcWN_11273	936	58.44	172.03	57.75	61.92	0.14	1	Cathepsin B-like peptidase (C01 family)
DcWN_11282	1602	6.69	1.68	3.65	2.06	0.028	0.46	Fork head domain-containing protein FD2
DcWN_11289	2578	0	0	0	0.22	1	0.041	Projectin long variant (Fragment)
DcWN_11292	1600	38.86	12.85	16.41	52.06	0.075	0.17	Putative uncharacterized protein
DcWN_11295	2448	4.94	2.91	3.37	2.61	0.45	0.74	Putative uncharacterized protein
DcWN_11314	3299	7.8	12.74	8.4	12.88	0.65	0.79	Nuclear pore glycoprotein p62
DcWN_11344	1888	23.9	12.37	27.11	33.16	0.32	0.98	Serine/threonine-protein kinase ULK3
DcWN_11374	2577	3.09	1.35	3.24	1.37	0.22	0.22	Uncharacterized protein
DcWN_11419	1342	1.66	1.06	3.91	3.9	0.59	0.97	Cell division protein kinase 20
DcWN_11430	1264	2.72	1.48	1.73	2.43	0.42	0.9	Uncharacterized protein
DcWN_11466	7326	5.38	1.84	4.41	1.11	0.086	0.028	Uncharacterized protein
DcWN_11484	1143	35.36	16.59	40.96	18.03	0.25	0.23	Ras-related protein Rab-11A
DcWN_11515	1266	0.2	0	1.43	0.89	0.11	0.62	Dynein heavy chain isotype 5A (Fragment)
DcWN_11573	1531	2.37	8.28	5.06	6.62	0.086	0.93	Protein 60A
DcWN_11668	1852	1.32	0.22	2.73	8.38	0.012	0.2	Putative ATP-dependent RNA helicase DDX5 (Fragment)
DcWN_11686	3293	0.51	1.37	0	0.21	0.23	0.019	Neurogenic locus notch-like protein protein 1
DcWN_11700	4783	0.28	0.56	4.27	2.29	0.49	0.39	1-phosphatidylinositol 4,5-bisphosphate phosphodiesterase classes I and II
DcWN_11720	2416	2.91	2.85	3.59	4.06	0.97	1	Uncharacterized protein
DcWN_11727	1086	4.97	2.13	4.32	3.5	0.22	0.8	Protein daughter of sevenless
DcWN_11734	2703	0.08	0.089	0.58	1.93	1	0.19	Peregrin
DcWN_11762	2244	3.23	4.06	1.12	2.37	0.92	0.51	Putative broad
DcWN_11795	3571	0.45	0.3	1.39	1.68	0.67	0.99	Putative uncharacterized protein
DcWN_11800	1321	4.72	2.09	1.51	4.15	0.23	0.3	Longitudinals lacking protein, isoforms A/B/D/L
DcWN_11820	2512	1.22	4.95	3.18	13.85	0.048	0.052	Importin subunit alpha
DcWN_11919	1940	5.93	11.66	9.88	4.43	0.45	0.25	Guanine nucleotide-binding protein subunit alpha-like protein
DcWN_11954	2492	6.32	8.32	4.51	1.99	0.88	0.24	cGMP-dependent protein kinase, isozyme 1
DcWN_11977	1711	0.14	1.78	0.73	0.19	0.0012	0.1	Uncharacterized protein
DcWN_12096	1494	5.12	1.6	2.92	1.17	0.071	0.21	Protein sidekick
DcWN_12136	2068	2.23	1.9	0.58	3.6	0.85	0.017	Cyclin-dependent kinase 5 activator 1, putative
DcWN_12148	1710	13.54	0.14	1.19	0.56	8.40E-11	0.35	RNA helicase, putative
DcWN_12175	2761	2.3	2.59	3.7	0.63	1	0.0046	Putative uncharacterized protein
DcWN_12218	2100	7.45	8.97	6.25	9.84	0.96	0.77	Uncharacterized protein
DcWN_12221	1297	5.14	0.72	5.19	1.58	0.0018	0.077	Serine protease P19
DcWN_12252	2907	0.57	0.21	0.97	1.18	0.21	0.99	Epidermal growth factor receptor
DcWN_12287	1280	78.69	92	73.4	102.8	0.98	0.87	Tumor suppressor candidate 3
DcWN_12350	2923	1.37	0.87	2.05	1.87	0.56	0.9	DNA repair and recombination protein RAD54-like
DcWN_12376	7227	2.56	1.95	2.95	10.98	0.72	0.092	Cytokine receptor
DcWN_12384	1139	0.27	0.12	0	0.62	0.59	0.019	Dynactin subunit 1
DcWN_12392	3801	7.22	4.6	11.67	7.6	0.53	0.57	Uncharacterized protein
DcWN_12409	2063	5.5	4.14	3.69	13.77	0.72	0.1	Uncharacterized protein
DcWN_12413	3912	2.03	0.43	1	0.91	0.015	0.89	Neurogenic locus Notch protein
DcWN_12481	1055	0.47	0	0	0.04	0.013	1	Protein Wnt
DcWN_12520	1014	8.31	0.99	2.38	1.54	0.00076	0.6	Notch protein (Fragment)
DcWN_12541	2234	5.37	1.87	6.52	3.61	0.1	0.42	Tyrosine-protein kinase Src42A
DcWN_12545	1018	4.26	4.62	9.16	11.78	1	0.95	Serine/threonine/tyrosine-interacting protein
DcWN_12602	1055	0.85	0.95	2.59	3.11	1	1	Putative uncharacterized protein
DcWN_12670	2353	6.59	1.32	4	8.87	0.0089	0.44	Dorsal protein
DcWN_12688	2669	2.04	1.88	1.41	1.03	0.92	0.7	Peroxidasin
DcWN_12694	3582	3.13	1.67	4.47	2.34	0.36	0.37	Chromodomain-helicase-DNA-binding protein 1
DcWN_12748	1464	4.83	1.01	6.53	3.98	0.015	0.51	Putative zinc finger protein
DcWN_12753	1709	3.08	25.65	344.57	181.82	0.00089	0.36	Tubulin alpha-1 chain
DcWN_12807	1598	2.25	0.97	0	0.12	0.24	0.27	Protein kinase DC2
DcWN_12823	2288	8.53	9.9	6.29	3.31	0.99	0.38	Uncharacterized protein
DcWN_12870	2485	90.02	52.05	117.53	85.85	0.42	0.67	Putative ATP-dependent RNA helicase DDX17
DcWN_12919	3138	0.64	1.09	4.6	6.37	0.64	0.88	Uncharacterized protein
DcWN_12930	2109	1.26	0	0.62	1.02	8.20E-07	0.76	Protein abrupt, putative
DcWN_12936	1158	70.68	9.64	48.56	28.47	0.0007	0.46	Serine protease snake
DcWN_12961	1200	1.19	0.23	0	0.18	0.04	0.2	ER degradation-enhancing alpha-mannosidase-like 1
DcWN_12962	2077	0	0	0	0	1	1	Ecdysone inducible protein 75 isoform A
DcWN_12968	2731	0.23	0.076	0	0.68	0.27	0.00011	Dynein beta chain, ciliary
DcWN_13059	1057	5.1	4.94	4.57	2.99	0.97	0.59	Putative uncharacterized protein
DcWN_13068	1355	4.87	2.73	5.31	4.17	0.42	0.76	Uncharacterized protein
DcWN_13088	4576	1.08	0.44	1.89	0.91	0.19	0.31	Unc-89, isoform B
DcWN_13101	1178	0.82	0.23	0.51	1.99	0.15	0.15	ATP-dependent RNA helicase DBP4, putative
DcWN_13131	2014	1.65	1.13	3.39	2.73	0.65	0.78	Proteasome-activating nucleotidase, putative
DcWN_13155	1532	0.2	0.2	4.12	2.26	1	0.42	Dynein beta chain, ciliary, putative
DcWN_13207	2241	0.041	0	0	0	0.56	1	Uncharacterized protein
DcWN_13223	1517	12.79	18.58	12.6	30.85	0.78	0.35	Abrupt protein, putative
DcWN_13225	1802	1.77	1.27	1.24	0.45	0.69	0.2	Protein phosphatase 1 regulatory subunit 16A
DcWN_13227	822	0.038	0	0	0	1	1	Hemolymph proteinase 8
DcWN_13258	932	12.84	5.19	8.11	6.04	0.16	0.71	FH2 domain-containing protein 1
DcWN_13273	2014	11	0.98	21.26	8.65	0.000064	0.18	Putative prophenoloxidase activating factor (Fragment)
DcWN_13276	1261	14.06	4.52	15.49	4.99	0.072	0.081	Steroid receptor seven-up, isoforms B/C
DcWN_13280	1396	22.36	4.38	43.17	35.72	0.0066	0.8	Neural proliferation differentiation and control protein 1
DcWN_13320	4427	6.87	4.92	0.5	0.69	0.65	0.91	Dual oxidase
DcWN_13343	1714	7.23	3.91	6.33	4.47	0.37	0.65	Protein pellino
DcWN_13391	1419	0.87	1.41	2.16	4.04	0.71	0.62	Putative rac gtpase
DcWN_13414	1328	6.65	2.73	2.73	3.05	0.18	1	Putative uncharacterized protein
DcWN_13450	814	0.99	1.53	2.28	0.84	0.79	0.21	Box A-binding factor
DcWN_13472	1934	1.7	1.3	1.7	1	0.76	0.51	Predicted protein (Fragment)
DcWN_13496	2950	0	0.33	0.6	1.4	0.00092	0.44	26S proteasome non-ATPase regulatory subunit, putative
DcWN_13533	958	2.65	3.21	1.36	1.27	0.98	0.93	Uncharacterized protein
DcWN_13661	2860	1.97	1.82	3.07	2.48	0.93	0.78	Serine/threonine-protein kinase Doa
DcWN_13719	1388	14.29	11.1	18.92	13.47	0.74	0.65	Uncharacterized protein
DcWN_13733	2444	0.051	0.1	0.13	0.31	0.86	0.64	Dicer 2
DcWN_13766	1504	33.3	27.56	9.66	26.42	0.81	0.26	Proliferating cell nuclear antigen
DcWN_13767	1530	0.1	0	11.74	10.53	0.29	0.87	GJ23977 (Fragment)
DcWN_13773	3879	0.55	0.26	0.26	0.066	0.34	0.12	Low-density lipoprotein receptor-related protein
DcWN_13787	2202	2.6	1.18	1.94	1.84	0.25	0.92	Disintegrin and metalloproteinase domain-containing protein 10
DcWN_13828	1587	6.56	0.81	0.79	0.31	0.00074	0.28	Uncharacterized protein (Fragment)
DcWN_13843	1912	1.04	0.6	0.73	0.48	0.51	0.66	Neural-cadherin
DcWN_13848	1200	28.67	13.18	31.74	15.65	0.24	0.31	Ras-related protein Rac1
DcWN_13875	1849	0.2	0	0.2	0.31	0.037	0.93	Putative uncharacterized protein
DcWN_13893	2086	0.97	1.57	237.62	99.5	0.68	0.19	Serine protease easter
DcWN_13921	2732	0.85	0.18	1.39	0.45	0.028	0.11	Distracted
DcWN_13923	1865	0.083	0	0.55	0.65	0.29	1	CG6206, isoform B
DcWN_13930	1827	0.41	0.13	0.51	0.72	0.23	0.91	Mannosyl-oligosaccharide 1,2-alpha-mannosidase IB
DcWN_13971	1791	38.38	39.02	41.32	37.46	1	0.88	Zinc finger CCCH domain-containing protein 10
DcWN_14034	1129	1.24	1.65	2.1	1.15	0.89	0.48	cAMP-dependent protein kinase catalytic subunit, putative
DcWN_14120	2631	8.3	10.31	3.86	5.54	0.93	0.86	Tumor necrosis factor receptor-associated factor 6
DcWN_14134	1248	3.63	1.83	1.3	1.54	0.34	1	Uncharacterized protein
DcWN_14185	1168	0	0.86	12.67	7.31	0.00077	0.45	Katanin p60 ATPase-containing subunit A-like 1
DcWN_14224	1453	5.99	2.14	1.12	0.72	0.12	0.63	Protein Wnt
DcWN_14226	1080	39.6	50.79	38.97	42.75	0.9	1	Ras-like protein 3
DcWN_14268	1061	1.99	1.2	4.46	3.94	0.55	0.87	Tyrosine-protein kinase Dnt (Fragment)
DcWN_14277	5154	1.97	1.07	0.72	6.36	0.39	0.0014	Uncharacterized protein
DcWN_14287	1792	0	0	0	1.21	1	0.000034	Putative uncharacterized protein
DcWN_14320	1001	14.09	5.87	12.93	6.52	0.18	0.34	Lysosomal alpha-mannosidase
DcWN_14339	1937	9.68	18.24	1.92	0.69	0.49	0.16	Salivary plasminogen activator beta, putative
DcWN_14344	2332	0.89	0.55	1.81	0.69	0.56	0.17	Putative ATP-dependent RNA helicase me31b
DcWN_14377	1358	4.93	5.52	8.34	8.92	1	1	cAMP-dependent protein kinase catalytic subunit
DcWN_14396	1399	2.24	1.48	2.09	1.85	0.61	0.88	Uncharacterized protein
DcWN_14420	1023	9.24	6.11	0.14	0.19	0.58	1	CG7447, isoform A
DcWN_14473	2559	0.24	0.23	5.4	1.82	0.98	0.1	Dynein beta chain, ciliary, putative
DcWN_14475	1425	77.3	25.31	58.44	42.29	0.071	0.66	Proclotting enzyme
DcWN_14541	1610	8.74	2.3	2.31	0.52	0.032	0.029	Class D atypical G-protein coupled receptor GPRstn1, putative
DcWN_14560	2303	3.9	2.24	2.26	1.6	0.43	0.67	Suppressor of hairless protein
DcWN_14563	1716	2.65	1.11	0.92	1.39	0.21	0.84	Protein inhibitor of activated STAT
DcWN_14585	1314	2.29	4.31	3.99	2.22	0.51	0.44	Uncharacterized protein
DcWN_14654	2157	1.48	3.41	4.93	6.89	0.33	0.88	Uncharacterized protein
DcWN_14725	6386	3.68	0.98	3.3	0.83	0.031	0.028	Ankyrin repeat and KH domain-containing protein mask
DcWN_14740	1703	3.26	2.66	5.94	4.55	0.8	0.73	Dual specificity mitogen-activated protein kinase kinase 4
DcWN_14794	1668	2.4	0.7	0.72	0.28	0.073	0.26	Putative uncharacterized protein
DcWN_14849	1547	0.68	0.69	2.64	1.08	1	0.22	Protein toll (Fragment)
DcWN_14866	1856	0.22	0	0	0.15	0.028	0.11	Zinc finger protein ush, putative
DcWN_14878	1642	2.28	0	4.8	2.3	6.30E-08	0.31	Dual specificity mitogen-activated protein kinase kinase 4
DcWN_14902	1639	18.36	33.37	2.43	1.17	0.53	0.34	Chaoptin
DcWN_14938	1651	11.9	8.45	11.18	14.58	0.65	0.93	Cell division protein kinase 10
DcWN_14947	2003	1.02	0.55	1.46	0.38	0.45	0.059	Uncharacterized protein
DcWN_14999	1412	5.09	3.25	2.6	0.38	0.55	0.0044	Cell division protein kinase 7
DcWN_15003	2210	8.99	4.02	8.78	8.09	0.22	0.9	Sumo ligase
DcWN_15055	2897	8.86	10.96	8.98	13.25	0.94	0.82	Tyrosine-protein kinase receptor
DcWN_15058	770	3.22	1.3	1.33	0.83	0.23	0.64	Fibrillin-1
DcWN_15151	2263	2.75	0.84	2.97	4.19	0.07	0.88	Spatzle 5
DcWN_15165	2015	2.45	0.91	3.75	2.85	0.15	0.72	Putative uncharacterized protein
DcWN_15219	1574	5.57	6.61	7.78	7.84	0.97	0.97	Guanine nucleotide-binding protein G(s) subunit alpha
DcWN_15252	1830	0.95	1.21	3.57	3.01	0.93	0.82	Uncharacterized protein
DcWN_15327	531	4.67	0.85	3.41	6.59	0.016	0.62	Lola
DcWN_15338	1809	0.77	0.13	0.85	0.39	0.03	0.37	Protein phosphatase 1 regulatory subunit 16A
DcWN_15410	1548	13.99	20	9.5	8.92	0.79	0.91	Ras-like protein 1
DcWN_15420	2365	0.12	0	0.88	0.17	0.086	0.024	Ciliary dynein heavy chain, putative
DcWN_15421	2279	2.69	2.68	0	0.5	0.99	0.0021	Ankyrin repeat-containing protein, putative
DcWN_15428	1107	501.11	1494.42	664.78	1464.59	0.14	0.44	Cathepsin B preproprotein-like protein (Fragment)
DcWN_15437	945	2.2	4.02	4.71	3.39	0.56	0.69	Dynein heavy chain, cytoplasmic
DcWN_15454	1560	0.34	0.22	0.51	0.64	0.73	1	Myotubularin-related protein 13
DcWN_15542	3109	6.4	18.32	24.83	3.86	0.16	0.0019	Ecdysone inducible protein 75 isoform B
DcWN_15587	2827	42.05	20.2	24.44	32.24	0.26	0.92	Uncharacterized protein
DcWN_15597	2304	0.96	1.5	0	0.065	0.72	0.35	Chorion peroxidase
DcWN_15652	1342	1.02	1.72	2.97	3.99	0.66	0.92	Scavenger receptor acting in neural tissue and majority of rhodopsin is absent, isoform A
DcWN_15664	606	3.32	0.74	3.83	3.13	0.04	0.82	Neurexin-2-alpha
DcWN_15668	1493	1.06	0	0	0.3	0.000031	0.092	Leucine-rich repeats and immunoglobulin-like domains protein 2
DcWN_15704	928	1.64	0.19	0.55	0.3	0.0075	0.62	CREB-binding protein
DcWN_15726	1116	5.61	2.1	1.58	1.49	0.14	0.94	Putative uncharacterized protein
DcWN_15747	1398	7.76	7.54	15.33	12.39	0.97	0.78	Ciliary dynein heavy chain, putative
DcWN_15815	1466	0.42	0.87	0.76	1.62	0.53	0.56	Suppressor of hairless protein
DcWN_15873	2219	0.75	0.33	0.46	0.38	0.28	0.86	Slingshot dual specificity phosphatase, putative
DcWN_15979	2024	2.36	1.38	1.95	0.89	0.46	0.29	Osbpl1a, putative
DcWN_16059	1922	6.37	0.81	5.24	1.65	0.00078	0.083	Crumbs
DcWN_16099	9416	0.13	0.018	0.68	0.29	0.02	0.24	Twitchin
DcWN_16115	1415	1.84	0.32	7.9	3.53	0.012	0.25	Mast cell protease 6, putative
DcWN_16125	2269	0.4	0	0	1.25	0.00077	0.0000051	Poly-glutamine tract binding protein 1
DcWN_16152	2910	4.25	1.95	2.81	3.01	0.24	1	Putative helicase
DcWN_16192	1402	0.64	0.47	0.6	0.75	0.75	1	Uncharacterized protein (Fragment)
DcWN_16239	3931	5.1	1.51	0	8.87	0.051	3.80E-15	Contactin, putative
DcWN_16244	1911	0	0	0.39	1.03	1	0.41	Acrosin, putative
DcWN_16253	1969	21.25	4.63	18.19	19.06	0.011	0.99	Uncharacterized protein
DcWN_16275	4180	6.29	4.57	7.58	4.75	0.67	0.53	ATP-dependent helicase brm
DcWN_16302	796	3.74	2.21	3.44	2.98	0.51	0.86	Eyes absent
DcWN_16395	1371	0.34	0.5	7.55	4.92	0.89	0.58	Dynein beta chain, ciliary, putative
DcWN_16464	636	44.73	11.41	1.6	1.88	0.026	1	40S ribosomal protein S21
DcWN_16478	1760	2.11	2.14	0.98	1.65	1	0.73	Uncharacterized protein
DcWN_16501	1385	0	0	6.26	3.81	1	0.51	Serine protease H2
DcWN_16575	765	2.71	2.89	5.94	2.68	1	0.28	Serine protease H78
DcWN_16587	902	5.81	1.76	0.82	1.23	0.074	0.88	Protein sidekick, putative
DcWN_16595	3125	3.65	1.41	1.07	2.37	0.14	0.46	Class B secretin-like G-protein coupled receptor GPRmth5, putative
DcWN_16687	2109	10.05	3.46	7.94	7.38	0.091	0.9	Ras-related protein Rap-2a
DcWN_16710	1586	1.49	0.91	1.32	2.87	0.56	0.49	Putative uncharacterized protein
DcWN_16730	1442	2.86	2.78	1.35	6.39	0.97	0.047	Vps16B
DcWN_16750	1991	0.34	0.23	2.61	1.97	0.7	0.72	Cell adhesion molecule, putative (Fragment)
DcWN_16752	965	3.92	1.32	0.82	1.13	0.12	0.94	Similar to CG7896
DcWN_16774	1110	14.97	12.04	17.26	39.33	0.78	0.41	Ser/Thr protein kinase, putative
DcWN_16781	883	1.02	0.51	7.78	1.62	0.44	0.016	Uncharacterized protein
DcWN_16921	2109	1.48	1.05	2.05	1.65	0.68	0.79	ATP-dependent RNA helicase DDX55
DcWN_16943	1616	4.47	2.52	5.86	3.64	0.43	0.53	Delta-like protein
DcWN_16956	2613	4.92	2.29	6.82	1.8	0.25	0.036	Laminin subunit gamma-1
DcWN_16989	1351	1.42	2.43	2.51	2.64	0.64	1	Tyrosine-protein kinase-like 7
DcWN_17009	3908	6.33	2.62	7.61	5.02	0.17	0.58	Uncharacterized protein
DcWN_17036	2628	3.4	3.54	3.09	5.42	1	0.66	DEAD-box helicase Dbp80
DcWN_17038	839	2.92	5.72	4.42	4.2	0.49	0.92	Uncharacterized protein
DcWN_17075	2539	3.88	2.53	2.74	2.4	0.56	0.86	Uncharacterized protein
DcWN_17088	803	6.56	3.23	0.64	1.17	0.31	0.77	Protein Wnt
DcWN_17112	1184	3.22	2.71	3.37	3.23	0.85	0.93	Keratin-associated protein 5-9, putative
DcWN_17132	2888	0.82	0.24	1.46	0.64	0.085	0.27	Homeodomain-interacting protein kinase 2
DcWN_17209	4855	4.68	2.87	3.74	2.68	0.49	0.66	Transcriptional regulator ATRX-like protein
DcWN_17215	2109	2.32	0.29	1.65	0.88	0.0016	0.42	Uncharacterized protein
DcWN_17392	1774	1.76	1.58	2.9	3.14	0.9	1	Caspase-1, putative
DcWN_17409	1092	2.72	0.28	0.21	0	0.0014	0.2	Putative uncharacterized protein
DcWN_17528	1340	1.71	0.13	0	0.22	0.00074	0.11	Putative uncharacterized protein
DcWN_17541	1421	0.31	0.32	0.56	0.71	1	1	Putative uncharacterized protein
DcWN_17582	3410	3.76	1.52	6.88	4.03	0.17	0.47	Protein phosphatase 1 regulatory subunit 12B
DcWN_17597	4943	0.45	0.056	0.5	0.34	0.0045	0.66	Ankyrin-1
DcWN_17613	804	1.23	0.43	7.27	1.75	0.21	0.031	Fibrillin-2, putative
DcWN_17637	689	3.82	1.55	3.57	1.7	0.22	0.36	Uncharacterized protein
DcWN_17705	941	64.75	71.44	48.12	71.18	1	0.82	Ras-related protein M-Ras
DcWN_17719	2340	8.09	7.63	3.29	2.52	0.94	0.73	Uncharacterized protein
DcWN_17728	1667	6.19	2.16	6.6	6.92	0.1	1	Cysteine endopeptidase
DcWN_17796	1391	0.47	0.22	2.47	0.97	0.46	0.21	Ankyrin-1, putative
DcWN_17892	1870	9.78	3.01	5.58	2.67	0.061	0.3	Phagocyte signaling-impaired protein
DcWN_17942	1014	91.27	101.05	325.47	348.7	1	1	Cysteine peptidase 2 cathepsin-B-like
DcWN_17991	1885	0.1	1.43	21.22	15.13	0.00086	0.65	Katanin p60 ATPase-containing subunit A1
DcWN_17994	1966	0.43	0.12	0.4	0.67	0.17	0.78	Ankyrin repeat-rich membrane spanning protein
DcWN_18004	2174	59.02	3.21	0.77	0.37	0.0000011	0.41	Serine protease P53
DcWN_18013	2252	4.84	0.41	14.67	16.71	0.000079	1	Uncharacterized protein
DcWN_18039	2919	2.48	1.02	1.83	3.79	0.18	0.51	Uncharacterized protein
DcWN_18050	3481	0	0	0	0	1	1	Peroxidasin
DcWN_18113	1135	3.88	0.4	3.15	2.29	0.00063	0.7	cAMP-dependent protein kinase catalytic subunit, putative
DcWN_18115	1601	0.31	0.28	0.2	0.57	0.96	0.48	Chromodomain-helicase-DNA-binding protein 1
DcWN_18125	1901	0	0	0	0.079	1	0.35	GRB2-associated-binding protein, putative
DcWN_18214	1114	2.11	0.9	4.66	3.16	0.26	0.62	Cyclin-dependent kinase-like 1
DcWN_18262	1276	1.55	1.76	0	0	1	1	Serine proteinase stubble
DcWN_18325	6348	1.31	0.62	0.77	1.31	0.27	0.71	Dedicator of cytokinesis protein, putative
DcWN_18365	2046	0.18	0.084	0.11	0.58	0.56	0.14	Transcriptional regulator ATRX
DcWN_18384	1101	3.74	3.04	1.73	3.39	0.81	0.6	Tyrosine-protein kinase shark, putative
DcWN_18398	1689	1.27	2.52	3.27	7.24	0.48	0.45	Ankyrin motif protein
DcWN_18533	2257	1.99	1.48	10.44	4.36	0.72	0.2	Ciliary dynein heavy chain, putative
DcWN_18641	1294	0.22	0.24	0.36	0.74	1	0.65	Predicted protein
DcWN_18663	2137	0.94	1.02	1.87	1.87	1	0.97	Cadherin 96Ca
DcWN_18708	435	3.56	1.43	1.49	4.76	0.25	0.27	Longitudinals lacking protein, isoforms F/I/K/T
DcWN_18755	1090	655.87	449.82	734.06	527.82	0.6	0.66	Sarcophaga pro-cathepsin B
DcWN_18760	892	5.11	2.52	4.01	0.96	0.32	0.039	WD-repeat protein, putative
DcWN_18776	1513	37.88	24.93	21.86	57.1	0.56	0.29	Myeloid differentiation primary response protein MyD88, putative
DcWN_18816	533	55.01	80.11	56.23	81.07	0.77	0.85	Uncharacterized protein
DcWN_18824	638	2.57	0.38	0.51	0.7	0.014	0.96	Neuroglian, putative
DcWN_18856	1094	1.13	0.16	1.15	0.88	0.02	0.8	Serine/threonine-protein kinase LMTK1
DcWN_18859	3630	1.26	1.34	1.56	1.92	1	0.98	Alpha-mannosidase, putative
DcWN_18916	1985	0.2	1.22	1.38	0.7	0.026	0.4	Zinc finger protein ush, putative
DcWN_18949	4345	2.5	1.42	4.6	4.23	0.42	0.89	Protein phosphatase 1 regulatory subunit 12B
DcWN_19153	1055	0.38	0.1	0	0.51	0.27	0.05	AAEL010813-PA
DcWN_19237	1159	0	0	0	2.56	1	0.000004	Probable ATP-dependent RNA helicase DDX49
DcWN_19274	518	7.36	2.27	4.57	2.18	0.087	0.35	Uncharacterized protein
DcWN_19286	1525	0.49	6.64	4.2	4.97	0.00011	1	Protein Wnt
DcWN_19299	1153	2.45	1.26	1.49	0.28	0.38	0.032	Probable ATP-dependent RNA helicase DDX49
DcWN_19303	1358	0.091	0	0	0	0.41	1	Pipsqueak
DcWN_19312	1083	0	0	0	0	1	1	Basement membrane-specific heparan sulfate proteoglycan core protein
DcWN_19360	2600	0.33	0.35	1.52	1.11	1	0.7	Protein kinase C, putative
DcWN_19396	1706	1.13	1.42	1.09	5.3	0.94	0.043	GTP-binding protein Di-Ras2, putative
DcWN_19510	972	0.38	0.36	0.19	0.35	1	0.92	AAEL010813-PA
DcWN_19546	1050	0.56	0.72	1.37	3.45	0.98	0.38	Putative uncharacterized protein
DcWN_19552	964	0.93	0.22	5.97	2.48	0.1	0.22	Dynein heavy chain
DcWN_19575	551	71.38	88.09	97.76	26.02	0.94	0.035	AGAP010462-PA (Fragment)
DcWN_19625	512	1204.29	1201.27	595.19	1001.86	0.99	0.7	40S ribosomal protein S21
DcWN_19748	2509	4.34	2.91	4.01	3.72	0.59	0.9	Dual specificity protein phosphatase, putative
DcWN_19827	1038	9.55	4.93	6.93	9.56	0.33	0.89	Serine/threonine-protein kinase PRP4-like protein
DcWN_19844	3581	1.96	0.58	1.23	2.48	0.061	0.54	Peregrin
DcWN_19890	687	3.74	2.31	4.86	4.57	0.55	0.92	Protein E, putative
DcWN_19962	2076	0.67	1.21	5.43	3.4	0.59	0.54	Scavenger receptor class B member, putative
DcWN_19981	2713	14.86	4.8	32.51	14.15	0.069	0.22	Vasa-like (Fragment)
DcWN_20041	1086	0.46	0.16	0	0.94	0.34	0.0033	Protein kinase 2
DcWN_20056	758	1239.94	287.3	791.57	592.8	0.014	0.7	Eukaryotic initiation factor 4A-II
DcWN_20063	2690	3.41	4.35	4.47	5.94	0.91	0.92	DEAD-box helicase Dbp80
DcWN_20149	951	4.95	3.27	31.42	4.35	0.59	0.001	Dual specificity protein phosphatase 14
DcWN_20187	1227	5.89	5.35	7.37	8.68	0.91	1	Uncharacterized protein
DcWN_20191	4344	1.95	0.2	2.41	2.91	0.00027	0.99	SEC14 domain and spectrin repeat-containing protein 1
DcWN_20368	1199	1.45	1.44	0.7	3.42	1	0.057	Uncharacterized protein
DcWN_20446	1354	1.05	1.68	0.45	0.96	0.72	0.61	Fem-1 homolog C-like protein
DcWN_20454	2134	15.98	3.58	6.81	10.13	0.013	0.82	Chromodomain-helicase-DNA-binding protein Mi-2 homolog
DcWN_20535	1405	116.21	97.69	131.9	170.53	0.82	0.94	Uncharacterized protein
DcWN_20548	1069	0.058	0	0	0	0.78	1	Uncharacterized protein
DcWN_20589	667	3.39	3.11	8.63	3.87	0.93	0.27	Rho-related BTB domain-containing protein 1
DcWN_20608	1132	0.11	0.12	188.17	299.57	1	0.75	Serine protease easter
DcWN_20611	637	6.86	0.54	1.82	0.5	0.0002	0.13	Hemocytin
DcWN_20640	679	15.79	4.83	2.73	1.48	0.064	0.48	Protein Wnt
DcWN_20661	972	1.98	1.99	3.15	2.02	1	0.59	Dual specificity protein phosphatase, putative
DcWN_20689	1768	3.26	4.01	1.97	3.37	0.95	0.7	Cyclin-dependent kinase 8
DcWN_20873	2619	0.24	0.24	0.21	0.11	1	0.64	Putative uncharacterized protein
DcWN_20881	855	6.85	2.95	4.61	2.12	0.22	0.3	Laminin subunit alpha
DcWN_20936	878	65.23	67.71	92.16	26.05	1	0.045	Putative uncharacterized protein
DcWN_20985	531	1.93	0.91	1.66	4.1	0.41	0.45	Uncharacterized protein
DcWN_21006	3272	20.03	4.74	10.61	6.25	0.017	0.47	Serine/threonine-protein kinase D3
DcWN_21254	2037	0.9	0.47	0.82	0.22	0.42	0.1	Uncharacterized protein
DcWN_21331	1019	11.07	4.68	14.57	22.36	0.19	0.79	FoxO protein
DcWN_21336	775	6.72	0.98	7.9	1.71	0.0028	0.02	Dynein heavy chain 2, axonemal
DcWN_21452	2426	0.63	0.23	0.69	1.04	0.2	0.84	Serpent
DcWN_21644	564	3.46	1.16	1.81	6.09	0.14	0.19	Longitudinals lacking protein, isoform G (Fragment)
DcWN_21694	1510	2.48	4.8	2.12	1.51	0.49	0.68	GTPase_rho, putative
DcWN_21743	4087	3.08	0.24	3.62	1.7	0.000045	0.28	Dynein-1-alpha heavy chain, flagellar inner arm I1 complex, putative
DcWN_21783	2178	2.49	1.09	2.98	1.94	0.23	0.58	Modifier of mdg4
DcWN_21802	4828	35.43	13.98	23.56	15.7	0.14	0.59	Peroxidasin
DcWN_21814	528	19.49	12.23	19.68	25.06	0.52	0.95	p38 mitogen activated protein kinase
DcWN_21879	1682	0.92	5.98	1.08	2.91	0.0056	0.32	Putative uncharacterized protein (Fragment)
DcWN_21952	1502	3.9	2.67	1.11	2.6	0.62	0.44	Uncharacterized protein
DcWN_21953	1050	0.71	1.09	0.31	0.83	0.8	0.5	Uncharacterized protein
DcWN_21965	2237	4.21	2.29	9.17	6.1	0.38	0.59	Serine/threonine-protein kinase Doa
DcWN_22008	1627	27.58	20.91	25.69	31.95	0.72	0.97	ATPase family AAA domain-containing protein 1-B
DcWN_22022	457	59.2	16.25	10.76	8.92	0.036	0.81	Longitudinals lacking protein, isoforms A/B/D/L
DcWN_22027	830	0.037	0.12	1.29	0.72	0.87	0.54	Hemolymph proteinase 15
DcWN_22068	941	1.42	0.51	2.56	0.27	0.21	0.0023	Furrowed, putative
DcWN_22078	1060	23.83	2.84	9.98	12.52	0.00036	0.96	Serine protease snake, putative
DcWN_22275	886	8.71	1.95	4.56	3.01	0.019	0.62	Box A-binding factor
DcWN_22310	481	14.5	4.81	5.88	4.44	0.092	0.74	Putative uncharacterized protein
DcWN_22492	1370	0.63	0.25	0.61	0.65	0.3	1	Putative Medea protein
DcWN_22525	941	2.9	0.88	3.06	2.06	0.086	0.64	Uncharacterized protein
DcWN_22679	631	0.34	0.33	8.09	2.1	1	0.046	Ciliary dynein heavy chain, putative
DcWN_22729	593	124.13	61.98	183.24	112.34	0.29	0.5	Peroxidase, putative
DcWN_22771	877	7.32	3.47	4.18	3.58	0.28	0.85	Ephrin
DcWN_22775	2580	0.34	1.16	1.03	4.42	0.13	0.064	Putative DNA helicase Ino80
DcWN_22829	684	111.69	131.26	171.55	140.5	0.98	0.78	Putative uncharacterized protein
DcWN_22874	1545	3.55	1.52	4.38	1.24	0.22	0.06	Smad2/3 transcription factor
DcWN_23337	1976	3.11	5.89	4.25	6.13	0.5	0.85	Importin subunit alpha
DcWN_23385	1832	83.76	87.74	42.6	74.32	1	0.66	DEAD box ATP-dependent RNA helicase
DcWN_23459	1971	2.48	4.84	4.31	4.28	0.47	0.96	Cyclin-dependent kinase 5 activator 1, putative
DcWN_23460	709	1.53	6.58	0.13	0.54	0.049	0.5	Serine proteinase stubble
DcWN_23558	719	0.56	0.43	5.42	3.29	0.87	0.54	Dynein heavy chain 7, axonemal
DcWN_23560	340	6.93	2.34	1.36	3.77	0.13	0.4	Uncharacterized protein
DcWN_23912	7967	4.57	2.38	3.02	2.61	0.33	0.83	Dynein heavy chain, cytoplasmic
DcWN_23930	915	0.61	1.77	1.37	0.68	0.26	0.44	Prostasin
DcWN_23931	503	10.84	3.37	13.65	1.23	0.078	0.00019	Hemocytin
DcWN_23996	5184	2.68	1.61	8.26	2.48	0.47	0.059	Muscle M-line assembly protein unc-89
DcWN_24090	2560	17.22	22.02	8.81	13.89	0.9	0.76	Mitogen-activated protein kinase ERK-A, putative
DcWN_24131	472	5.12	2.34	0.88	3.12	0.3	0.26	BroadZ1 isoform
DcWN_24138	1279	11.66	4.02	7.55	3.77	0.094	0.34	Activin receptor type-2B (Fragment)
DcWN_24336	2616	13.57	2.38	18.68	15.99	0.0035	0.83	Probable ATP-dependent RNA helicase DDX17
DcWN_24359	683	2612.35	741.8	827.75	355.61	0.038	0.21	Tubulin alpha-1 chain
DcWN_24376	1580	3.55	2.73	35.06	19.08	0.75	0.4	Cyclic AMP-dependent transcription factor ATF-3
DcWN_24488	346	3.67	1.8	1.34	1.23	0.4	0.97	Toll, putative
DcWN_24523	2141	0.67	0.16	1.11	0.18	0.073	0.013	Basement membrane-specific heparan sulfate proteoglycan core protein (Fragment)
DcWN_24622	2312	0.42	0.19	1.22	1.78	0.39	0.86	Protein toll, putative
DcWN_24642	1257	2.02	1.51	1.55	5.01	0.74	0.19	Trypsin-like proteinase T2a
DcWN_24778	1908	0.37	0.96	0	0.022	0.33	1	Chorion peroxidase, putative
DcWN_24837	3912	3.22	1.07	6.71	6.16	0.085	0.89	Muscle M-line assembly protein unc-89
DcWN_24899	703	2.73	0.34	2.31	2.49	0.0063	1	Hemicentin
DcWN_25158	1135	0.082	0.15	0	0	0.94	1	Fibrillin-2
DcWN_25203	5225	2.08	0	1.01	0.62	1.10E-11	0.54	Protein slit
DcWN_25241	2003	7.16	1.97	8.25	3.56	0.039	0.22	Uncharacterized protein
DcWN_25387	3913	2.25	1.01	1.17	0.54	0.23	0.29	1-phosphatidylinositol 4,5-bisphosphate phosphodiesterase classes I and II
DcWN_25402	561	0	0	0	0	1	1	Serine/threonine-protein kinase N2
DcWN_25433	665	162.42	111.07	72.49	135.15	0.6	0.6	Small nuclear ribonucleoprotein Sm D3
DcWN_25478	303	2.25	3.88	1.23	1.83	0.7	0.93	Putative uncharacterized protein (Fragment)
DcWN_25491	1287	3.03	0.78	1.44	1.16	0.047	0.82	Ultrabithorax
DcWN_25495	528	928.78	169.26	388.84	275.37	0.0038	0.64	Tubulin alpha-1 chain
DcWN_25540	1140	17.05	19.21	18.27	26.9	1	0.83	Cell division protein kinase 5
DcWN_25571	1991	1.14	1.74	2.47	2.79	0.75	1	Uncharacterized protein
DcWN_25629	550	4.28	1.13	2.19	2.13	0.061	0.96	Uncharacterized protein
DcWN_25674	394	27.61	31.65	29.09	54.21	1	0.61	Ubiquitin-conjugating enzyme
DcWN_25697	385	1612.41	617.25	968.8	558.32	0.13	0.45	Tubulin alpha chain (Fragment)
DcWN_25823	1714	0.63	6.81	0.76	1.32	0.00031	0.72	Putative uncharacterized protein (Fragment)
DcWN_25878	2809	1.77	0.65	1.34	1	0.14	0.72	Spermatogenesis-associated protein 13 (Fragment)
DcWN_25939	903	41.94	12.32	161.75	124.69	0.047	0.73	Putative uncharacterized protein
DcWN_25945	923	1.31	0.67	0	0.069	0.45	0.81	Uncharacterized protein
DcWN_25974	378	2.46	1.46	3.44	5.31	0.57	0.83	GL17195
DcWN_25984	670	3.19	0.46	1.32	3.89	0.0086	0.3	Longitudinals lacking protein, isoforms A/B/D/L
DcWN_26184	3893	0.26	0.2	0.06	0.42	0.78	0.05	Protein polybromo-1
DcWN_26230	1516	6.89	1.89	4.65	2.62	0.04	0.44	Serine/threonine-protein kinase ULK3
DcWN_26317	7830	2.28	0.82	4.89	2.5	0.11	0.34	Dynein beta chain, ciliary
DcWN_26343	1463	0.49	0.99	0.41	0.98	0.54	0.52	Serine/threonine-protein kinase PFTAIRE-1 (Fragment)
DcWN_26441	545	0	0	0	0	1	1	Nucleolar protein c7c, putative
DcWN_26443	2536	2.48	0.53	1.46	0.73	0.017	0.36	Tyrosine-protein kinase receptor
DcWN_26499	1030	84.58	36.42	84.69	39.92	0.19	0.27	Serine protease
DcWN_26560	4348	4.33	2.52	11.25	2.32	0.44	0.0098	Basement membrane-specific heparan sulfate proteoglycan core protein (Fragment)
DcWN_26603	376	2.88	0.92	0.86	3.23	0.18	0.27	Longitudinals lacking protein, isoforms N/O/W/X/Y
DcWN_26901	2737	1.08	0.35	0.81	1.27	0.11	0.79	ATP-dependent RNA helicase DDX42
[truncated: 137 more rows]
