# Supplementary material for: Comparison of Potato and Asian Citrus Psyllid Adult and Nymph Transcriptomes Identified Vector Transcripts with Potential Involvement in Circulative, Propagative Liberibacter Transmission
Source: Pathogens. 2014 Nov 3;3(4):875–907. doi: 10.3390/pathogens3040875 (PMC4282890; doi:10.3390/pathogens3040875)
Supplement: Supplementary File 1 [file pathogens-03-00875-s001.zip › pathogens-66026-supplementary-final/pathogens-66026-supplementary-revised-layout/Supplementary Table S7.csv]

SeqID	Length	Ny (RPKM)	NyL (RPKM)	Wb (RPKM)	WbL (RPKM)	NyNyL (p-value)	WbWbL (p-value)	Description (UniProt)
BcWN_07549	2051	0.45	0.48	0.042	38.53	0.95	1.20E-17	60 kDa chaperonin 1
BcWN_05960	1859	0.25	0.68	0.023	26.88	0.16	4.40E-17	Elongation factor Tu
BcWN_05195	1818	0.51	0.92	0	18.28	0.44	4.40E-17	Glycosyl transferase family protein
BcWN_34988	337	2.47	0.96	0	88.9	0.7	7.30E-17	50S ribosomal protein L31
BcWN_09861	1063	0.48	0.93	0.081	50.59	0.42	1.80E-16	Putative uncharacterized protein
BcWN_05331	3070	0.14	0.3	0	7.34	0.31	9.20E-16	Succinyl-CoA ligase [ADP-forming] subunit beta
BcWN_08183	2159	0.086	0.42	0	8.29	0.038	6.00E-15	DNA-directed RNA polymerase subunit beta
BcWN_13239	1290	0.11	0.54	0.033	16.29	0.057	5.80E-14	Malonyl CoA-acyl carrier protein transacylase
BcWN_22005	698	0.13	0.23	0	15.71	0.88	4.10E-13	Protein GrpE
BcWN_12686	1365	0.14	0.2	0	7.44	0.88	7.90E-13	50S ribosomal protein L6
BcWN_15132	747	0.15	0.1	0	13.5	1	8.20E-13	Putative uncharacterized protein
BcWN_17246	1472	0	0.37	0	6.58	0.0015	1.10E-12	30S ribosomal protein S5
BcWN_07557	1438	0.13	0.54	0.18	22.09	0.082	4.70E-12	Elongation factor 1-alpha
BcWN_27277	1351	0.1	0.013	0	5.39	0.63	1.20E-11	RNA polymerase sigma factor
BcWN_15832	1340	0.069	0.21	0	5.31	0.39	1.50E-11	RNA polymerase sigma factor
BcWN_54739	809	0.057	0.2	0	8.78	0.55	1.50E-11	40S ribosomal protein S6
BcWN_13479	796	0.058	0.4	0	8.8	0.11	1.60E-11	30S ribosomal protein S12
BcWN_15901	1144	0.24	0.17	0.037	9.31	1	1.70E-11	50S ribosomal protein L5
BcWN_16550	918	0	0.14	0	7.32	0.25	2.40E-11	Pseudouridine synthase
BcWN_21314	1470	0.031	0.13	0.029	6.64	0.39	3.80E-11	Exodeoxyribonuclease 7 large subunit
BcWN_28442	703	0	0.31	0	8.95	0.063	4.20E-11	Succinyl-diaminopimelate desuccinylase
BcWN_14395	1009	0.14	0.43	0.042	9.21	0.27	5.70E-11	50S ribosomal protein L1
BcWN_27488	457	0	0.43	0	13.07	0.082	6.40E-11	60S ribosomal protein L27 (Fragment)
BcWN_60420	1101	0.063	0.13	0.019	6.91	0.82	6.60E-11	Fructose-bisphosphate aldolase
BcWN_14305	1198	0	0.16	0	4.86	0.082	7.50E-11	Chaperone protein DnaK
BcWN_39863	741	0	0.82	0.12	15.31	0.00076	9.90E-11	60S ribosomal protein L10
BcWN_27606	464	0.1	0.31	0	11.62	0.63	1.40E-10	Ribosomal protein rpl14 (Fragment)
BcWN_06938	1318	0.14	0.054	0.065	7.92	0.95	2.00E-10	Putative protease IV transmembrane protein
BcWN_28085	861	0.21	0.042	0	5.69	0.63	3.10E-10	PAS/PAC sensor signal transduction histidine kinase
BcWN_15396	694	0	0.31	0.062	10.66	0.063	3.60E-10	40S ribosomal protein S5
BcWN_08962	10106	182.27	0.29	323.63	5.14	7.80E-19	3.80E-10	Polyprotein
BcWN_14047	629	0.073	0.11	0.17	16.87	1	4.50E-10	Putative 60S ribosomal protein RPL17
BcWN_38699	442	0.1	0	0	10.45	0.95	4.90E-10	DNA helicase II
BcWN_31395	355	0.52	0.5	0	12.91	1	5.20E-10	40S ribosomal protein S25
BcWN_16544	1900	0.16	0.23	0.045	4.75	0.82	6.70E-10	Heat shock cognate 70 kDa protein 1
BcWN_10211	1187	0	0.14	0	3.7	0.14	7.40E-10	Glutamate dehydrogenase
BcWN_19530	762	0.061	0.26	0.11	11.51	0.39	8.50E-10	60S ribosomal protein L6
BcWN_20129	730	0.13	0.25	0.18	14.74	0.79	8.80E-10	Ribosomal protein l
BcWN_14699	959	0	0.13	0	4.47	0.25	9.10E-10	50S ribosomal protein L22
BcWN_20058	613	0	0.82	0.07	10.57	0.0021	1.00E-09	60S ribosomal protein L18a
BcWN_33533	502	0	0.071	0	8.42	0.95	1.00E-09	40S ribosomal protein S16
BcWN_53642	500	0.092	0.9	0	8.26	0.035	1.20E-09	40S ribosomal protein S12
BcWN_46226	254	0	0.42	0.17	23.88	0.33	1.80E-09	Ribosomal protein L29
BcWN_43165	398	0.12	0.67	0	9.82	0.19	1.90E-09	Cold shock protein
BcWN_38474	402	0.11	0.45	0.11	14.76	0.45	2.10E-09	60S ribosomal protein L34, putative
BcWN_57762	1014	0.046	0.21	0.042	5.74	0.33	2.40E-09	Transaldolase
BcWN_43803	482	0.1	0.11	0	7.87	1	2.40E-09	ATP dependent RNA helicase protein
BcWN_09012	630	0.15	0.57	0.14	12.04	0.23	2.70E-09	40S ribosomal protein S8
BcWN_17500	977	0.1	0.26	0.13	9.42	0.5	3.10E-09	ATP synthase subunit beta
BcWN_65966	813	0.17	0.35	0.11	9.06	0.63	3.40E-09	Ribosomal protein S3a
BcWN_40446	463	0.1	0.46	0	7.79	0.33	3.50E-09	D-alanine--D-alanine ligase
BcWN_12016	883	0	0.32	0	4.02	0.023	4.00E-09	Dihydrolipoyl dehydrogenase
BcWN_26924	741	0.12	0.27	0.17	11.94	0.72	4.20E-09	40S ribosomal protein S2 (Fragment)
BcWN_22151	501	0.23	0.71	0.43	23.84	0.32	4.80E-09	Ubiquitin
BcWN_20196	1002	0	0.054	0	3.36	0.76	5.90E-09	Elongation factor 2
BcWN_24061	635	0.25	0.42	0.2	13.25	0.79	6.10E-09	60S ribosomal protein L18
BcWN_22406	928	0.05	0.25	0.14	9.03	0.27	6.30E-09	60S ribosomal protein L5
BcWN_22653	489	0.38	0.66	0.26	17.02	0.72	6.70E-09	Ribosomal protein L27A
BcWN_14904	1142	0.12	0.38	0.26	12.66	0.27	6.80E-09	Ribosomal protein L4
BcWN_26364	990	0.047	0.11	0	3.24	0.86	8.30E-09	30S ribosomal protein S11
BcWN_27863	523	0	0.41	0.25	15.37	0.063	8.80E-09	Ribosomal protein L21
BcWN_40567	240	0.38	0.6	0.27	23.63	0.95	9.40E-09	Putative 40s ribosomal protein S30
BcWN_50549	658	0	0.22	0.26	14.1	0.19	1.10E-08	40S ribosomal protein S9
BcWN_22053	953	0.048	0.19	0.11	7.41	0.45	1.10E-08	60S acidic ribosomal phosphoprotein P0
BcWN_39426	464	0.25	0.39	0.092	10.28	0.91	1.10E-08	40S ribosomal protein S19
BcWN_67262	100	60.25	4.66	33.85	0	0.001	1.20E-08	Elongation factor 1-alpha (Fragment)
BcWN_26179	662	0.07	0.3	0.26	13.85	0.39	1.20E-08	Ribosomal protein L15
BcWN_08027	743	0.062	0.17	0.029	5.31	0.75	1.20E-08	Putative 40S ribosomal protein RPS3 (Fragment)
BcWN_32085	792	0.087	0.14	0	3.84	0.98	1.20E-08	ATP-dependent Clp protease proteolytic subunit
BcWN_27777	316	0	0.23	0.14	14.62	0.58	1.40E-08	Ribosomal protein L35a
BcWN_35367	343	0	0.73	0.12	13.14	0.038	1.70E-08	60S acidic ribosomal protein P1
BcWN_24062	583	0	0.031	0	4.99	1	1.70E-08	Putative uncharacterized protein
BcWN_41557	303	0	0.24	0.14	14.75	0.58	1.80E-08	60S ribosomal protein L38
BcWN_31394	417	0	0.43	0.21	14.01	0.11	1.90E-08	Ribosomal protein L35
BcWN_47671	301	0.15	0.48	0	9.55	0.63	1.90E-08	Lipid-A-disaccharide synthase
BcWN_12625	806	0.057	0.044	0	3.57	1	1.90E-08	DNA helicase II
BcWN_41556	348	0	0.051	0.12	12.68	1	2.00E-08	Probable 60S ribosomal protein L37-A
BcWN_14166	562	0.082	0.29	0	5.05	0.55	2.10E-08	3-oxoacyl-[acyl-carrier-protein] synthase 2
BcWN_16501	718	0	0.1	0.18	9.89	0.58	2.20E-08	60S ribosomal protein L13
BcWN_28101	1194	0.12	0.9	0.31	11.78	0.0076	2.70E-08	Ribosomal protein L3
BcWN_19179	679	0	0.37	0	3.98	0.038	3.10E-08	50S ribosomal protein L3
BcWN_21051	676	0.068	0.24	0.22	10.95	0.55	3.40E-08	Ribosomal protein
BcWN_14257	994	0	0.14	0.086	5.48	0.19	3.50E-08	40S ribosomal protein SA
BcWN_32491	498	0.19	0.072	0.17	10.94	1	3.50E-08	60S ribosomal protein L26, putative
BcWN_30099	541	0.085	0.066	0	4.9	1	3.60E-08	Superoxide dismutase
BcWN_81881	157	0.29	17.11	0	16.51	8.20E-07	4.30E-08	6-phosphogluconate dehydrogenase, decarboxylating
BcWN_20929	582	0.32	0.12	0	4.45	0.95	4.30E-08	Translation initiation factor IF-2
BcWN_42330	657	0	0	0	3.95	1	4.30E-08	NADP-dependent alcohol dehydrogenase, putative
BcWN_09624	2039	0.023	0.14	0.12	4.64	0.16	4.90E-08	Plasma-membrane proton-efflux P-type ATPase
BcWN_47218	362	0	0.25	0	7	0.44	5.20E-08	30S ribosomal protein S21
BcWN_29208	519	0.27	0.48	0.25	12.3	0.75	5.30E-08	Putative 60S ribosomal protein RPL23A
BcWN_49060	714	0	0	0	3.53	1	5.40E-08	Glutamate--tRNA ligase
BcWN_52358	347	0	0	0	7.04	1	6.90E-08	50S ribosomal protein L28
BcWN_28171	353	0.33	0.41	0.49	20.75	1	7.10E-08	60S ribosomal protein L37a (Fragment)
BcWN_13507	1554	0.059	0.15	0.11	4.68	0.56	7.40E-08	ATP synthase subunit beta, mitochondrial
BcWN_30827	575	0.16	0.31	0.22	10.65	0.79	7.50E-08	Putative ribosomal protein L11 (Fragment)
BcWN_24626	591	0	0.18	0.14	8.2	0.33	9.00E-08	Ribosomal protein S7
BcWN_24388	950	0.1	0.21	0.18	7.41	0.72	9.60E-08	Glyceraldehyde 3 phosphate dehydrogenase 2
BcWN_31169	748	0	0.26	0	3.11	0.082	9.90E-08	Polyadenylate-binding protein
BcWN_22120	437	0.053	0.33	0.2	10.92	0.42	9.90E-08	50S ribosomal protein L32
BcWN_38304	380	0	0.094	0	6.13	0.95	9.90E-08	Inosine-5'-monophosphate dehydrogenase
BcWN_35983	288	0.16	0.12	0.15	12.46	1	1.00E-07	Ribosomal protein L30 (Fragment)
BcWN_25674	472	0.15	0.15	0.091	7.52	1	1.10E-07	Bifunctional protein GlmU
BcWN_48016	503	0	0.85	0.26	11.35	0.0043	1.20E-07	Ribosomal protein S17
BcWN_34108	464	0	0.62	0.18	10.04	0.023	1.20E-07	Ribosomal protein S15
BcWN_42755	283	0.082	0.82	0	7.96	0.14	1.20E-07	ATP-dependent protease subunit HslV
BcWN_43917	268	0.52	0	0	8.48	0.33	1.20E-07	NADH-quinone oxidoreductase subunit N
BcWN_46683	253	0.18	0.71	0.34	18.26	0.45	1.20E-07	40S ribosomal protein S27
BcWN_30241	388	0	0.18	0	5.86	0.58	1.20E-07	Argininosuccinate lyase
BcWN_44586	289	0.16	0.37	0.15	12.15	0.86	1.20E-07	40S ribosomal protein S21
BcWN_15739	874	0.11	0.49	0.49	15.02	0.14	1.30E-07	40S ribosomal protein S4
BcWN_41613	299	0	0.12	0	7.29	0.95	1.60E-07	DNA polymerase I
BcWN_42968	309	0.15	0.12	0	6.87	1	2.00E-07	DNA-directed RNA polymerase subunit omega
BcWN_37612	424	0.33	0.042	0	4.96	0.63	2.20E-07	Geranyltranstransferase protein
BcWN_21194	651	0	0.28	0.26	9.64	0.11	2.30E-07	60S ribosomal protein L9
BcWN_39840	524	0	0.14	0	3.98	0.58	2.30E-07	Glutamine synthetase protein
BcWN_41998	609	0.076	0	0	3.42	0.95	2.30E-07	Phosphoribosylaminoimidazole-succinocarboxamide synthase
BcWN_36979	217	0	0	0	9.43	1	2.40E-07	40S ribosomal protein S29
BcWN_37339	398	0	0	0	5.14	1	2.40E-07	NAD-dependent formate dehydrogenase
BcWN_23426	473	0	0.34	0	4.29	0.14	2.60E-07	50S ribosomal protein L16
BcWN_20115	1558	0.03	0.069	0.11	3.97	0.86	2.60E-07	ATP synthase subunit alpha
BcWN_43705	456	0	0.039	0	4.41	1	2.80E-07	Alcohol dehydrogenase GroES domain protein
BcWN_39903	351	0.26	0.2	0	5.67	1	3.00E-07	50S ribosomal protein L2
BcWN_69778	622	0.11	0	0	3.14	0.76	3.50E-07	Putative uncharacterized protein
BcWN_50500	223	0	0	0	8.68	1	3.70E-07	Putative uncharacterized protein
BcWN_19671	794	0.12	0.18	0.054	3.71	0.95	4.60E-07	Elongation factor, putative
BcWN_18981	494	0.19	0.65	0.3	10.46	0.3	5.70E-07	40S ribosomal protein S14
BcWN_22522	450	0.15	0.16	0.29	10.52	1	5.70E-07	Ubiquitin-60S ribosomal protein L40
BcWN_47445	422	0	0	0	4.32	1	6.10E-07	Aspartate-semialdehyde dehydrogenase
BcWN_28416	494	0	0.15	0.35	11.22	0.58	6.30E-07	Ribosomal protein rpl12
BcWN_25690	623	0	0.11	0.31	9.5	0.58	6.80E-07	60S ribosomal protein L13A
BcWN_17783	740	0.062	0.41	0.12	5.03	0.14	7.00E-07	3-oxoacyl-(Acyl-carrier-protein) reductase
BcWN_29332	397	0	0.45	0.43	13.58	0.11	7.90E-07	40S ribosomal protein S10
BcWN_36049	509	0	0.21	0.17	7.2	0.33	8.00E-07	40S ribosomal protein S11
BcWN_29972	468	0.2	0.61	0.5	14.09	0.39	8.60E-07	40S ribosomal protein S26
BcWN_21020	421	0.22	0.43	0.31	10.62	0.79	8.70E-07	Ribosomal protein L41
BcWN_33290	405	0	0.8	0.53	15.17	0.015	9.00E-07	Putative ribosomal protein P2
BcWN_51446	509	0	0.07	0	3.39	0.95	9.10E-07	Ribosomal RNA small subunit methyltransferase E
BcWN_58483	294	0	0.37	0	5.75	0.33	0.0000011	Chaperone protein DnaK
BcWN_53462	427	0	0.17	0.2	8.23	0.58	0.0000011	Putative 60S ribosomal protein L22 isoform 1
BcWN_30938	969	0.17	1.77	0	1.73	0.001	0.0000012	Endonuclease-reverse transcriptase
BcWN_41992	451	0	0.48	0	3.71	0.063	0.0000012	Phosphatidylserine synthase
BcWN_45494	357	0.13	0.65	0.24	9.68	0.27	0.0000013	Putative 40S ribosomal protein RPS20
BcWN_34450	383	0	0.14	0.22	8.78	0.76	0.0000015	60S ribosomal protein L36
BcWN_29623	476	0.24	0.38	0.45	11.92	0.91	0.0000017	40S ribosomal protein S24
BcWN_46075	454	0.051	0.16	0.52	13.36	0.91	0.0000017	40S ribosomal protein S23
BcWN_52517	316	0	0.057	0.14	7.91	1	0.0000017	tRNA dimethylallyltransferase
BcWN_82025	130	5.68	0	17.47	0.14	0.001	0.0000019	Aconitate hydratase, mitochondrial (Fragment)
BcWN_18014	463	0.1	0.039	0.32	9.49	1	0.000002	40S ribosomal protein S13
BcWN_15750	1541	2.52	2.99	7.16	126.22	0.83	0.0000021	Cytochrome b561
BcWN_34012	466	0	0.23	0.092	5.12	0.33	0.0000024	Translation initiation factor 5A
BcWN_67311	329	0	0.16	0	4.62	0.76	0.0000024	Putative uncharacterized protein
BcWN_51018	484	0.048	0	0	3.14	1	0.0000024	UvrABC system protein C
BcWN_48127	242	0.19	0.15	0	6.05	1	0.0000031	50S ribosomal protein L33
BcWN_80649	167	11.33	0	12.31	0.11	0.0000033	0.0000039	ATP synthase subunit alpha, mitochondrial
BcWN_02217	2520	1.28	3.12	0.81	13.62	0.14	0.000004	Viral A-type inclusion protein, putative
BcWN_17983	1350	0	0.62	1.16	0	0.00012	0.0000042	Putative uncharacterized protein (Fragment)
BcWN_36890	901	0.15	0.12	0.14	4.04	1	0.0000043	Guanine nucleotide-binding protein
BcWN_49140	429	0	0.17	0	3.24	0.58	0.0000046	Fumarate hydratase class II
BcWN_38193	499	0.046	0.072	0.043	3.61	1	0.0000046	Peroxiredoxin (Fragment)
BcWN_59442	307	0	0	0	4.53	1	0.0000046	Glycerol-3-phosphate dehydrogenase [NAD(P)+]
BcWN_44904	341	0	0.16	0	4.02	0.76	0.0000051	Sensory box/GGDEF family protein
BcWN_38676	168	56.2	0.32	174.05	8.61	6.80E-10	0.0000055	60S ribosomal protein L5
BcWN_24338	450	0.1	0.44	0.43	9.89	0.39	0.0000062	60S ribosomal protein L23
BcWN_44515	365	0	0.1	0	3.65	0.95	0.0000062	Peptidyl prolyl cis-trans isomerase D signal peptide protein
BcWN_44906	461	0.05	0.078	0.093	4.44	1	0.0000072	Elongation factor 2
BcWN_53934	319	0	0	0	4.06	1	0.0000076	Transcription-repair coupling factor
BcWN_55964	348	0.27	0.26	0	3.72	1	0.0000076	Phosphate acyltransferase
BcWN_44153	424	0	0.084	0	3.01	0.95	0.0000084	ATP synthase F1 delta
BcWN_00735	2365	1.31	3.67	0.96	14.57	0.086	0.000009	Uncharacterized protein
BcWN_38603	818	1.04	0	2.23	0.023	0.00047	0.0000091	Uncharacterized protein
BcWN_63809	394	0	0	0	3.19	1	0.0000092	Extracellular serine proteinase
BcWN_22586	612	1.92	5.65	0.11	3.77	0.082	0.0000095	Protein yellow
BcWN_43504	241	38.12	0.15	23.47	0.94	2.30E-10	0.0000097	Ubiquitin
BcWN_20945	428	0.54	0	26.43	1.27	0.11	0.00001	Cathepsin D
BcWN_47710	174	0.53	0.82	0.98	21.91	0.95	0.000011	60S ribosomal protein L39
BcWN_10626	910	3.27	0.039	4.59	0.17	0.0000031	0.000012	Uncharacterized protein (Fragment)
BcWN_39552	482	0	0	0.089	3.94	1	0.000012	Elongation factor 2 (Fragment)
BcWN_08820	1079	3.53	0.083	7.15	0.33	0.0000096	0.000013	Meiotic recombination protein SPO11, putative
BcWN_12123	1481	0.062	0.024	0	0.81	1	0.000013	SpvB-motif protein
BcWN_45336	383	0.24	0.28	0.22	6.62	1	0.000013	Ribosomal protein S15Aa, putative
BcWN_02495	3201	0.43	1.87	0.3	4.47	0.012	0.000017	Endonuclease-reverse transcriptase
BcWN_71201	1016	0.77	12.43	0.67	10.44	0.0000051	0.000018	Uncharacterized protein
BcWN_37380	273	0.085	1.71	0.31	8.67	0.012	0.000021	Putative uncharacterized protein GLEAN_15100
BcWN_30897	144	50.01	41.54	0.3	11.74	1	0.000029	AAEL007437-PA
BcWN_48044	295	0.16	0.42	0	3.63	0.75	0.00003	tRNA-specific 2-thiouridylase MnmA
BcWN_41673	322	0	0.056	0	3.32	1	0.00003	Peptidase S11, D-alanyl-D-alanine carboxypeptidase 1
BcWN_51667	356	0.13	0	0	2.95	0.95	0.000034	Probable citrate synthase 2, mitochondrial
BcWN_81347	119	34.72	0	30.06	1.26	6.00E-09	0.00004	Elongation factor 2
BcWN_18379	533	0.17	1.71	0.52	8.32	0.0053	0.000044	1,4-alpha-glucan branching enzyme GlgB
BcWN_78081	123	12.2	0	19.16	0.61	0.000017	0.000045	Elongation factor 2
BcWN_76041	147	0.16	2.07	1.46	24.92	0.063	0.000046	Phosphate carrier protein, mitochondrial
BcWN_01357	4711	1.53	5.33	1.23	14.57	0.03	0.000047	Uncharacterized protein
BcWN_68871	873	0	0.082	0.15	3.01	0.58	0.000048	Translational activator GCN1
BcWN_48283	407	0.45	1.63	0.053	3.18	0.14	0.00005	Putative uncharacterized protein
BcWN_55319	164	0	0.22	0	6.07	0.95	0.00005	Glutamine--fructose-6-phosphate aminotransferase [isomerizing]
BcWN_56398	301	0	0.3	0	3.24	0.44	0.000057	ATP-dependent zinc metalloprotease FtsH
BcWN_07806	1410	0.41	2.62	0.26	3.68	0.003	0.000063	Reverse transcriptase (Fragment)
BcWN_55227	236	0	0.23	0	4.06	0.76	0.000065	DNA topoisomerase IV subunit B
BcWN_82200	170	51.73	5.79	82.54	5.63	0.0059	0.000078	Elongation factor 2
BcWN_80829	123	0.19	4.95	0	7.48	0.0034	0.000085	60S ribosomal protein L13
BcWN_80120	250	1.85	0	4.03	0	0.0097	0.000085	Alkaline phosphatase
BcWN_56283	240	0	0.075	0	3.83	1	0.000085	ATP synthase subunit b
BcWN_43471	286	0.081	0.063	0.15	5.06	1	0.00009	Heat shock cognate 70 kDa protein 1
BcWN_13388	1088	0.53	2.32	0.12	2.21	0.022	0.000093	Uncharacterized protein
BcWN_39348	220	1.57	0	4.48	0	0.03	0.000098	Leukotriene A4 hydrolase
BcWN_66440	215	0	0	0	4.19	1	0.000098	ATP-dependent zinc metalloprotease FtsH
BcWN_04690	1585	0.36	2.94	0.18	2.49	0.00075	0.0001	Putative uncharacterized protein
BcWN_48119	226	0	0.32	0.57	10.39	0.58	0.00011	40S ribosomal protein S28
BcWN_81475	102	0	5.27	0.42	13.63	0.0015	0.00012	Polyubiquitin
BcWN_66893	239	0	0	0	3.62	1	0.00013	50S ribosomal protein L9
BcWN_07984	810	0.77	3.54	0.21	3.29	0.016	0.00015	BarH-like 2 homeobox protein (Fragment)
BcWN_08582	1789	2.35	3.15	4.3	43.3	0.7	0.00015	Putative uncharacterized protein
BcWN_36416	221	17.44	0.41	21.71	1.36	0.0000089	0.00017	Putative small heat shock protein
BcWN_32605	181	8.29	0	21.3	1.25	0.000017	0.00017	Enolase
BcWN_50498	653	0.11	0.85	0.033	1.67	0.03	0.00017	Putative reverse transcriptase
BcWN_09920	1297	0.44	0.18	2.25	0.12	0.77	0.00017	Uncharacterized protein
BcWN_62217	219	0	0	0	3.77	1	0.00017	Pseudouridine synthase
BcWN_58885	195	10.65	0.64	31.2	2.12	0.0017	0.00019	ATP-dependent RNA helicase p62
BcWN_44585	357	0	0	0.06	3	1	0.00019	Glutamine synthetase
BcWN_76385	180	2.95	0	4.88	0	0.0053	0.0002	AAEL003733-PA
BcWN_17905	558	168.45	21.05	103.69	8.65	0.0068	0.0002	Cathepsin B preproprotein-like protein (Fragment)
BcWN_66685	182	0	0.1	0	4.44	1	0.0002	Uridylate kinase
BcWN_09160	1856	0.12	2.72	0.16	2	0.0000035	0.00023	Putative uncharacterized protein
BcWN_81264	102	0.23	2.11	0	7.73	0.18	0.00023	Ubiquitin
BcWN_30552	307	0.3	0.18	3.7	0.061	1	0.00023	Regulatory protein RepA, putative
BcWN_80877	134	0.17	4.01	0.64	12.48	0.0062	0.00024	Aminoacylase-1
BcWN_11784	990	0.98	0.78	2.21	21.53	1	0.00024	Uncharacterized protein
BcWN_13535	1121	226.19	168.52	18.12	168.86	1	0.00024	Salivary secreted protein
BcWN_05099	1276	0.72	0.69	0.2	2.56	1	0.00025	Putative uncharacterized protein
BcWN_79427	254	2.54	0.49	14.17	0.89	0.24	0.00026	Pyruvate carboxylase
BcWN_64777	267	0	0.27	0	2.88	0.58	0.00026	Triosephosphate isomerase
BcWN_47169	450	1.38	0	3	0.083	0.0025	0.00027	Uncharacterized protein
BcWN_23531	491	0	0.073	0.13	2.91	0.95	0.00028	6-phosphogluconate dehydrogenase, decarboxylating
BcWN_39304	361	0.13	0.1	0.36	5.57	1	0.0003	Peptidyl-prolyl cis-trans isomerase
BcWN_16808	1049	1.5	0.1	3.14	0.2	0.0047	0.00031	Uncharacterized protein
BcWN_09943	2538	15.16	16.53	2.25	20.54	0.91	0.00031	Yellow
BcWN_06952	1145	2.68	10.5	1.59	14.96	0.019	0.00032	Uncharacterized protein
BcWN_01685	3479	10.46	0.6	10.74	0.96	0.000066	0.00033	Pol-like protein
BcWN_53005	124	1.49	0	6.56	0	0.19	0.00035	ATP synthase subunit beta, mitochondrial
BcWN_59182	358	0.64	0.05	2.27	0	0.27	0.00035	Uncharacterized protein
BcWN_78628	162	3.7	1.77	9.39	0.35	0.91	0.00035	Protein disulfide-isomerase A3, putative
BcWN_57035	201	0.11	0	0	3.55	1	0.00035	Superoxide dismutase
BcWN_62671	200	0.12	0.09	0	3.57	1	0.00035	Dehydrogenase, E1 component
BcWN_03447	2495	0.83	0.71	0.51	4.79	1	0.00036	Putative uncharacterized protein
BcWN_00176	6379	3.75	14.05	3.27	28.38	0.02	0.00038	BEL12_AG transposon polyprotein
BcWN_65987	214	0.11	0	0	3.25	1	0.00041	Type I secretion system ATPase, PrtD
BcWN_00711	3015	0.6	2.27	0.9	7.91	0.025	0.00046	Endonuclease-reverse transcriptase
BcWN_00955	10859	0.31	0.049	0.016	0.21	0.044	0.00046	RNA replication protein
BcWN_63752	328	0	0	0.13	3.38	1	0.0005	Malate dehydrogenase (Fragment)
BcWN_33658	627	1.18	0.29	2.25	0.09	0.33	0.00056	SARTTc2 ORF1 protein
BcWN_48197	470	0.1	0.19	0.14	2.68	0.95	0.00061	Short-chain dehydrogenase/reductase SDR
BcWN_11840	1513	13.9	0.22	0.78	0.025	1.30E-08	0.00062	Uncharacterized protein
BcWN_19955	831	1.28	0.086	2.63	0.16	0.0098	0.00064	Meiotic recombination protein SPO11, putative
BcWN_42254	393	3.29	0	1.85	0	0.000046	0.00068	Endonuclease-reverse transcriptase
BcWN_79591	139	1	0	5.24	0	0.33	0.00068	Probable succinyl-CoA ligase [ADP-forming] subunit beta, mitochondrial
BcWN_48545	229	0	0.23	0	2.71	0.76	0.0008	UDP-N-acetylglucosamine--N-acetylmuramyl-(pentapeptide) pyrophosphoryl-undecaprenol N-acetylglucosamine transferase
BcWN_07114	1758	5.66	0.42	2.23	0.18	0.00053	0.00082	Pol-like protein (Fragment)
BcWN_51401	124	1.86	4.04	0.17	6.66	0.45	0.0009	Myosin heavy chain, muscle
BcWN_81687	143	0.48	0	4.79	0	0.76	0.00095	Cathepsin L
BcWN_55440	163	0	0.22	0	3.69	0.95	0.00095	NifU domain protein
BcWN_15855	600	0.65	1.34	2.04	16.31	0.42	0.0011	Ubiquinol-cytochrome c reductase iron-sulfur subunit
BcWN_56599	152	0	0	0	3.83	1	0.0011	Probable tRNA threonylcarbamoyladenosine biosynthesis protein Gcp
BcWN_57275	146	0	0	0	3.99	1	0.0011	dTDP-glucose 4,6-dehydratase
BcWN_09272	1342	0.12	2.67	0.19	1.92	0.0000083	0.0012	SARTTc1 ORF2 protein (Fragment)
BcWN_22694	255	4.16	0.77	5.63	0.29	0.14	0.0012	Diaphanous, putative
BcWN_11179	4799	1022.24	373.24	12.01	87.35	0.48	0.0012	Putative cuticle protein
BcWN_80123	272	2.29	0.13	9.69	0.76	0.026	0.0013	Alpha-glucosidase
BcWN_40855	175	1.98	0	4.77	0.11	0.03	0.0013	Probable cytosolic Fe-S cluster assembly factor CPIJ010948
BcWN_78166	124	2.42	0	5.18	0	0.049	0.0013	Helicase RM62-like protein C (Fragment)
BcWN_79538	140	5.94	18.93	5.05	41.99	0.071	0.0013	Cystathionine gamma-lyase
BcWN_19924	765	0.33	0.047	0.45	4.08	0.39	0.0013	ISSod10, transposase OrfA, putative
BcWN_82192	180	12.82	4.28	25.11	2.3	0.45	0.0013	Ribosomal protein L6e (Fragment)
BcWN_01560	4024	2.64	1.07	8.2	0.91	0.62	0.0013	SARTTc1 ORF2 protein (Fragment)
BcWN_81760	157	5.59	7.3	2.46	21.89	0.78	0.0013	Polyubiquitin (Fragment)
BcWN_48887	169	1.91	13.35	6.08	47.68	0.0035	0.0014	Aconitate hydratase, putative
BcWN_07281	1937	2.38	0.15	2.43	0.23	0.00046	0.0015	Putative uncharacterized protein
BcWN_61070	256	9.74	0	8.03	0.59	4.00E-07	0.0016	Cathepsin B-like cysteine proteinase 4
BcWN_81877	115	9.43	0.31	10.25	0.49	0.0019	0.0016	Elongation factor 2
BcWN_66060	187	0	0.38	0	2.91	0.58	0.0016	Transcription factor BTF3 homolog
BcWN_36888	179	0	0.2	0	3.04	0.95	0.0016	Histone H4
BcWN_53343	182	0.13	0.1	0	2.99	1	0.0016	Carbonic anhydrase
BcWN_58525	205	0	0	0	2.66	1	0.0016	Inosine-5'-monophosphate dehydrogenase
BcWN_23803	1107	0.83	2.72	0.058	0.95	0.063	0.0018	Insertion element IS1 1 protein insB
BcWN_71155	535	9.19	1.67	13.93	1.51	0.064	0.0018	SARTTc1 ORF2 protein (Fragment)
BcWN_19981	464	1.49	1.08	1.75	13.52	1	0.0018	Ribonuclease P protein component
BcWN_44886	675	9.4	1.7	16.19	1.81	0.058	0.0019	SARTTc3 ORF2 protein (Fragment)
BcWN_51882	195	0	0.46	0	2.7	0.44	0.0019	Peptidase S11, D-alanyl-D-alanine carboxypeptidase 1
BcWN_61640	114	0	0	0	4.61	1	0.0019	Elongation factor 4
BcWN_01078	4108	0.96	5.69	0.67	4.65	0.0018	0.002	Uncharacterized protein
BcWN_82106	134	14.64	36.49	6.07	46.12	0.14	0.002	Protein disulfide-isomerase A3, putative
BcWN_19854	661	0.63	1.63	0.13	1.79	0.21	0.002	Putative uncharacterized protein
BcWN_07477	1663	5.19	0.9	2.86	0.29	0.046	0.0022	Reverse transcriptase homolog protein
BcWN_64039	209	0	0.17	0	2.43	0.95	0.0023	6-phosphogluconate dehydrogenase, decarboxylating
BcWN_23792	1726	0	0	0.34	0	1	0.0023	Endonuclease-reverse transcriptase
BcWN_56281	155	0	0	0	3.27	1	0.0023	Phosphoribosylglycinamide formyltransferase
BcWN_77960	111	16.01	2.74	29.53	2.88	0.082	0.0025	Probable delta-1-pyrroline-5-carboxylate synthase
BcWN_81747	152	4.25	0	5.92	0.25	0.0021	0.0028	Glycosyl hydralase, sucrase-isomaltase, putative (Fragment)
BcWN_79637	254	20.17	3.53	41.41	4.95	0.054	0.0028	Probable ATP-dependent RNA helicase DDX17
BcWN_65305	347	0	0	0.19	2.81	1	0.0028	Aldehyde reductase
BcWN_68195	148	0	0	0	3.3	1	0.0028	Chaperone protein DnaK
BcWN_42657	411	23.81	3.66	40.92	5.07	0.025	0.0029	Aspartate aminotransferase
BcWN_80975	142	0.33	2.4	0.45	6.75	0.1	0.0031	Helicase RM62-like protein C (Fragment)
BcWN_37338	413	2.12	0.43	2.9	0.18	0.21	0.0033	Uncharacterized protein (Fragment)
BcWN_58624	176	17.18	44.06	10.59	68.51	0.12	0.0034	Uncharacterized protein
BcWN_64736	111	0	0.97	0	4.23	0.33	0.0034	Pyruvate kinase
BcWN_48472	162	0	0.22	0	2.9	0.95	0.0034	30S ribosomal protein S1
BcWN_05274	2952	0.79	2.34	0.59	3.79	0.071	0.0035	Putative uncharacterized protein
BcWN_78583	162	1.85	10.72	3.31	23.54	0.01	0.0036	Polyubiquitin
BcWN_11583	1336	0.1	0.66	0.11	1.1	0.022	0.0036	Uncharacterized protein
BcWN_07190	1589	1.42	0.5	3.26	0.38	0.5	0.0038	Uncharacterized protein
BcWN_34759	166	32.26	6.15	50.33	6.34	0.075	0.004	Ribosomal protein L22e (Fragment)
BcWN_67955	155	4.62	0	5.39	0.24	0.0012	0.0042	Elongation factor Tu
BcWN_79685	147	0.16	0.85	0.29	5.24	0.52	0.0042	Phosphoglucomutase
BcWN_63090	175	0	0.1	0	2.58	1	0.0042	Citrate synthase
BcWN_81854	109	11.22	0	24.76	2.58	0.000065	0.0043	40S ribosomal protein S8
BcWN_11674	1224	2.28	3.73	7	41.83	0.48	0.0043	2-oxoglutarate dehydrogenase, E2 component, dihydrolipoamide succinyltransferase
BcWN_34515	141	3.27	0.51	4.86	0.13	0.23	0.0044	Hairy cell leukemia protein 1
BcWN_61604	299	11.12	13.12	0.072	2.01	0.84	0.0044	Chitin deacetylase 2B
BcWN_16308	855	4.1	2.05	5.34	32.03	0.88	0.0044	Protein GrpE
BcWN_34320	344	12.61	4.43	1.12	8.08	0.48	0.0046	Serine protease inhibitor 3/4 (Fragment)
BcWN_17623	713	0.1	1.91	0.15	1.61	0.00027	0.0047	Endonuclease-reverse transcriptase
BcWN_20441	1037	0.65	1.88	0.56	3.75	0.11	0.0047	Uncharacterized protein
BcWN_11001	3347	3.94	6.37	2.14	12.63	0.46	0.0047	Putative uncharacterized protein
BcWN_37012	831	1.42	2.03	0.077	1.06	0.65	0.0048	ACYPI009796 protein
BcWN_05527	2646	236.5	139.52	4.74	27.73	0.98	0.0048	Chitin deacetylase 1
BcWN_81777	133	4.17	27.07	10.15	62.7	0.0029	0.005	Fructose-bisphosphate aldolase (Fragment)
BcWN_76323	114	1.21	0.16	12.21	0.99	0.63	0.005	Inosine-5'-monophosphate dehydrogenase
BcWN_81931	100	0	8.78	0	4.32	0.000093	0.0051	Elongation factor 2
BcWN_51741	211	5.03	0.25	27.82	3.56	0.0049	0.0051	Acyl-CoA dehydrogenase
BcWN_58005	175	56.32	81.87	22.28	129.87	0.58	0.0053	Myosin heavy chain, muscle
BcWN_67953	905	5.23	4.29	7.12	41.03	1	0.0053	Glycoprotein 3-alpha-L-fucosyltransferase A
BcWN_78679	122	0	0.44	0.35	6	0.76	0.0054	Protein tyrosine phosphatase type IVA 1
BcWN_02749	4365	4.97	0.75	6.37	0.9	0.02	0.0058	SARTTc3 ORF2 protein (Fragment)
BcWN_07625	2504	1.47	4.17	0.57	3.44	0.079	0.0058	Uncharacterized protein
BcWN_00843	1861	16.07	0.26	1.66	0.19	7.00E-09	0.0059	Uncharacterized protein
BcWN_82189	112	11.13	4	30.79	3.69	0.59	0.0062	Elongation factor 2
BcWN_49508	274	0.34	0.13	0.078	2.06	1	0.0062	Transposase
BcWN_04144	2054	3.03	0.24	2.61	0.35	0.001	0.0063	Uncharacterized protein
BcWN_10607	659	4.69	0.98	5.62	0.68	0.11	0.0063	Uncharacterized protein
BcWN_67472	152	0	0.59	0	2.72	0.44	0.0063	Mitochondrial ribosomal protein L35 (Fragment)
BcWN_81555	127	0.91	1.55	1.01	9.47	0.84	0.0063	Uncharacterized protein
BcWN_29036	612	0.038	0.12	0.32	2.55	0.91	0.0063	Cytidine and deoxycytidylate deaminase family protein
BcWN_54029	176	0	0	0	2.35	1	0.0063	NADPH-dependent 7-cyano-7-deazaguanine reductase
BcWN_63751	154	0	0	0	2.68	1	0.0063	Chromosomal replication initiator protein DnaA
BcWN_18477	1322	1.19	0.1	0.79	0.057	0.0077	0.0064	Eukaryotic translation initiation factor 2-alpha kinase 4
BcWN_07548	7833	41.28	26.74	1.18	6.53	1	0.0066	Uncharacterized protein
BcWN_81717	130	20.42	0.14	32.96	4.19	0.0000018	0.0068	Pyrroline-5-carboxylate dehydrogenase
BcWN_05853	1862	1.8	0.88	10.79	1.56	0.85	0.0068	Cytochrome P-450, putative
BcWN_35051	444	0.21	0.28	0.14	1.86	1	0.0068	GMP synthase [glutamine-hydrolyzing]
BcWN_36689	484	0.14	1.85	0.49	3.65	0.0032	0.0069	Uncharacterized protein
BcWN_05575	2788	6.83	3.91	18.01	97.85	0.96	0.0069	CAAX prenyl protease 2
BcWN_06478	1024	6.94	0.45	2.53	0.29	0.00036	0.0071	Nucleic-acid-binding protein from transposon X-element
BcWN_32591	274	10.78	1.18	2.81	0.14	0.0098	0.0071	Peroxidase
BcWN_25884	177	5.74	0.3	6.54	0.53	0.0062	0.0073	Hexokinase
BcWN_77363	168	4.95	0.21	6.89	0.56	0.0072	0.0073	Probable aconitate hydratase, mitochondrial
BcWN_20290	847	0.16	0.27	0.86	5.3	0.81	0.0073	Propionyl-CoA carboxylase beta chain
BcWN_18821	894	0.46	0.5	0.72	4.39	0.99	0.0073	Outer membrane protein
BcWN_76780	820	1.8	0.66	10.61	1.51	0.58	0.0076	Cytochrome P-450, putative
BcWN_40263	217	0.21	0.41	0.69	5.89	0.95	0.0076	Ferredoxin, 4Fe-4S
BcWN_81215	126	2.2	0	3.57	0	0.063	0.0077	Protein ENPL-1, isoform a
BcWN_81764	161	2.29	0.22	2.79	0	0.16	0.0077	Protein phosphatase 2A regulatory subunit A, putative
BcWN_60805	1059	0.35	0.1	0	0.37	0.63	0.0077	Endonuclease-reverse transcriptase
BcWN_76751	288	0.88	0.37	17.11	2.35	0.94	0.0077	Putative serine protease K12H4.7
BcWN_22818	285	2.11	6.79	1.73	10.81	0.082	0.0078	CG1440, isoform A
BcWN_07012	2165	0.52	3.16	0.39	2.3	0.0023	0.008	Endonuclease-reverse transcriptase
BcWN_79310	177	6	0.91	10.77	1.17	0.085	0.008	1,4-alpha-glucan-branching enzyme
BcWN_67071	342	3.37	1.1	14.28	1.98	0.51	0.0081	Epoxide hydrolase 1
BcWN_09837	1183	0.2	0.51	1.76	9.62	0.29	0.0082	Ankyrin repeat domain protein
BcWN_25529	660	0.21	0.14	0.55	3.61	1	0.0082	Riboflavin biosynthesis protein RibD
BcWN_12018	1996	13.2	0.48	6.61	0.99	0.0000039	0.0083	Putative uncharacterized protein
BcWN_75272	144	4.65	0.12	4.17	0.13	0.0073	0.0084	Putative uncharacterized protein
BcWN_04666	1568	3.65	5.19	2.4	12.9	0.62	0.0085	Uncharacterized protein
BcWN_32278	356	0.19	0.35	0.24	2.53	0.91	0.0087	Acetylglutamate kinase
BcWN_67572	330	0.14	0.11	0.26	2.73	1	0.0087	Cytochrome c
BcWN_11308	1185	0.47	1.78	1.36	7.45	0.042	0.0089	Cytoplasmic dynein 2 heavy chain 1
BcWN_82107	182	9.26	28.93	1.77	11.66	0.06	0.0093	Myosin heavy chain, muscle
BcWN_77751	178	3.63	0.2	10.35	1.16	0.022	0.0096	Probable aconitate hydratase, mitochondrial
BcWN_80339	109	2.54	0.16	3.93	0	0.18	0.0096	Fructose-bisphosphate aldolase
BcWN_39354	166	3.75	15.64	9.42	50.8	0.025	0.0098	Probable isocitrate dehydrogenase [NAD] subunit beta, mitochondrial
BcWN_10266	1245	0.98	0.73	5.13	0.75	1	0.0098	Putative uncharacterized protein
BcWN_28625	180	56.68	15.72	114.01	17.84	0.25	0.01	Cytochrome P450 4g1
BcWN_07938	1135	1.3	3	0.36	2.18	0.19	0.011	Uncharacterized protein
BcWN_44254	459	0.25	0.94	0.28	2.37	0.2	0.011	SARTTc1 ORF2 protein (Fragment)
BcWN_82201	148	28.39	7.87	64.84	10.03	0.27	0.011	Fructose-bisphosphate aldolase (Fragment)
BcWN_02055	2370	0.81	1.39	2.16	11.05	0.44	0.011	Reverse transcriptase (Fragment)
BcWN_13984	1556	0.47	0.87	1.97	10.18	0.44	0.011	Putative outer membrane efflux protein
BcWN_80955	148	1.25	0.24	4.78	0.25	0.63	0.011	Lysosomal Pro-X carboxypeptidase, putative
BcWN_27280	572	0.16	0.31	0.41	2.82	0.79	0.011	ATP synthase subunit c
BcWN_28916	606	0.38	0.27	1.13	6.48	1	0.011	Protein RecA
BcWN_22087	1198	2.14	0.21	1.66	0.2	0.0074	0.012	Uncharacterized protein (Fragment)
BcWN_16888	849	0.76	2.55	0.18	1.37	0.067	0.012	Putative reverse transcriptase
BcWN_24556	250	18.28	30.66	6.17	31.93	0.44	0.012	Myosin heavy chain (Fragment)
BcWN_22985	962	0.58	0.73	1	5.45	0.88	0.012	Ankyrin repeat domain protein
BcWN_14452	1202	0.63	0.46	2.01	10.25	1	0.012	Ankyrin repeat domain protein
BcWN_45907	208	11.99	0.6	6.08	0.63	0.00056	0.013	Membrane-bound alkaline phosphatase, putative
BcWN_80521	126	0.37	4.26	2.72	16.7	0.017	0.013	Electron transfer flavoprotein subunit alpha, mitochondrial
BcWN_37011	381	1.51	0.14	1.07	6.31	0.07	0.013	60S ribosomal protein L37a
BcWN_12464	763	0.94	0.16	2.75	0.34	0.18	0.013	Chameau
BcWN_37808	269	1.54	0	0.24	2.58	0.015	0.014	ATP synthase subunit beta, mitochondrial
BcWN_56244	160	7.36	21.04	9.24	47.19	0.092	0.014	Glutathione S-transferase-like protein (Fragment)
BcWN_82175	138	6.36	1.56	26.23	3.81	0.31	0.014	Aconitate hydratase, mitochondrial (Fragment)
BcWN_48607	218	7.31	7.15	1.18	7.58	0.99	0.014	Moesin/ezrin/radixin homolog 1
BcWN_25371	753	1.84	1.64	7.17	34.75	1	0.014	3-oxoacyl-(Acyl-carrier-protein) reductase
BcWN_04257	2005	92.35	1.94	51.26	8.82	1.90E-08	0.015	Putative uncharacterized protein
BcWN_40468	199	0	2.43	0	1.7	0.0025	0.015	Alpha1U protein
BcWN_11379	1000	3.19	0.34	3.58	0.53	0.0083	0.015	Uncharacterized protein
BcWN_53026	248	0.093	1.3	0	1.36	0.051	0.015	Uncharacterized protein
BcWN_51506	446	6.88	1.45	36.89	6.15	0.12	0.015	Probable medium-chain specific acyl-CoA dehydrogenase, mitochondrial
BcWN_76964	338	0.41	1.7	0.13	1.72	0.12	0.015	DNA, W-Samurai RAPD marker in retrotranposable element (reverse transcriptase), strain p50 (Fragment)
BcWN_77597	190	0.73	2.73	1.8	10.58	0.16	0.015	Mitochondrial medium-chain acyl-CoA dehydrogenase
BcWN_00446	7189	11.37	14.54	17.37	81.74	0.74	0.015	Protein T13H5.3
BcWN_67348	154	0	0.23	0	2.2	0.95	0.015	NADH dehydrogenase subunit G
BcWN_78102	114	0	0	3.38	0	1	0.015	Pyrroline-5-carboxylate dehydrogenase
BcWN_47240	170	103.87	24.86	103.2	17.57	0.14	0.016	60S ribosomal protein L13
BcWN_14820	903	0.61	1.53	0.31	1.87	0.21	0.016	Putative uncharacterized protein
BcWN_27518	402	3.27	0.8	4.69	0.61	0.26	0.016	Uncharacterized protein
BcWN_36264	213	3.68	1.09	9.96	1.32	0.46	0.016	Ubiquitin-conjugating enzyme E2 S
BcWN_04357	1131	6	2.98	3.52	0.55	0.86	0.016	Carbohydrate sulfotransferase, putative
BcWN_05551	1473	2.65	2.1	4.49	0.73	1	0.016	DNA primase large subunit
BcWN_08384	1012	7.87	0.41	4.19	0.67	0.00009	0.017	SCAN domain-containing protein 3 (Fragment)
BcWN_49670	212	23.19	2.37	43.25	7.26	0.0047	0.017	Aconitate hydratase, mitochondrial
BcWN_06098	1793	4.3	0.57	2.38	0.38	0.014	0.017	Uncharacterized protein
BcWN_00350	4377	0.48	1.79	0.41	1.99	0.025	0.017	Putative uncharacterized protein
BcWN_50666	202	1.03	1.24	0.21	2.79	0.98	0.017	C-1-tetrahydrofolate synthase, cytoplasmic
BcWN_22531	960	914.75	552.17	0.45	2.47	0.99	0.017	Cuticular protein PxutCPG13
BcWN_76688	343	4.17	2.82	16.43	2.68	1	0.017	Juvenile hormone epoxide hydrolase 1
BcWN_08211	1038	1.2	0.035	2.83	0.42	0.00096	0.018	Glutamate receptor 4, putative
BcWN_14245	1399	2.57	0.52	1.56	0.21	0.1	0.018	Nucleosome-remodeling factor subunit NURF301
BcWN_07722	2612	3.28	0.11	2.12	0.35	0.0000068	0.019	SARTTc1 ORF2 protein (Fragment)
BcWN_01134	2788	1.1	5.07	1.54	7.07	0.0082	0.019	Reverse transcriptase (Fragment)
BcWN_80378	156	7.1	0.57	23.89	3.73	0.014	0.019	Aconitate hydratase, mitochondrial
BcWN_41248	144	1.92	0	2.53	0	0.063	0.019	Protein disulfide-isomerase
BcWN_06077	1949	56.52	29.65	12.74	57.83	0.9	0.019	Uncharacterized protein
BcWN_12226	1014	0.89	0.78	3.4	15.78	1	0.019	Uncharacterized protein
BcWN_22809	1162	0.36	0.26	0.77	3.9	1	0.019	DNA gyrase subunit A
BcWN_68422	116	0	0	0	2.75	1	0.019	NADH-quinone oxidoreductase subunit A
BcWN_80976	166	0.42	0.22	2.19	0	1	0.019	Phosphoglucomutase
BcWN_48798	366	0	3.03	0.12	1.49	0.000019	0.02	Uncharacterized protein
BcWN_13703	1872	0.55	2.4	0.51	2.54	0.015	0.02	Uncharacterized protein (Fragment)
BcWN_15824	1669	0.3	1.36	0.24	1.33	0.021	0.02	SARTTc1 ORF2 protein (Fragment)
BcWN_27992	450	1.18	2.63	1.86	9.31	0.29	0.02	6-phosphogluconolactonase
BcWN_05487	1098	1.28	1.96	0.74	3.71	0.58	0.02	Reverse transcriptase homolog protein
BcWN_55760	337	1.03	0.96	1.84	0.11	1	0.02	Endonuclease-reverse transcriptase
BcWN_80903	101	9.14	0	16.76	2.23	0.0003	0.021	Phosphoglycerate kinase
BcWN_03772	1590	3.3	0.52	2.24	0.35	0.035	0.021	Endonuclease-reverse transcriptase
BcWN_01170	2351	7.09	3.12	5.61	1	0.72	0.021	Putative uncharacterized protein
BcWN_74339	141	0.33	0	3.49	0.13	0.95	0.021	Aconitate hydratase, mitochondrial (Fragment)
BcWN_53446	153	0.91	0.94	0.14	2.82	1	0.021	Probable ribosome biogenesis protein NEP1 (Fragment)
BcWN_81558	153	4.38	0.23	10.92	1.47	0.019	0.022	Polyubiquitin
BcWN_38172	175	5.14	0.82	6.49	0.75	0.11	0.022	Uncharacterized protein
BcWN_81291	124	84.7	3.32	34.9	5.91	0.000013	0.023	ATP synthase subunit alpha, mitochondrial
BcWN_04376	1254	3.81	0.4	4.99	0.87	0.0055	0.023	Uncharacterized protein (Fragment)
BcWN_02611	1845	0.41	0.66	1.72	7.68	0.58	0.023	Predicted membrane protein
BcWN_02806	2005	6.69	8.65	3.3	14.61	0.73	0.023	Putative uncharacterized protein
BcWN_29896	1033	24.56	22.9	0.81	3.95	1	0.023	Protein toll, putative
BcWN_81491	128	5.95	0.28	5.52	0.44	0.011	0.024	ATP synthase subunit alpha, mitochondrial
BcWN_82188	141	2.29	9.15	3.65	18.25	0.051	0.024	60S ribosomal protein L6
BcWN_24176	812	0.057	0.4	0.42	2.27	0.11	0.024	Metallo-beta-lactamase family protein
BcWN_19150	518	6.86	3.04	0.66	0	0.76	0.024	Ecdysone inducible protein 75
BcWN_51386	234	7.89	3.67	16.84	2.89	0.84	0.024	Arginine methyltransferase 1
BcWN_36895	284	0	0.13	1.13	6.15	0.95	0.024	Transcriptional regulator
BcWN_04807	2354	8.19	7.05	10.6	45.84	1	0.024	Class 4 HDAC protein
BcWN_28498	729	0.19	0.2	1.41	6.67	1	0.024	Transposase, IS5 family, OrfA
BcWN_04236	3253	1.38	2.78	1.87	8.07	0.27	0.025	Reverse transcriptase (Fragment)
BcWN_16814	999	5.36	3.51	11.75	50.69	1	0.025	Octaprenyl-diphosphate synthase
BcWN_13489	1001	0.69	1.15	0.43	2.18	0.55	0.026	DNA, non-LTR retrotransposon:SARTTc6, complete sequence
BcWN_38584	367	6.98	9.22	4.84	21.6	0.73	0.026	Putative uncharacterized protein
BcWN_00444	4396	1.24	3.72	1.58	6.7	0.061	0.027	Putative reverse transcriptase
BcWN_30771	993	1.91	4.04	0.78	3.71	0.25	0.027	Uncharacterized protein
BcWN_17701	568	0.081	0.28	0.57	3.01	0.55	0.027	NADH-quinone oxidoreductase subunit I
BcWN_35513	361	0.58	0.84	0.12	1.4	0.86	0.027	Uncharacterized protein
BcWN_18937	681	5.02	0.39	2.61	0.39	0.0021	0.029	Putative uncharacterized protein (Fragment)
BcWN_03036	2385	2.61	0.25	1.89	0.34	0.0029	0.029	Putative uncharacterized protein
BcWN_17980	807	2.63	0.2	2.57	0.4	0.0037	0.029	Uncharacterized protein (Fragment)
BcWN_80969	150	2.77	14.21	3.14	15.4	0.013	0.029	Cathepsin B-like cysteine proteinase
BcWN_00427	5195	2.95	0.57	2.55	0.48	0.063	0.029	BEL12_AG transposon polyprotein
BcWN_10636	1112	1.12	1	6.78	28.49	1	0.029	Ankyrin repeat domain protein
BcWN_04153	1947	1.36	1.63	1.19	5.12	0.84	0.03	Uncharacterized protein
BcWN_35435	264	55.78	27.88	4.3	19.28	0.86	0.03	Myosin-9, putative
BcWN_09490	1427	0.81	0.94	2.93	12.32	0.88	0.03	ISSod13 transposase
BcWN_09130	2526	0.037	0.69	0.14	0.72	0.00013	0.031	Uncharacterized protein
BcWN_79936	200	4.5	0.09	3.86	0.38	0.0017	0.031	Gualynate kinase-1 (Fragment)
BcWN_20254	544	2.72	0.16	3.03	0.45	0.0037	0.031	Putative uncharacterized protein Cc8K15.1
BcWN_34652	2408	0.63	0.1	1.68	0.3	0.082	0.031	Developing brain homeobox
BcWN_76773	253	7.03	1.27	11.77	2	0.1	0.031	Histone H2A
BcWN_35037	174	1.19	0	1.85	0	0.14	0.031	Putative uncharacterized protein
BcWN_20461	627	0.11	0.51	0.75	3.62	0.19	0.031	Putative DNA glycosylase
BcWN_43408	287	5.39	1.5	40.16	7.79	0.33	0.031	Probable medium-chain specific acyl-CoA dehydrogenase, mitochondrial
BcWN_27122	393	2.06	0.64	2.94	0.38	0.5	0.031	Protein ovo
BcWN_82116	178	1.3	1.71	0.96	5.91	0.92	0.031	Glutathione S-transferase 9
BcWN_14280	1616	1.39	0.91	4.71	19.36	1	0.031	Putative transposase
BcWN_14773	782	1.65	1.35	1.1	4.97	1	0.031	Endonuclease-reverse transcriptase
BcWN_62643	109	0	0	0	2.58	1	0.031	Lysine--tRNA ligase
BcWN_24152	256	1.8	0.77	5.19	0.73	0.86	0.033	Putative uncharacterized protein
BcWN_20538	641	0.25	0.084	2.37	10.14	0.91	0.033	Putative cysteine proteinase CG12163
BcWN_21948	719	0.64	0.75	0.24	1.44	0.95	0.033	Endonuclease-reverse transcriptase
BcWN_02861	2090	2.39	13.72	1.93	7.93	0.0022	0.034	Cytochrome P450 4BR3
BcWN_35234	376	0	0.19	1.03	5	0.58	0.034	Transposase
BcWN_14448	758	1.22	0.45	2.94	12.29	0.63	0.034	ISSod13 transposase
BcWN_02770	2129	8.2	7.34	6.79	27.4	1	0.034	Capicua protein, putative
BcWN_09975	860	64.01	57.6	40.1	160.5	1	0.034	Glutathione S-transferase-like protein (Fragment)
BcWN_09655	1757	0.75	1.83	0.48	2.13	0.16	0.035	Uncharacterized protein
BcWN_01142	2591	9.4	20.92	9.35	37.27	0.18	0.035	Putative uncharacterized protein
BcWN_77247	180	0.51	1.69	0.48	3.65	0.33	0.035	Alkaline phosphatase
BcWN_13668	1581	0.28	0.49	1	4.23	0.56	0.035	Bifunctional purine biosynthesis protein PurH
BcWN_24487	245	1.79	0.66	4.98	0.69	0.76	0.035	tRNA (Uracil-5-)-methyltransferase-like protein A
BcWN_34949	861	0.16	0.25	0.42	2.07	0.88	0.035	DNA gyrase subunit A
BcWN_47349	383	0.24	0.14	0.22	1.72	1	0.035	RNA-directed RNA polymerase catalytic subunit
BcWN_44388	131	2.82	0.14	3.27	0.14	0.078	0.036	C-1-tetrahydrofolate synthase, cytoplasmic
BcWN_07290	684	0.13	0.34	1.47	6.4	0.56	0.036	Preprotein translocase subunit YajC
BcWN_13403	793	0.93	1.13	3.43	14.02	0.88	0.036	Translation initiation factor IF-3
BcWN_31807	520	0.36	0.41	0.78	3.72	1	0.036	Adenylosuccinate synthetase
BcWN_63273	229	0.6	0.47	2.25	10.33	1	0.036	Uroporphyrinogen decarboxylase
BcWN_63715	668	0.93	0.19	0.8	0.056	0.26	0.037	XPA-binding protein, putative
BcWN_09940	3512	8.5	14.9	4.18	16.57	0.38	0.037	Reverse transcriptase homolog protein
BcWN_23772	993	0.77	0.43	3.82	0.72	0.98	0.037	Putative uncharacterized protein
BcWN_12938	980	0.49	0.37	2.43	9.95	1	0.037	Ankyrin repeat domain protein
BcWN_10526	1748	0.2	0.33	1.16	4.72	0.65	0.039	MurC-like protein
BcWN_80810	103	0	1.91	0	2.55	0.082	0.04	Ubiquitin (Fragment)
BcWN_31724	151	0.92	2.02	0.57	4.23	0.56	0.04	N-alpha-acetyltransferase 60
BcWN_29625	616	0.64	0.44	0.49	0	1	0.04	Putative uncharacterized protein
BcWN_78280	163	0.42	0.22	1.84	0	1	0.04	1,4-alpha-glucan branching enzyme, putative
BcWN_00451	4682	1.4	1.48	1.37	5.34	0.94	0.041	Putative reverse transcriptase
BcWN_00737	3131	0.86	1.05	0.53	2.15	0.8	0.042	Uncharacterized protein
BcWN_61494	829	11.58	11.97	5.04	19.76	0.95	0.042	Putative DNA-mediated transposase
BcWN_13847	874	7.63	0.57	2.99	0.54	0.0008	0.043	Uncharacterized protein
BcWN_12857	1007	2.57	0.55	2.4	0.43	0.14	0.043	Uncharacterized protein
BcWN_24842	363	20.98	7.2	7.26	28.77	0.44	0.043	GTP cyclohydrolase 1
BcWN_61841	190	0.73	0.19	0.23	2.37	0.86	0.043	ATP synthase subunit alpha
BcWN_58190	146	0	0.12	0.29	3.09	1	0.043	Transposase, IS256 family
BcWN_71261	313	1.77	0.23	2.81	0.36	0.14	0.044	Limulus clotting factor C
BcWN_07608	3227	55.73	33.73	2.9	11.11	1	0.044	Chitin deacetylase 5B
BcWN_44844	278	6.56	4.83	0.46	2.91	1	0.044	Serine protease inhibitor 3/4 (Fragment)
BcWN_02247	3823	2.07	7.5	1.42	5.46	0.024	0.045	SARTTc1 ORF2 protein (Fragment)
BcWN_27477	476	4.56	0.98	4.32	0.75	0.14	0.045	Uncharacterized protein
BcWN_11204	3367	0.37	0.53	1.7	6.52	0.64	0.045	Transposase
BcWN_20609	1102	0.27	0.33	1.22	4.94	0.95	0.045	3-demethylubiquinone-9 3-methyltransferase
BcWN_61583	123	0.19	2.33	1.39	7.79	0.078	0.047	Phosphate carrier protein, mitochondrial
BcWN_20982	733	236.65	160.48	0.15	0.97	1	0.047	Cuticular protein glycine-rich 13
BcWN_23062	258	15.48	2.64	10.21	1.89	0.05	0.048	Uncharacterized protein
BcWN_03165	5914	3.51	3.06	14.24	53.13	1	0.048	Transposase
BcWN_32790	495	0.23	0.14	1.17	4.97	1	0.048	GTPase Era
BcWN_32014	791	0.44	1.04	0.16	1	0.3	0.049	Reverse transcriptase/endonuclease
BcWN_05093	1417	2.26	0.21	1.3	0.23	0.005	0.05	Putative reverse transcriptase
BcWN_82037	127	0	2.12	0	1.92	0.03	0.051	Alkaline phosphatase
BcWN_04242	2608	0.62	1.57	0.34	1.38	0.14	0.051	Putative uncharacterized protein
BcWN_51429	155	1.19	2.54	4.28	17.69	0.52	0.051	Succinate dehydrogenase [ubiquinone] flavoprotein subunit, mitochondrial
BcWN_15340	909	1.14	1.85	4.24	15.95	0.55	0.051	Superoxide dismutase
BcWN_13137	1027	0.63	0.61	1.67	6.44	1	0.051	Fructose-bisphosphate aldolase
BcWN_59594	127	0	0	0	1.92	1	0.051	Carboxynorspermidine decarboxylase
BcWN_15017	932	91.54	5.63	79.34	17.57	0.000093	0.052	Putative small heat shock protein
BcWN_03664	2287	0.92	4.27	0.7	2.7	0.0083	0.053	Reverse transcriptase
BcWN_76040	272	1.78	0.66	5.36	0.9	0.75	0.053	BmVLG protein
BcWN_05494	2813	1.17	1.45	0.62	2.39	0.77	0.053	Putative uncharacterized protein
BcWN_05255	1739	5.68	0.64	9.26	2.03	0.0056	0.054	Uncharacterized protein
BcWN_38435	304	0	0	0.99	4.57	1	0.054	Valine--tRNA ligase
BcWN_55924	177	3.78	2.43	10.17	1.8	1	0.054	ATP synthase subunit alpha, mitochondrial
BcWN_81930	143	0.97	3.38	1.2	6.44	0.2	0.055	Polyubiquitin
BcWN_07025	2006	29.8	26.27	24.33	87.92	1	0.055	Putative uncharacterized protein (Fragment)
BcWN_53031	185	0.37	0.48	0.35	2.74	1	0.055	DNA-directed RNA polymerase subunit omega
BcWN_63228	694	0.1	0.13	0.83	0.081	1	0.055	Cleavage and polyadenylation specificity factor subunit 1
BcWN_00821	5120	1.11	0.84	4.58	16.52	1	0.056	Putative reverse transcriptase
BcWN_52407	156	4	0.92	4.26	0.48	0.33	0.057	Putative ATP-dependent RNA helicase DDX47
BcWN_16529	795	2.76	1.17	8.57	31.07	0.74	0.058	Putative enzyme involved in isoprenoid biosynthesis (ElbB-like)
BcWN_07857	1218	1.17	2.47	0.55	2.17	0.26	0.059	Putative uncharacterized protein
BcWN_34872	310	40.06	42.23	12.02	43.99	0.94	0.059	Muscle myosin heavy chain
BcWN_36219	208	1.89	0.34	3.91	0.54	0.33	0.06	Uncharacterized aarF domain-containing protein kinase 1
BcWN_34523	252	3.85	1.14	8.67	1.64	0.43	0.06	Uncharacterized protein
BcWN_17796	930	4.64	0.54	1.89	0.34	0.0096	0.061	Uncharacterized protein
BcWN_42457	180	6.41	0.5	9.76	1.77	0.012	0.061	Methionine aminopeptidase
BcWN_12430	1076	3.73	0.87	0.44	0.035	0.16	0.061	DOMON domain-containing protein CG14681 (Fragment)
BcWN_30327	192	2.64	0.56	5.13	0.78	0.33	0.061	Signal peptide peptidase-like 3
BcWN_33413	548	0.38	0.1	0.59	2.6	0.74	0.061	Riboflavin biosynthesis protein RibD
BcWN_20333	725	0.86	0.72	1.36	0.21	1	0.061	Reverse transcriptase (Fragment)
BcWN_64236	145	0	0	0.3	2.85	1	0.061	NADP-dependent malic enzyme
BcWN_66198	306	0	0	0.14	1.35	1	0.061	Ankyrin repeat domain protein
BcWN_01171	1907	5.24	0.53	2.12	0.45	0.0032	0.063	Endonuclease-reverse transcriptase
BcWN_00782	7859	14.44	9.55	0.28	1.03	1	0.063	Cht6, isoform A
BcWN_15626	1511	189.89	120.07	5.33	18.97	1	0.063	Peritrophin-1, putative
BcWN_44293	564	0.53	0.54	2.13	8.06	1	0.063	50S ribosomal protein L28
BcWN_81630	151	6.27	0.71	11.49	2.11	0.047	0.064	Putative 60S ribosomal protein RPL6 (Fragment)
BcWN_06309	1388	4.81	0.95	4.09	0.89	0.082	0.064	Uncharacterized protein
BcWN_41385	161	0	1.22	0.4	3.03	0.082	0.064	Glutathione S-transferase-like protein (Fragment)
BcWN_10183	903	0.59	1.01	0.43	1.81	0.53	0.064	Tolloid-like protein 2
BcWN_29111	343	0.27	0.1	1.06	4.55	1	0.064	Putative glutaredoxin
BcWN_15575	521	0.31	1.86	0.62	2.7	0.02	0.065	Uncharacterized protein
BcWN_24184	916	1.84	0.43	1.71	0.31	0.21	0.065	Endonuclease-reverse transcriptase HmRTE-e01
BcWN_09802	2002	39.2	7.91	5.67	19.95	0.07	0.066	Purine nucleoside phosphorylase
BcWN_64407	178	0	1.01	0.48	3.17	0.11	0.066	Mitochondrial isoprenyl diphosphate synthase
BcWN_48456	368	0.44	1.07	0.23	1.53	0.43	0.066	Uncharacterized protein
BcWN_34416	269	1.2	1.93	0.32	2.09	0.7	0.066	Uncharacterized protein
BcWN_07824	1991	3.69	98.26	4.39	15.3	2.50E-08	0.067	FixR
BcWN_82150	590	8.45	40.55	15.25	53.2	0.0061	0.067	Knob-associated His-rich protein, putative
BcWN_56812	198	0.12	2.08	0	1.14	0.02	0.067	Uncharacterized protein
BcWN_01887	1762	2.2	0.38	3.08	0.68	0.051	0.067	Uncharacterized protein
BcWN_14096	655	2.36	3.14	0.82	3.27	0.74	0.067	Putative uncharacterized protein
BcWN_06302	2053	8.59	10.6	4.39	15.37	0.77	0.067	Putative DNA-mediated transposase
BcWN_79982	134	0.69	1.07	0.16	2.38	0.95	0.067	Aldehyde dehydrogenase, mitochondrial
BcWN_22727	585	3.16	3.09	10.14	35.51	0.99	0.067	3-oxoacyl-[acyl-carrier-protein] synthase 2
BcWN_02866	2729	0.88	0.77	5.91	1.36	1	0.067	Putative uncharacterized protein
BcWN_09062	966	0.36	0.32	1.24	4.63	1	0.067	Protein RecA
BcWN_24039	409	10.95	16.9	6.91	24.57	0.53	0.068	Putative DNA-mediated transposase
BcWN_81696	162	19.95	1.77	16.93	3.48	0.0037	0.069	Saposin (Fragment)
BcWN_43775	279	8.19	2.25	8.14	1.62	0.28	0.069	Similar to CG3590-PA
BcWN_01034	4531	14.72	27.32	10.54	36.23	0.32	0.069	Uncharacterized protein
BcWN_30463	223	6	0.88	7.2	1.35	0.066	0.071	Aldehyde dehydrogenase
BcWN_33315	160	0.58	0	2.81	0.23	0.58	0.071	Cystathionine beta-synthase, putative
BcWN_16488	524	1.37	1.4	3.07	0.57	1	0.071	Uncharacterized protein
BcWN_41746	221	0.42	0	0.78	3.91	0.58	0.072	Transposase, IS256 family
BcWN_12584	1059	0.87	0.57	2.75	9.65	1	0.072	Collagen triple helix repeat protein
BcWN_46831	186	6.58	0.77	20.96	4.65	0.038	0.073	Uncharacterized protein
BcWN_49679	485	1.67	0.55	1.1	0.12	0.56	0.073	Uncharacterized protein
BcWN_04619	3106	2.03	0.98	6.02	1.42	0.83	0.073	Uncharacterized protein
BcWN_48040	251	0.55	0.29	0.51	2.77	1	0.073	DNA gyrase subunit A
BcWN_23957	479	9.49	1.46	16.06	3.69	0.03	0.074	C-1-tetrahydrofolate synthase, cytoplasmic
BcWN_22856	894	0.077	0.12	0.62	2.42	0.98	0.074	Putative DNA recombination protein, RumC-like
BcWN_11334	1080	1.11	0.81	0.87	3.25	1	0.074	Cyclin G-associated kinase, putative
BcWN_78458	155	1.04	1.04	4.56	0.61	1	0.074	Putative serine protease K12H4.7
BcWN_29839	130	18.29	3.31	19.44	4.05	0.081	0.075	Galactokinase
BcWN_43015	300	5.23	3.7	6.36	1.25	1	0.075	DNA replication licensing factor Mcm7
BcWN_11772	1309	5.06	3.84	4.86	16.53	1	0.076	UDP-N-acetylglucosamine transporter
BcWN_31585	249	13.16	1.15	23.4	5.36	0.0034	0.077	Deoxyuridine 5'-triphosphate nucleotidohydrolase
BcWN_09501	2296	11.15	4.61	28.89	6.98	0.63	0.077	Epoxide hydrolase 1
BcWN_12020	985	1.31	0.62	1.02	0.17	0.86	0.077	Uncharacterized protein
BcWN_04630	1842	3.07	2.09	15.08	3.62	1	0.077	Guanine deaminase
BcWN_08829	2479	345.94	199.42	14.5	48.66	0.96	0.078	Chitin deacetylase 1
BcWN_00374	2744	5.64	1.31	2.59	0.6	0.13	0.079	Pol-like protein
BcWN_79641	103	2.47	4.35	4.99	19.15	0.63	0.079	Ubiquitin
BcWN_07924	3343	149.92	67.64	9.47	31.65	0.74	0.079	Uncharacterized protein
BcWN_03500	2031	0.59	0.41	0.9	3.14	1	0.079	Putative membrane protein
BcWN_37125	169	16.39	11.55	11.41	39.68	1	0.079	Glutathione S-transferase-like protein (Fragment)
BcWN_04950	1321	0.54	2.11	0.47	1.76	0.031	0.081	Reverse transcriptase (Fragment)
BcWN_72498	296	1.56	6.47	1.81	6.92	0.032	0.081	DNA-directed RNA polymerase subunit beta'
BcWN_28097	173	10.94	1.55	8.54	1.63	0.041	0.081	Heat shock 70 kDa protein cognate 3
BcWN_79996	137	3.71	0.78	13.13	2.6	0.33	0.081	Electron transfer flavoprotein subunit alpha, mitochondrial
BcWN_08458	2001	2.98	4.38	8.95	29.88	0.58	0.081	30S ribosomal protein S2
BcWN_59419	245	20.63	19.01	41.44	138.99	1	0.081	Glutathione S-transferase
BcWN_52408	161	3.15	4.45	0.8	4.2	0.76	0.082	ABC protein, subfamily ABCH
BcWN_01095	2909	1.2	1.07	3.84	12.84	1	0.082	Translation initiation factor IF-2
BcWN_37419	544	17.23	8.69	19.3	4.63	0.87	0.084	Ribonucleoside-diphosphate reductase
BcWN_22025	724	1.5	1.31	6.27	21.09	1	0.084	Citrate synthase (Fragment)
BcWN_04315	2680	0.51	1.56	0.69	2.36	0.067	0.085	Putative uncharacterized protein
BcWN_48930	859	5.7	6.21	12.07	40.01	0.91	0.085	Pyruvate carboxylase
BcWN_16709	656	0.63	0.38	1.01	3.72	1	0.085	Putative transcriptional regulator, MerR family
BcWN_02676	3037	65.26	31.11	2.17	7.17	0.79	0.086	Uncharacterized protein
BcWN_13840	1141	0.2	0.3	1.82	6.19	0.83	0.086	Ankyrin repeat domain protein
BcWN_80436	166	3.34	4.1	0.26	2.26	0.9	0.086	Protoheme IX farnesyltransferase, mitochondrial
BcWN_09159	1608	3.14	1.83	0.39	1.43	0.98	0.086	Dumpy
BcWN_07011	1576	3.15	3.05	10.32	33.98	0.99	0.086	S-adenosylmethionine synthase
BcWN_00272	4614	13.88	9.02	0.037	0.18	1	0.086	Uncharacterized protein
BcWN_09314	1009	14.05	12	0.83	3.02	1	0.086	Uncharacterized protein
BcWN_15758	549	2.35	1.57	0.12	0.82	1	0.086	Putative uncharacterized protein
BcWN_80950	276	23.75	1.69	74.67	18.37	0.00061	0.087	Succinate dehydrogenase cytochrome b subunit
BcWN_51771	336	1.03	6.45	1.79	6.6	0.0057	0.087	S-adenosylmethionine decarboxylase
BcWN_80724	176	1.7	9.36	0	1.17	0.013	0.087	Chitinase 7 (Fragment)
BcWN_14981	1023	3.05	0.95	2.76	0.62	0.38	0.087	Endonuclease-reverse transcriptase
BcWN_49127	156	1.04	0.11	1.51	0	0.52	0.087	Endocytosis/signaling protein EHD1, putative
BcWN_74881	148	0.62	0	1.59	0	0.58	0.087	Tafazzin-like protein
BcWN_12093	945	0.17	0.32	0	0.22	0.67	0.087	Uncharacterized protein
BcWN_48244	650	190.02	254.73	176.05	575.12	0.68	0.087	E3 ubiquitin-protein ligase UBR5
BcWN_64220	128	0.36	0.56	0	1.61	1	0.087	Chromosomal replication initiator protein DnaA
BcWN_79363	142	0.16	0	1.66	0	1	0.087	Protein phosphatase 2A regulatory subunit A, putative
BcWN_32134	620	2.05	0.49	1.69	0.3	0.26	0.088	Uncharacterized protein
BcWN_28709	236	2.25	2.28	9.08	30.48	1	0.088	Uncharacterized protein (Fragment)
BcWN_35187	432	0.27	0.33	0.64	2.7	1	0.088	Putative cassette chromosome recombinase resolvase, CcrB-like protein
BcWN_06273	2027	7.21	6.14	5.06	16.52	1	0.089	Kynurenine/alpha-aminoadipate aminotransferase, putative
BcWN_66601	223	14.18	3.29	19.69	4.63	0.16	0.09	Transmembrane 9 superfamily member 2
BcWN_72440	800	1.01	1.88	2.28	7.65	0.42	0.092	Putative fatty acyl-CoA reductase (Fragment)
BcWN_30057	149	0.15	0.48	2.73	10.46	0.91	0.092	Glutathione S-transferase 1-1
BcWN_58370	143	1.78	0.75	14.83	3.15	0.94	0.092	Putative glycerol kinase 3
BcWN_37584	753	0.28	0.21	0.74	2.72	1	0.093	Uncharacterized protein
BcWN_00325	2796	5.09	0.4	2.23	0.54	0.00066	0.1	Uncharacterized protein
BcWN_74772	127	0	2.12	0.34	2.81	0.03	0.1	Bifunctional 3'-phosphoadenosine 5'-phosphosulfate synthase
BcWN_81508	138	0	1.95	0.62	3.67	0.03	0.1	Cathepsin L
BcWN_03813	2270	0.54	1.51	0.45	1.56	0.1	0.1	Endonuclease-reverse transcriptase
BcWN_48525	167	1.11	0	4.36	0.67	0.19	0.1	Uncharacterized protein
BcWN_79031	1074	2.13	0.65	1.68	0.35	0.37	0.1	Woc protein, putative
BcWN_03200	2286	2.17	0.82	2.98	0.74	0.56	0.1	Uncharacterized protein
BcWN_05411	1373	2.5	1.19	3.17	10.33	0.82	0.1	Early growth response protein, putative
BcWN_06485	1192	4.07	4.78	0.054	0.36	0.84	0.1	CG7447, isoform A
BcWN_07311	1377	1.14	1.29	4.87	15.73	0.91	0.1	Inosine-5'-monophosphate dehydrogenase
BcWN_06625	1859	0.71	0.39	1.46	0.34	0.97	0.1	Uncharacterized protein
BcWN_30052	1054	5.37	3.77	7.85	24.98	1	0.1	DNA polymerase
BcWN_49223	486	0.62	0.37	0.044	0.58	1	0.1	Uncharacterized protein
BcWN_54796	227	0.81	0.79	0.57	2.81	1	0.1	GJ14567
BcWN_63549	282	0.9	0.76	0.23	1.53	1	0.1	Uncharacterized protein
BcWN_67021	133	3.47	2.83	3.06	11.44	1	0.1	CG3731, isoform A
BcWN_80130	206	0.67	11.13	2.5	8.75	0.000097	0.11	Leukotriene A-4 hydrolase, putative
BcWN_14959	842	0.25	3.36	0.64	2.23	0.00012	0.11	Alkyldihydroxyacetonephosphate synthase
BcWN_04903	4018	0.54	3.16	0.62	2	0.0023	0.11	BEL12_AG transposon polyprotein
BcWN_10844	1535	1.95	0.19	0.7	0.13	0.0055	0.11	Putative uncharacterized protein
BcWN_46860	258	1.7	0	0.42	2.18	0.012	0.11	40S ribosomal protein S5b
BcWN_18322	1848	2.51	0.32	2.36	0.58	0.014	0.11	Putative uncharacterized protein
BcWN_68786	156	8.88	0.8	23.48	5.66	0.014	0.11	Cathepsin B-like cysteine proteinase
BcWN_31940	382	3.14	0.28	2.58	0.49	0.018	0.11	Putative uncharacterized protein
BcWN_28925	777	1.19	0.14	0.83	0.12	0.051	0.11	Uncharacterized protein
BcWN_00898	2879	2.54	0.63	2.14	0.53	0.18	0.11	SARTTc1 ORF2 protein (Fragment)
BcWN_71127	892	1.42	0.3	0.79	0.13	0.19	0.11	Reverse transcriptase (Fragment)
BcWN_81282	178	2.72	7.14	8.66	28.49	0.19	0.11	Aconitate hydratase, mitochondrial
BcWN_81820	149	1.08	3.25	3.59	12.61	0.26	0.11	Inosine-5'-monophosphate dehydrogenase
BcWN_20487	448	1.55	3.08	0.19	1.09	0.36	0.11	Putative uncharacterized protein
BcWN_24928	548	1.85	0.62	4.73	1.13	0.53	0.11	Low molecular weight phosphotyrosine protein phosphatase, putative
BcWN_08601	1448	26.05	38.59	20.28	62.17	0.56	0.11	Muscle-specific protein, putative
BcWN_18419	757	1.37	2.01	3.42	11.04	0.65	0.11	Glutamine synthetase
BcWN_77260	153	1.06	0.23	3.64	0.49	0.75	0.11	Polyubiquitin
BcWN_02975	1890	3.14	3.77	3.12	9.76	0.81	0.11	Putative uncharacterized protein
BcWN_61965	209	0.44	0.086	16.71	4.04	0.91	0.11	Putative uncharacterized protein
BcWN_52635	252	6.78	7.11	1.36	5.14	0.95	0.11	Uncharacterized protein
BcWN_47324	173	1.07	1.04	3.22	0.43	1	0.11	DnaJ-9
BcWN_75367	187	1.97	1.15	2.98	0.4	1	0.11	Nucleobindin-2
BcWN_81681	201	0.11	0.18	6.71	21.87	1	0.11	Cathepsin D (Lysosomal aspartyl protease)
BcWN_39463	362	11.92	0.64	6.92	1.66	0.00026	0.12	Uncharacterized protein
BcWN_44605	280	0.16	3.13	0.46	2.15	0.0015	0.12	Alkyldihydroxyacetonephosphate synthase
BcWN_00653	4719	0.97	0.091	0.68	0.17	0.0035	0.12	SARTTc1 ORF2 protein (Fragment)
BcWN_42018	311	14.18	1.73	5.44	1.21	0.012	0.12	Uncharacterized protein
BcWN_23243	1071	1.92	0.2	1.44	0.32	0.013	0.12	SARTTc1 ORF2 protein (Fragment)
BcWN_36090	140	10.06	0.9	4.44	0.67	0.013	0.12	Vacuolar proton ATPase
BcWN_79621	179	0	1.4	0.84	3.78	0.038	0.12	Glutathione S-transferase-like protein (Fragment)
BcWN_42917	737	1.22	0.15	1.31	0.25	0.057	0.12	Reverse transcriptase-like protein (Fragment)
BcWN_54020	279	1.74	0.13	0.54	2.42	0.068	0.12	Ribosomal protein L15
BcWN_06434	2563	43.18	9.79	19.73	5.31	0.11	0.12	Cytochrome P450
BcWN_45477	180	2.69	7.96	6.19	20.45	0.12	0.12	tRNA (guanine-N(7)-)-methyltransferase
BcWN_02162	1583	0.51	1.31	0.46	1.59	0.16	0.12	Putative uncharacterized protein (Fragment)
BcWN_01430	3118	3.72	0.97	4.36	1.16	0.2	0.12	Uncharacterized protein
BcWN_74723	147	1.1	0	1.46	0	0.25	0.12	Putative uncharacterized protein GLEAN_08372
BcWN_09293	1492	1.86	0.5	2.2	0.54	0.26	0.12	Uncharacterized protein
BcWN_81121	143	0.97	0	2.7	0.26	0.33	0.12	Polyubiquitin
BcWN_02239	1632	2.5	0.76	2.28	0.56	0.34	0.12	Putative uncharacterized protein
BcWN_08014	1815	2	0.6	0.77	0.17	0.35	0.12	Teneurin-3
BcWN_06402	1189	4.12	1.43	5.3	1.37	0.46	0.12	Pol-like protein
BcWN_03784	4380	1.51	0.56	1.24	0.32	0.52	0.12	Dipeptidyl peptidase 9
BcWN_74184	151	0	0.47	0.28	2.24	0.58	0.12	Pancreatic lipase-related protein 2 (Fragment)
BcWN_81422	147	0.94	0.12	4.66	0.77	0.63	0.12	Translation initiation factor 2 gamma subunit
BcWN_14582	1184	3.06	1.51	5.32	1.36	0.86	0.12	Tonsoku-like protein
BcWN_39819	461	2.5	1.2	0.84	0.081	0.88	0.12	Phospholipase B, plb1, putative
BcWN_32828	488	0.52	0.7	1.01	3.46	0.91	0.12	ATP-dependent protease subunit HslV
BcWN_53653	140	0.99	0.38	0.46	2.95	0.98	0.12	Esterase D
BcWN_56722	234	0.59	0.23	0.55	2.57	0.98	0.12	Uncharacterized protein
BcWN_03839	2810	7.26	7	8.03	24.24	0.99	0.12	Putative uncharacterized protein
BcWN_05872	1498	3.41	2.32	5.01	1.28	1	0.12	Pol-like protein
BcWN_10462	1468	0.82	0.56	1.91	5.87	1	0.12	Putative lipase
BcWN_14899	1231	25.41	15.73	1.01	3.23	1	0.12	Putative uncharacterized protein
BcWN_21774	572	4.04	3.01	0.52	0.033	1	0.12	40S ribosomal protein S14
BcWN_24743	612	23.87	19.34	3.47	10.9	1	0.12	Serpin
BcWN_25867	418	0.44	0.34	0.51	2.11	1	0.12	Serine--tRNA ligase
BcWN_73371	124	0.74	0.29	1.73	0	1	0.12	Putative uncharacterized protein (Fragment)
BcWN_41285	204	1.81	44.69	6.83	21.18	5.00E-07	0.13	Cathepsin B preproprotein-like protein (Fragment)
BcWN_00620	4708	4.28	0.69	1.87	0.5	0.028	0.13	Retroelement polyprotein
BcWN_44520	308	0.6	2.44	0.21	1.28	0.088	0.13	Putative uncharacterized protein
BcWN_12987	2075	6.21	13.71	7.34	21.74	0.19	0.13	Putative tRNA pseudouridine synthase 2 (Fragment)
BcWN_78086	169	4.92	1.06	10.52	2.45	0.25	0.13	Polyubiquitin
BcWN_04113	1455	2.35	0.64	1.81	5.5	0.27	0.13	Elongation factor 1-alpha 3
BcWN_81658	135	1.03	0	6.98	1.39	0.33	0.13	Probable medium-chain specific acyl-CoA dehydrogenase, mitochondrial
BcWN_12921	1839	1.29	2.28	0.62	1.97	0.41	0.13	Putative uncharacterized protein
BcWN_15457	568	1.1	0.32	3.02	9.29	0.49	0.13	Fumarate hydratase class II
BcWN_42131	358	0.45	0.05	1.32	4.51	0.52	0.13	Histone H4
BcWN_11167	4331	32.39	38.47	29.56	87.25	0.81	0.13	Zinc metalloproteinase nas-4
BcWN_14637	858	0.43	0.21	2.1	6.41	0.95	0.13	Aspartate carbamoyltransferase
BcWN_49900	214	0.22	0.42	0.3	1.84	0.95	0.13	Tyrosine recombinase XerC
BcWN_28795	449	2.36	1.83	6.25	19.03	1	0.13	Ribonuclease, Rne/Rng family protein
BcWN_57612	589	0.74	0.67	2.15	6.82	1	0.13	Transposase
BcWN_80546	168	2.06	1.6	0.38	2.35	1	0.13	Maltase 2
BcWN_02099	2503	3.78	0.21	1.69	0.44	0.0001	0.14	Uncharacterized protein
BcWN_16196	2501	306.37	1025.69	277.01	806.28	0.034	0.14	Uncharacterized protein (Fragment)
BcWN_44462	509	12.2	3.17	7.87	2.07	0.21	0.14	Lian-Aa1 retrotransposon protein
BcWN_03998	1900	1.37	2.41	0.88	2.69	0.41	0.14	ORF B
BcWN_16426	934	2.13	0.69	6.54	1.75	0.44	0.14	Endonuclease-reverse transcriptase
BcWN_05442	1816	12.81	5.44	21.15	5.86	0.66	0.14	Putative uncharacterized protein
BcWN_04708	1814	1.44	0.59	0.78	2.4	0.69	0.14	SARTTc5 ORF2 protein
BcWN_13410	1623	2.69	3.52	10.04	29.15	0.73	0.14	Succinyl-CoA ligase [ADP-forming] subunit beta
BcWN_53620	230	7.23	4.67	6.71	1.55	1	0.14	Transcriptional regulator ATRX
BcWN_04631	1124	3.35	0.13	2.12	0.55	0.000072	0.15	Putative reverse transcriptase
BcWN_17735	736	0.25	1.83	0.35	1.3	0.0063	0.15	Reverse transcriptase
BcWN_50697	213	2.17	0	0.2	1.5	0.0097	0.15	60S ribosomal protein L15
BcWN_43795	192	27.53	4.2	103.65	29.05	0.03	0.15	Cathepsin L
BcWN_13046	689	19.26	3.2	7.15	1.94	0.033	0.15	Putative uncharacterized protein
BcWN_81841	132	5.6	0.54	7.3	1.57	0.049	0.15	Putative ATP-dependent RNA helicase DDX17
BcWN_05618	3373	9.57	27.56	10.79	30.79	0.068	0.15	Glucose dehydrogenase, putative
BcWN_13937	1003	1.89	0.36	1.39	0.32	0.11	0.15	DNA-directed RNA polymerase
BcWN_80065	822	0.62	0.087	0.78	0.14	0.18	0.15	Uncharacterized protein
BcWN_24224	603	7.04	1.72	5.83	1.56	0.19	0.15	Uncharacterized protein
BcWN_40243	409	0.28	1.05	0.47	1.88	0.2	0.15	Uncharacterized protein
BcWN_74784	700	6.83	1.77	0	0.24	0.22	0.15	Brain chitinase and chia
BcWN_30309	289	0.24	1.05	0.15	1.1	0.23	0.15	Uncharacterized protein
BcWN_28070	222	4.06	8.55	3.67	11.68	0.3	0.15	Prolyl 4-hydroxylase subunit alpha-1
BcWN_06448	1849	0.86	0.23	2.27	6.61	0.31	0.15	Uncharacterized protein
BcWN_15327	1394	1.54	0.44	1.32	0.32	0.32	0.15	Putative uncharacterized protein
BcWN_49150	222	1.66	0.32	0.29	1.69	0.39	0.15	Glutamine synthetase
BcWN_64145	198	1.28	0.18	0.97	0	0.39	0.15	1-O-acylceramide synthase
BcWN_00944	2989	7.83	13.2	8.53	24.31	0.42	0.15	Uncharacterized protein
BcWN_50729	136	0	0.4	0	1.24	0.76	0.15	Peptidase, M16 family
BcWN_22337	652	0.99	0.41	1.61	0.35	0.79	0.15	Putative gag-pol protein
BcWN_80812	162	1	1.66	0.79	3.48	0.79	0.15	Endoplasmin
BcWN_80453	139	2.32	2.71	3.08	10.27	0.96	0.15	NADH dehydrogenase-ubiquinone Fe-S protein 2
BcWN_10678	2123	0.43	0.32	2.04	5.88	1	0.15	DNA mismatch repair protein MutL
BcWN_15496	569	0.85	0.85	0.41	1.58	1	0.15	F-element protein
BcWN_16437	398	2.03	2.02	0.43	1.79	1	0.15	Putative uncharacterized protein
BcWN_18487	590	1.1	0.7	3.45	10.16	1	0.15	Putative DNA recombinase (Fragment)
BcWN_20355	755	1.68	1.42	0.68	2.24	1	0.15	Uncharacterized protein
BcWN_48098	486	1.76	0.11	0.57	2.05	0.014	0.16	Ribosomal protein rpl10
BcWN_01310	2567	1.47	0.2	0.88	0.23	0.022	0.16	Reverse transcriptase (Fragment)
BcWN_78042	115	6.22	0.78	17.51	4.41	0.087	0.16	Fructose-bisphosphate aldolase
BcWN_07034	995	0.81	2.2	0.67	2.08	0.14	0.16	Uncharacterized protein
BcWN_67034	154	26.68	5.93	36.58	10.24	0.14	0.16	Aspartate aminotransferase
BcWN_27497	313	1.84	0.34	23.89	6.78	0.25	0.16	Tyramine beta hydroxylase
BcWN_00577	5057	2.76	0.85	3.62	1.04	0.33	0.16	Endonuclease-reverse transcriptase
BcWN_03236	1719	1.6	2.29	1.11	3.22	0.63	0.16	Uncharacterized protein
BcWN_33777	728	0.51	0.15	0.68	0.1	0.63	0.16	Sterile alpha and TIR motif-containing protein, putative
BcWN_76312	186	4.47	2.02	5.53	1.21	0.84	0.16	Zinc finger protein
BcWN_01336	1831	3.95	1.96	8.38	2.41	0.85	0.16	Deoxyribodipyrimidine photo-lyase
BcWN_12415	1961	1.02	1.21	0.61	1.84	0.86	0.16	Carboxypeptidase D
BcWN_02100	2763	3.68	2	4.35	1.24	0.94	0.16	Uncharacterized protein
BcWN_01123	6444	4.4	2.69	1.94	5.47	1	0.16	Hemocytin
BcWN_34811	861	2.12	0.042	1.24	0.28	0.000094	0.17	Putative uncharacterized protein (Fragment)
BcWN_34671	615	0.9	0	2.4	0.58	0.0043	0.17	Uncharacterized protein
BcWN_82090	145	9.07	0.62	10.05	2.46	0.0068	0.17	Glutamine synthetase
BcWN_09711	951	3.33	0.49	1.62	0.4	0.031	0.17	SARTTc2 ORF1 protein
BcWN_82209	161	0	1.45	0.27	1.87	0.049	0.17	Actin, muscle
BcWN_02570	1314	3.76	0.97	3.95	1.1	0.21	0.17	NADPH oxidase, putative
BcWN_04505	1915	7.74	3	7.85	2.29	0.56	0.17	Putative uncharacterized protein
BcWN_40449	252	0.73	0.14	0.94	3.43	0.63	0.17	Glyceraldehyde-3-phosphate dehydrogenase
BcWN_75998	122	2.84	0.88	16.86	4.31	0.69	0.17	Glycerol-3-phosphate dehydrogenase [NAD(+)], cytoplasmic
BcWN_80997	146	1.11	0.25	4.26	0.77	0.75	0.17	Probable aconitate hydratase, mitochondrial
BcWN_32048	379	0.67	1.04	0.11	0.79	0.76	0.17	Uncharacterized protein
BcWN_11390	3160	13.76	6.82	34.4	10.24	0.84	0.17	Protein arginine N-methyltransferase, putative
BcWN_32457	257	2.96	1.46	1.42	4.68	0.91	0.17	Putative dimethyladenosine transferase
BcWN_09886	4439	76	45.22	2.53	6.97	0.98	0.17	Group III chitinase-like protein
BcWN_26472	723	3.1	2.68	0.18	0.75	1	0.17	Putative ribosomal protein S7e
BcWN_75074	196	0	0	1.75	0.19	1	0.17	Adenylyltransferase and sulfurtransferase MOCS3
BcWN_81964	122	23.27	1.76	6.15	1.23	0.0023	0.18	Myosin heavy chain, muscle
BcWN_08198	1055	0.46	1.99	0.73	2.21	0.026	0.18	Reverse transcriptase (Protease) (Fragment)
BcWN_11287	895	2.32	0.3	1.75	0.44	0.027	0.18	Uncharacterized protein
BcWN_01337	1736	3.84	0.68	2.07	0.58	0.052	0.18	SARTTc3 ORF2 protein (Fragment)
BcWN_50598	512	0.54	1.47	0.29	1.17	0.24	0.18	Endonuclease-reverse transcriptase
BcWN_05014	2125	2.68	5.5	11.75	31.95	0.25	0.18	Thymidine phosphorylase
BcWN_43135	260	1.95	0.41	1.57	0.22	0.33	0.18	Fatty acid synthase S-acetyltransferase
BcWN_11224	1269	0.89	0.25	0.32	0.044	0.38	0.18	Endonuclease-reverse transcriptase
BcWN_59707	367	0.38	1.02	0.64	2.3	0.38	0.18	Carboxypeptidase D
BcWN_30003	1227	1.71	0.63	1.89	0.52	0.56	0.18	Uncharacterized protein
BcWN_15316	1511	0.37	0.59	2.52	7.04	0.59	0.18	Propionyl-CoA carboxylase, alpha subunit
BcWN_29682	195	6.63	2.48	12.85	3.56	0.63	0.18	Probable cytosolic Fe-S cluster assembly factor AGAP009023
BcWN_01820	4663	3.9	1.82	6.77	2.02	0.77	0.18	Uncharacterized protein
BcWN_59602	283	2.28	1.01	2.42	0.46	0.85	0.18	Endonuclease-reverse transcriptase
BcWN_40027	608	0.11	0.21	0.7	2.22	0.91	0.18	Enoyl-[acyl-carrier-protein] reductase [NADH]
BcWN_13234	478	40.03	29.86	12.68	34.78	1	0.18	Myosin heavy chain, muscle
BcWN_23864	1495	0.82	0.54	1.99	5.5	1	0.18	Site-specific recombinase, resolvase family
BcWN_32524	122	98.95	0.29	10.54	2.62	1.80E-11	0.19	Heat shock 70 kDa protein IV
BcWN_81142	109	8.05	0.16	2.36	0.17	0.0019	0.19	V-type proton ATPase subunit B
BcWN_05315	1955	14.95	1.97	458.12	138.79	0.0097	0.19	Zn finger homeodomain 2
BcWN_10126	1298	3.2	0.41	1.68	0.45	0.016	0.19	Putative pol-like protein
BcWN_68175	269	1.12	0	0.32	1.54	0.049	0.19	60S ribosomal protein L17
BcWN_53132	1199	1.54	4.65	0.96	2.74	0.068	0.19	Putative uncharacterized protein
BcWN_04079	2525	24.71	6.65	347.93	922.01	0.21	0.19	Reverse transcriptase (Fragment)
BcWN_48630	505	1.05	0.18	1.06	0.19	0.22	0.19	Uncharacterized protein
BcWN_35606	501	0.23	0.68	0.043	0.45	0.36	0.19	Polyprotein
BcWN_00532	5419	2.28	0.73	8.89	2.72	0.37	0.19	Putative gag-pol protein
BcWN_67241	180	2.56	0.6	13.45	3.76	0.42	0.19	Uncharacterized protein
BcWN_24536	551	0.92	0.23	2.68	0.68	0.43	0.19	Endonuclease-reverse transcriptase HmRTE-e01
BcWN_28903	222	18.72	6.7	31.84	9.48	0.51	0.19	Pescadillo homolog
BcWN_24412	783	0.47	0.87	0.88	2.54	0.53	0.19	Yokozuna protein
BcWN_51755	712	0.065	0.23	0.03	0.32	0.55	0.19	Putative uncharacterized protein
BcWN_00066	5219	2.84	3.67	2.48	6.62	0.73	0.19	Polyprotein
BcWN_60483	317	0.073	0.28	1.49	4.56	0.76	0.19	Malonyl-CoA decarboxylase
BcWN_65480	669	3.93	4.44	3.49	9.6	0.89	0.19	Unc-89, isoform B
BcWN_07577	700	3.59	1.92	5.36	1.53	0.94	0.19	Falls into Kruppel clade in ML phylogeny
BcWN_54139	224	0	0.16	0.38	1.84	0.95	0.19	Putative regulatory protein RepA
BcWN_08000	1446	1.09	0.59	2.89	7.86	0.96	0.19	Two-component cell cycle transcriptional regulator ctrA
BcWN_66162	369	227.14	228.26	68.33	183.6	0.96	0.19	Myosin heavy chain, muscle
BcWN_02180	2111	4.1	2.4	10.91	3.28	0.98	0.19	Putative BRCA1-associated RING domain protein
BcWN_00930	3609	3.38	2.42	18.66	5.72	1	0.19	Protein phosphatase PHLPP-like protein
BcWN_06963	2267	7.49	6.3	1.33	3.64	1	0.19	Cytochrome P450, putative
BcWN_22350	485	4.43	3.43	0.53	0.039	1	0.19	NADH-ubiquinone oxidoreductase chain 1
BcWN_41060	1222	14.17	11.5	0.91	2.6	1	0.19	Putative fatty acyl-CoA reductase
BcWN_66382	262	0	0.068	0.33	1.58	1	0.19	Gp18 protein
BcWN_78461	115	2.41	1.71	7.82	1.8	1	0.19	Probable succinyl-CoA ligase [ADP-forming] subunit beta, mitochondrial
BcWN_80005	121	2.86	0	2.66	0.31	0.03	0.2	V-type proton ATPase subunit B
BcWN_71156	501	2.17	0.25	0.34	0	0.039	0.2	Serine protease P98
BcWN_32220	397	1.8	4.24	8.63	23.28	0.23	0.2	Alaserpin
BcWN_26222	500	1.99	0.47	2.14	0.53	0.26	0.2	Pol-like protein
BcWN_18192	1167	0.4	0.92	0.28	0.89	0.27	0.2	Pol-like protein
BcWN_80157	420	4.23	8.44	6.78	18.25	0.3	0.2	Pyruvate dehydrogenase
BcWN_31646	1296	0.87	0.26	2.17	5.88	0.42	0.2	Site-specific recombinase, resolvase family
BcWN_80429	125	0.74	0	1.37	0	0.58	0.2	Uncharacterized protein
BcWN_20678	2209	5.73	7.79	2.12	5.69	0.66	0.2	Putative serine protease inhibitor
BcWN_19818	620	0.3	0.46	0.69	2.12	0.82	0.2	ATP-dependent Clp protease ATP-binding subunit ClpX
BcWN_02810	1739	1.05	1.2	0.68	1.9	0.88	0.2	Endonuclease-reverse transcriptase
BcWN_02063	2949	2.17	1.14	0.84	2.31	0.91	0.2	Uncharacterized protein
BcWN_04234	1866	2.36	2.6	5.98	1.81	0.91	0.2	Putative uncharacterized protein
BcWN_11715	2109	7.73	8.4	9.72	25.51	0.91	0.2	Muscle M-line assembly protein unc-89
BcWN_17672	1014	0.77	0.9	3.46	9.24	0.91	0.2	Dihydrodipicolinate reductase
BcWN_05496	3714	8.06	4.33	8.14	2.5	0.92	0.2	Chromatin assembly factor 1 subunit B
BcWN_02368	2043	10.61	7.15	23.68	7.3	1	0.2	Uncharacterized protein
BcWN_33837	419	0.61	0.51	1.38	4.03	1	0.2	GTP-binding protein typA/bipA (Tyrosine phosphorylated protein A)
BcWN_40731	1567	3.52	2.78	8.91	23.29	1	0.2	50S ribosomal protein L2
BcWN_58296	249	1.48	0.86	0.17	1.13	1	0.2	Dynein heavy chain, cytosolic, putative
BcWN_26050	260	25.75	1.45	5.77	1.52	0.00017	0.21	Putative uncharacterized protein
BcWN_80623	146	5.06	0.25	4.84	1.03	0.012	0.21	Kynurenine aminotransferase
BcWN_73980	705	1.15	0.076	0.73	0.13	0.018	0.21	Cryptochrome 2
BcWN_08975	1286	0.47	1.81	0.18	0.63	0.037	0.21	Uncharacterized protein
BcWN_19328	1179	2.41	0.52	3.22	0.96	0.13	0.21	Uncharacterized protein (Fragment)
BcWN_28389	437	0.32	1.19	0.54	1.85	0.16	0.21	Uncharacterized protein
BcWN_08642	1026	7.81	2.2	7.16	2.2	0.26	0.21	Uncharacterized protein
BcWN_66143	136	0.17	1.19	1.89	6.35	0.33	0.21	26S proteasome non-ATPase regulatory subunit 7
BcWN_40869	871	0.53	1.09	0.76	2.16	0.37	0.21	Uncharacterized protein
BcWN_26072	214	2.59	5.11	1.6	5	0.39	0.21	Protein tramtrack, beta isoform
BcWN_52351	396	2.1	0.68	0.97	0.14	0.53	0.21	Endonuclease-reverse transcriptase
BcWN_12669	1061	2.41	0.91	5.77	15.03	0.58	0.21	Transcription termination factor Rho
BcWN_15690	1198	0.77	0.99	0.88	2.46	0.81	0.21	Reverse transcriptase
BcWN_11821	1130	1	0.48	2.48	0.73	0.88	0.21	Putative uncharacterized protein
BcWN_48350	197	1.05	0.36	1.96	0.29	0.88	0.21	Calnexin
BcWN_57603	490	0.71	0.91	1.66	0.38	0.9	0.21	SARTTc1 ORF2 protein (Fragment)
BcWN_20700	585	0.59	0.73	2.78	7.55	0.93	0.21	Nucleoid-associated protein WALBB_230006
BcWN_10784	3538	15.74	9.97	33.03	10.42	1	0.21	Protein white
BcWN_11664	1363	0.63	0.45	0.17	0.59	1	0.21	Uncharacterized protein
BcWN_18302	1699	33.6	27.57	19.23	49.63	1	0.21	UDP-glucuronosyltransferase 2B20, putative
BcWN_28677	185	2.74	1.55	4.17	0.91	1	0.21	26S protease regulatory subunit 6B
BcWN_45495	267	0.17	0.27	0.64	2.32	1	0.21	Chaperone protein DnaK
BcWN_11144	2195	2.56	0.15	0.95	0.27	0.00024	0.22	Translational activator GCN1, putative
BcWN_80788	140	5.77	0.51	18.67	5.5	0.033	0.22	Inosine-5'-monophosphate dehydrogenase
BcWN_14535	2441	1258.09	236.77	0.46	1.25	0.05	0.22	Cuticular protein CPG12
BcWN_06468	1742	2.74	0.75	3.74	1.15	0.25	0.22	Predicted NADPH oxidase (Fragment)
BcWN_49273	207	2.56	5.8	13.25	34.75	0.28	0.22	2-oxoglutarate dehydrogenase E1 component, mitochondrial
BcWN_30608	365	5.5	6.87	12.68	32.78	0.79	0.22	Glutathione S-transferase
BcWN_06996	1264	1.48	1.71	0.68	1.9	0.88	0.22	Uncharacterized protein
BcWN_09340	1107	2.86	2.93	0.48	1.39	0.96	0.22	Putative uncharacterized protein
BcWN_00680	8165	3.36	3.09	0.66	1.72	1	0.22	Nesprin-1
BcWN_02149	3852	19.09	12.48	0.33	0.088	1	0.22	Tripsin, putative
BcWN_07118	5178	16.23	13.1	10.2	26.12	1	0.22	UDP-glucuronosyltransferase 2B20, putative
BcWN_23113	627	2.32	1.66	10.01	3.06	1	0.22	Hexokinase type 2
BcWN_81916	144	30.14	24	30.5	9.26	1	0.22	60S ribosomal protein L13
BcWN_80705	202	6.74	0.53	11.88	3.53	0.0097	0.23	Uncharacterized protein
BcWN_12317	1326	0.42	1.73	0.45	1.27	0.029	0.23	Putative uncharacterized protein
BcWN_04280	1201	0.4	1.55	1.23	3.27	0.044	0.23	Uncharacterized protein
BcWN_11473	933	1.34	0.17	32.92	10.61	0.049	0.23	Pol protein
BcWN_04730	1874	2.5	5.1	1.81	4.64	0.25	0.23	Putative uncharacterized protein
BcWN_31278	401	1.73	0.36	2.14	0.52	0.26	0.23	Endonuclease-reverse transcriptase
BcWN_07138	1415	1.06	1.71	0.64	1.77	0.52	0.23	Putative transposon Ty3-I Gag-Pol polyprotein
BcWN_00045	7032	1.82	2.33	1.18	2.99	0.74	0.23	Pao retrotransposon peptidase family protein
BcWN_69913	165	82.82	37.77	134.5	42.92	0.76	0.23	Cytochrome P450 4g1
BcWN_13653	1273	1.12	0.53	0.89	2.4	0.86	0.23	Reverse transcriptase homolog protein
BcWN_38477	186	5.58	2.79	10.71	3.03	0.91	0.23	Pescadillo homolog
BcWN_18130	1328	0.23	0.28	0.5	1.39	0.93	0.23	Uncharacterized protein
BcWN_38481	670	369.49	353.48	98.41	249.61	0.99	0.23	Myosin heavy chain, muscle
BcWN_05606	1872	28.01	18.41	0.62	0.16	1	0.23	Uncharacterized protein
BcWN_05702	3832	23.96	16.03	29.66	9.58	1	0.23	Ribonucleoside-diphosphate reductase large subunit
BcWN_66547	493	0.19	0.073	4.43	1.3	1	0.23	Uncharacterized protein
BcWN_80828	237	78.99	13.6	72.22	23.22	0.038	0.24	Ribosomal protein L6e (Fragment)
BcWN_26751	525	5.06	0.99	2.61	0.72	0.1	0.24	Putative ankyrin 2,3/unc44
BcWN_70760	149	0	0.84	1.01	3.66	0.25	0.24	Probable medium-chain specific acyl-CoA dehydrogenase, mitochondrial
BcWN_22076	712	0.78	1.79	0.42	1.32	0.26	0.24	Receptor tyrosine kinase, putative
BcWN_01113	4829	42.48	13.47	1.09	2.74	0.33	0.24	Uncharacterized protein (Fragment)
BcWN_06361	5766	31.51	10.2	718.94	234.2	0.36	0.24	Splicing factor 3B subunit, putative
BcWN_00193	5568	1.69	2.93	2.22	5.59	0.4	0.24	Retrovirus-related Pol polyprotein from transposon opus
BcWN_32849	162	19.24	6.19	28.96	8.93	0.42	0.24	S-adenosylmethionine synthase
BcWN_14325	833	3.57	5.8	3.96	10.1	0.48	0.24	Putative uncharacterized protein
BcWN_36632	188	1.96	0.48	6.04	1.6	0.51	0.24	Uncharacterized protein
BcWN_02702	4070	6.36	2.38	9.42	3.04	0.52	0.24	G patch domain-containing protein 1-like protein
BcWN_20125	952	1.07	0.38	0.14	0.51	0.58	0.24	Putative reverse transcriptase
BcWN_51237	345	1	0.31	1.43	0.27	0.69	0.24	Uncharacterized protein
BcWN_11897	1193	3.25	1.49	6.32	15.92	0.77	0.24	Chaperone protein DnaJ
BcWN_35453	144	2.4	0.87	4.76	1.04	0.79	0.24	HpaII tinys locus 9c protein, putative
BcWN_06841	4411	1.85	2.14	1.56	3.93	0.85	0.24	Reverse transcriptase
BcWN_26157	1208	18.55	17.79	33.66	83.56	0.99	0.24	Alaserpin
BcWN_01755	2613	0.81	0.64	3.16	7.96	1	0.24	Lon protease
BcWN_05572	1912	1.58	1.34	5.37	13.45	1	0.24	Transposase Tn5
BcWN_13523	688	1.88	1.38	7.82	2.46	1	0.24	Reverse transcriptase
BcWN_24915	970	3.33	2.22	0.71	0.15	1	0.24	Inositol monophosphatase
BcWN_26630	371	2.18	1.45	1.67	0.35	1	0.24	Uncharacterized protein
BcWN_74375	306	2.26	2.05	1.19	3.56	1	0.24	Zinc finger, C2H2 type family protein (Fragment)
BcWN_79415	169	0	0	2.92	0.56	1	0.24	Uncharacterized protein
BcWN_52359	345	0	1.14	0.19	0.93	0.0063	0.25	SARTTc3 ORF2 protein (Fragment)
BcWN_31918	361	2.94	0.2	5.22	1.51	0.0098	0.25	Succinate dehydrogenase cytochrome b subunit
BcWN_50232	387	0.89	3.29	0.72	2.23	0.068	0.25	Uncharacterized protein
BcWN_36463	301	15.57	4.11	15.94	5.05	0.23	0.25	EH domain-containing protein 1
BcWN_00399	3677	1.25	0.37	29.75	9.89	0.32	0.25	Vielfaltig
BcWN_81419	111	2.5	0.32	2.7	0.34	0.33	0.25	Aldehyde dehydrogenase
BcWN_01434	1793	0.99	1.85	1.06	2.71	0.35	0.25	Putative uncharacterized protein
BcWN_66142	143	0.81	0	1.5	4.99	0.44	0.25	Heat shock 70 kDa protein cognate 2
BcWN_44495	220	0.73	0.081	0.19	1.2	0.52	0.25	LINE-1 reverse transcriptase
BcWN_53056	455	0.46	0.94	0.66	0.083	0.52	0.25	Uncharacterized protein
BcWN_21860	638	0.69	1.24	0.57	1.68	0.53	0.25	DNA, non-LTR retrotransposon:SARTTc7, complete sequence
BcWN_32969	404	368.87	146.29	318.83	106	0.58	0.25	60S ribosomal protein L13
BcWN_10206	1025	0.9	1.35	0.5	1.41	0.63	0.25	Endonuclease-reverse transcriptase
BcWN_23717	414	18.18	25.13	30.22	74.9	0.64	0.25	Alcohol dehydrogenase, putative
BcWN_45792	264	0.79	1.36	0.24	1.21	0.71	0.25	Endonuclease-reverse transcriptase
BcWN_81348	132	0.7	1.36	0.65	2.85	0.79	0.25	Esterase D
BcWN_10894	1702	2.56	1.35	2.27	0.71	0.91	0.25	Endonuclease-reverse transcriptase HmRTE-e01
BcWN_01737	2256	22.4	19.07	0.53	1.4	1	0.25	Putative fatty acyl-CoA reductase
BcWN_02963	3246	12.61	9.13	0.85	2.16	1	0.25	Low-density lipoprotein receptor, putative
BcWN_05070	5113	1.01	0.89	0.65	1.64	1	0.25	Fibrillin-2
BcWN_06490	1287	0.54	0.42	1.18	3.08	1	0.25	Polyribonucleotide nucleotidyltransferase
BcWN_06848	6120	385.57	260.18	82.21	201.99	1	0.25	Myosin heavy chain, muscle
BcWN_14745	2652	215.42	140.07	23.95	59.25	1	0.25	Uncharacterized protein
BcWN_27903	391	0.12	0.092	0.71	2.21	1	0.25	Serine endoprotease
BcWN_29949	508	6.82	5.08	1.69	4.58	1	0.25	Serpin
BcWN_32179	440	1.57	1.26	0.68	0.085	1	0.25	40S ribosomal protein S15a
BcWN_56577	310	0.15	0.058	0.62	2.06	1	0.25	Prophage LambdaW1, baseplate assembly protein J, putative
BcWN_59390	156	0.59	0.23	1.92	0.24	1	0.25	Putative uncharacterized protein
BcWN_61137	405	0.68	0.57	1.8	0.42	1	0.25	Uncharacterized protein
BcWN_78815	195	8.4	5.33	44.05	14.26	1	0.25	Inosine-5'-monophosphate dehydrogenase
BcWN_81706	135	5.81	0	9.04	2.5	0.00076	0.26	Fructose-bisphosphate aldolase (Fragment)
BcWN_22241	540	1.75	9.12	2.42	6.3	0.0065	0.26	Glucose dehydrogenase, putative
BcWN_07706	1240	0.89	2.38	0.71	1.89	0.12	0.26	F-element protein
BcWN_15047	682	0.88	2.42	1.13	3.08	0.14	0.26	Uncharacterized protein
BcWN_13825	1328	0.45	1.23	4.26	10.55	0.15	0.26	DNA-directed RNA polymerase subunit alpha
BcWN_33556	253	7.66	1.77	18.71	5.94	0.19	0.26	Aconitate hydratase, mitochondrial
BcWN_57225	163	3.97	1.32	12.49	3.69	0.59	0.26	Putative ATP-dependent RNA helicase DDX17
BcWN_03541	2855	13.39	6.54	0.15	0.43	0.82	0.26	Structural constituent of cuticle, putative
BcWN_28853	681	0.98	1.21	0.69	1.93	0.88	0.26	Uncharacterized protein
BcWN_11210	1772	0.36	0.43	0.15	0.46	0.91	0.26	Putative uncharacterized protein (Fragment)
BcWN_06581	988	1.31	1.43	1	2.64	0.93	0.26	Endonuclease-reverse transcriptase
BcWN_24675	294	2.43	2.8	0.58	1.98	0.94	0.26	ATP-binding cassette sub-family C ABCC/MRP-like protein
BcWN_00214	4347	6.54	4.42	2.8	6.84	1	0.26	Endonuclease-reverse transcriptase
BcWN_12425	2014	4.54	3.51	9.55	23.4	1	0.26	Serine protease snake, putative
BcWN_18098	913	0.68	0.57	1.74	4.42	1	0.26	30S ribosomal protein S1
BcWN_31826	185	2.37	0	0.81	0	0.012	0.27	Uncharacterized protein
BcWN_11394	621	2.34	0.37	2.04	5.23	0.08	0.27	Ubiquitin
BcWN_80458	129	4.29	0.42	1.16	0	0.081	0.27	Calcium-transporting ATPase sarcoplasmic/endoplasmic reticulum type
BcWN_78289	152	0	1.3	0	0.86	0.082	0.27	Helicase domino
BcWN_41590	215	5.69	15.33	13.15	32.41	0.11	0.27	Protein GrpE
BcWN_17692	1267	1.22	0.27	1.08	0.31	0.19	0.27	Putative uncharacterized protein
BcWN_50988	116	0	1.24	0	1.13	0.19	0.27	Septin-1
BcWN_33490	293	8.74	2.32	15.21	4.94	0.25	0.27	Lysyl-tRNA synthetase
BcWN_18510	509	0.59	1.48	0.38	1.22	0.28	0.27	Uncharacterized protein
BcWN_40072	446	85.34	25.5	239.72	81.78	0.29	0.27	DNA-directed RNA polymerase III subunit RPC6
BcWN_45839	246	0.66	1.82	0.44	1.68	0.33	0.27	Putative diaphanous
BcWN_02608	2066	1.13	2.08	1.79	4.38	0.36	0.27	Uncharacterized protein
BcWN_61512	246	0.47	0	0.61	0	0.44	0.27	Putative uncharacterized protein
BcWN_23072	879	3.28	1.1	2.44	0.75	0.45	0.27	Putative reverse transcriptase
BcWN_02834	2637	1.41	0.53	1.93	0.63	0.56	0.27	Putative uncharacterized protein
BcWN_12827	774	3.94	1.46	5.09	1.63	0.56	0.27	Pol-like protein
BcWN_05790	1504	1.63	2.35	1.71	4.27	0.63	0.27	Putative uncharacterized protein
BcWN_10100	1656	2.77	1.16	7.13	17.27	0.67	0.27	Uncharacterized protein
BcWN_35985	876	1.11	0.47	0.17	0	0.76	0.27	Phosphoglycerate mutase 1
BcWN_03721	2179	1.05	1.32	0.67	1.7	0.78	0.27	Putative uncharacterized protein
BcWN_03494	3339	3.63	1.76	0	0.039	0.83	0.27	Serine proteinase stubble
BcWN_40904	480	2.21	1.08	0.8	2.27	0.88	0.27	Alpha-methyldopa hypersensitive protein
BcWN_20414	701	0.4	0.51	2.57	6.4	0.91	0.27	RNA polymerase sigma factor
BcWN_67906	234	8.38	9.11	12.82	31.87	0.93	0.27	Short chain dehydrogenase/reductase SDR
BcWN_21618	1246	2.74	2.66	0.93	2.37	0.99	0.27	Putative uncharacterized protein
BcWN_29084	609	0.57	0.29	0.25	0	0.99	0.27	Uncharacterized protein
BcWN_12792	921	3.23	2.9	2.02	5.02	1	0.27	Putative uncharacterized protein
BcWN_24866	520	0.93	0.76	0.54	1.63	1	0.27	Putative uncharacterized protein
BcWN_28735	456	0.71	0.71	3.9	9.68	1	0.27	NADH dehydrogenase I chain F (Fragment)
BcWN_36575	126	0	0	1.19	0	1	0.27	G1/S-specific cyclin-E
BcWN_56086	311	0.74	0.46	1.52	0.3	1	0.27	SGT1 protein, putative
BcWN_68461	133	0	0.13	0	0.99	1	0.27	E3 ubiquitin-protein ligase UBR3
BcWN_73072	180	0.77	0.8	0	0.73	1	0.27	Ecdysteroid UDP-glucosyltransferase
BcWN_73843	467	9.49	8.94	11.19	27.27	1	0.27	Putative uncharacterized protein GLEAN_15100
BcWN_79749	105	0	0	1.43	0	1	0.27	Polyubiquitin (Fragment)
BcWN_81114	212	0	0	0.71	0	1	0.27	Glycosyltransferase 25 family member
BcWN_41939	341	15.7	0.53	14.13	4.63	0.000017	0.28	Putative uncharacterized protein GLEAN_15100
BcWN_05559	1836	3.33	0.46	0.99	0.3	0.019	0.28	Uncharacterized protein
BcWN_44058	972	1310.04	239.24	0.55	1.47	0.045	0.28	Uncharacterized protein
BcWN_49967	125	12.74	1.86	13.2	3.91	0.054	0.28	Putative uncharacterized protein GLEAN_15096
BcWN_40834	421	0.16	0.94	0.41	1.34	0.11	0.28	Lian-Aa1 retrotransposon protein
BcWN_55587	179	11.99	31.92	0.96	3.15	0.11	0.28	Tyrosine hydroxylase
BcWN_10729	1589	0.46	1.23	0.54	1.41	0.15	0.28	Putative uncharacterized protein
BcWN_11090	1422	14.32	30.29	2.47	5.97	0.22	0.28	Uncharacterized protein
BcWN_01674	2422	2.43	0.81	3.49	1.17	0.42	0.28	Putative uncharacterized protein
BcWN_21555	1156	1.22	0.37	2.26	5.56	0.43	0.28	Putative DNA recombinase
BcWN_77172	126	2.75	0.57	3.23	0.6	0.44	0.28	Calnexin
BcWN_60801	419	1.54	0.43	1.53	0.36	0.45	0.28	Endonuclease-reverse transcriptase HmRTE-e01
BcWN_14105	826	3.6	1.3	3.19	1.02	0.53	0.28	Uncharacterized protein
BcWN_06935	2666	2.52	3.06	6.6	15.74	0.8	0.28	30S ribosomal protein S3
BcWN_09987	1154	1.32	0.61	0.54	1.42	0.81	0.28	ORF B
BcWN_13875	401	0.35	0.54	1.18	3.19	0.88	0.28	Ribonuclease H
BcWN_30265	890	0.16	0.24	0.63	1.67	0.88	0.28	Phosphoribosylformylglycinamidine cyclo-ligase
BcWN_40680	155	8.19	9.24	1.11	3.64	0.91	0.28	Putative uncharacterized protein
BcWN_04691	3097	12.28	6.62	14.47	4.97	0.92	0.28	Putative uncharacterized protein
BcWN_02332	4329	3.66	1.99	4.61	1.56	0.94	0.28	SARTTc1 ORF2 protein (Fragment)
BcWN_01080	5416	5.78	3.68	3.75	8.92	1	0.28	Multidrug resistance-associated protein, putative
BcWN_01423	3617	18.88	11.92	45.97	108.83	1	0.28	Elongation factor Tu 2
BcWN_18183	1729	125.39	92.76	1.44	3.53	1	0.28	Chitin binding peritrophin-A, putative
BcWN_26429	445	2.02	1.33	1.44	0.34	1	0.28	Disintegrin and metalloproteinase domain-containing protein 10 (Fragment)
BcWN_67901	113	7.76	0	0.19	1.66	0.00041	0.29	Heat shock protein 68
BcWN_03554	1884	395.47	48.06	7.45	2.57	0.0057	0.29	Uncharacterized protein
BcWN_02311	4314	2.89	0.45	2.71	0.93	0.026	0.29	Uncharacterized protein
BcWN_54757	128	7.03	0.7	14.06	4.26	0.036	0.29	Fructose-bisphosphate aldolase
BcWN_78229	103	5.38	0.35	17.47	5.29	0.041	0.29	Peptidyl-prolyl cis-trans isomerase 1
BcWN_04512	1986	1.51	4.03	1.41	3.4	0.11	0.29	Putative uncharacterized protein
BcWN_00835	2969	1.32	3.23	0.92	2.21	0.14	0.29	Uncharacterized protein
BcWN_37585	274	0.17	1.11	0.23	1.1	0.14	0.29	Uncharacterized protein
BcWN_51972	295	12.52	2.73	13.51	4.46	0.14	0.29	EH domain-containing protein 1 (Fragment)
BcWN_53806	230	0.4	1.64	0.093	0.82	0.2	0.29	Putative uncharacterized protein
BcWN_00171	4616	6.51	1.84	6.79	2.34	0.25	0.29	Retiin, putative
BcWN_26838	575	0.72	1.59	1.01	2.61	0.33	0.29	Cytochrome P450 (Fragment)
BcWN_34029	548	1.52	0.39	4.3	10.42	0.35	0.29	Putative uncharacterized protein
BcWN_32737	287	34.66	11.54	72.55	25.2	0.41	0.29	Eukaryotic translation initiation factor 2 gamma
BcWN_43105	862	0.24	0.54	0.55	1.46	0.44	0.29	Yokozuna protein
BcWN_62359	165	1.4	3.04	2.6	7.06	0.45	0.29	Myosin heavy chain, muscle
BcWN_00933	3010	1.3	0.45	1.37	0.46	0.48	0.29	SARTTc1 ORF2 protein (Fragment)
BcWN_03479	1947	3.01	1.26	5.55	1.89	0.66	0.29	Poly(A)-specific ribonuclease PARN-like domain-containing protein 1
BcWN_70030	1026	6.28	2.76	0.042	0.24	0.73	0.29	Uncharacterized protein
BcWN_02858	2380	5.65	2.86	36.7	12.67	0.86	0.29	Uncharacterized protein
BcWN_11596	1834	2.32	2.37	0.54	1.37	0.95	0.29	Uncharacterized protein
BcWN_52536	160	28.56	27.76	13.39	32.28	0.99	0.29	Calcium-transporting ATPase sarcoplasmic/endoplasmic reticulum type
BcWN_01836	1594	5.21	3.17	8.41	2.9	1	0.29	Uncharacterized protein
BcWN_06264	1807	0.52	0.38	0.59	0.17	1	0.29	Midasin
BcWN_06584	1490	1.05	0.9	0.53	1.39	1	0.29	Uncharacterized protein
BcWN_07374	1035	1.36	0.97	0.43	1.18	1	0.29	Putative uncharacterized protein
BcWN_07707	1325	2.8	2.66	1.18	2.91	1	0.29	Transposase
BcWN_08096	1421	1.12	1.06	0.2	0.026	1	0.29	ATP synthase gamma chain
BcWN_09529	1559	0.76	0.6	2.67	6.39	1	0.29	Probable cytosol aminopeptidase
BcWN_10670	1345	0.86	0.83	1.31	3.18	1	0.29	Uncharacterized protein
BcWN_12307	921	1.23	0.89	0.77	2.02	1	0.29	Pol polyprotein
BcWN_24944	1095	0.32	0.2	0.92	2.32	1	0.29	Chaperone protein ClpB
BcWN_40381	152	1.21	0.59	0.14	1.24	1	0.29	Bifunctional purine biosynthesis protein (Fragment)
BcWN_55494	305	1.06	0.94	0.42	1.48	1	0.29	Nitric oxide synthase, salivary gland
BcWN_68155	158	0.15	0.23	0.41	1.9	1	0.29	Putative zinc protease (Mpp-like)
BcWN_77354	154	0	0	3.34	0.73	1	0.29	Carboxypeptidase A
BcWN_13843	2309	0	0.41	0.1	0.31	0.000051	0.3	Histone-lysine N-methyltransferase PRDM9
BcWN_62063	810	0.2	1.64	0.21	0.67	0.0043	0.3	Uncharacterized protein
BcWN_40405	611	1.44	3.78	0.56	1.57	0.15	0.3	Pol-like protein
BcWN_10393	1018	0.95	2.04	0.99	2.47	0.27	0.3	Uncharacterized protein
BcWN_24239	552	0.29	0.84	0.5	1.46	0.29	0.3	Uncharacterized protein
BcWN_04882	2760	1.25	0.36	0.89	0.29	0.31	0.3	Endonuclease-reverse transcriptase
BcWN_23925	505	0.23	0.5	2.08	5.21	0.63	0.3	Thioredoxin
BcWN_81356	176	24.53	9.97	17.77	5.87	0.63	0.3	Protein disulfide-isomerase A3, putative
BcWN_03462	1141	3.58	1.49	4.73	1.6	0.67	0.3	Uncharacterized protein
BcWN_16402	719	0.61	0.95	3.19	1.04	0.69	0.3	Putative uncharacterized protein
BcWN_03765	3429	51.86	53.32	34.65	79.78	0.95	0.3	CTD small phosphatase-like protein
BcWN_12914	1213	3.2	2.83	0.64	1.63	1	0.3	Nesprin-1 (Fragment)
BcWN_15636	790	4.41	2.9	0.22	0.69	1	0.3	40S ribosomal protein S5
BcWN_48733	227	0	0	1.23	3.56	1	0.3	Putative phage related protein
BcWN_43800	295	0.94	0.061	1.23	3.37	0.18	0.31	60S ribosomal protein L30
BcWN_66100	169	11.47	2.65	15.08	5	0.19	0.31	Cathepsin B-like cysteine proteinase
BcWN_04839	2258	1.01	2.08	1.46	3.44	0.26	0.31	Uncharacterized protein
BcWN_78370	413	11.46	3.51	38.43	13.46	0.34	0.31	Probable hydroxyacid-oxoacid transhydrogenase, mitochondrial
BcWN_01888	4057	3.7	6.12	3.13	7.2	0.44	0.31	Uncharacterized protein
BcWN_14982	1908	0.86	1.44	0.66	1.61	0.46	0.31	Endonuclease-reverse transcriptase
BcWN_41498	1271	0.53	0.93	1.21	2.91	0.48	0.31	Uncharacterized protein
BcWN_23744	416	175.23	64.71	12.62	29.48	0.5	0.31	Muscle myosin heavy chain
BcWN_31873	755	0.79	0.24	1.45	0.42	0.53	0.31	Uncharacterized protein
BcWN_44445	490	1.18	0.44	2.01	0.57	0.72	0.31	Polyprotein
BcWN_27174	548	3.71	4.41	28.69	66.29	0.85	0.31	Glutathione S transferase-1
BcWN_15011	1499	429.26	245.81	295.96	104.93	0.95	0.31	ACYPI000021 protein
BcWN_21636	823	0.53	0.59	1.2	0.34	0.98	0.31	Zinc finger protein, putative
BcWN_82199	150	6.46	3.7	15	4.88	0.98	0.31	Adenosylhomocysteinase
BcWN_01865	3158	2.84	2.38	8.07	2.85	1	0.31	Delta-like protein
BcWN_11304	1296	2.71	1.67	5.12	1.77	1	0.31	Zinc finger protein 235
BcWN_17744	987	4	2.74	0.11	0.4	1	0.31	Uncharacterized protein
BcWN_24160	252	17.95	16.77	4.34	1.27	1	0.31	Serine protease P69
BcWN_25535	702	5.29	18.52	6.87	15.76	0.031	0.32	ATP synthase subunit beta
BcWN_00121	6812	5.43	16.4	6.61	15.01	0.055	0.32	Endonuclease-reverse transcriptase
BcWN_00965	3982	3.66	7.54	4.49	10.24	0.24	0.32	Uncharacterized protein (Fragment)
BcWN_06123	1765	1.39	2.02	0.8	1.93	0.61	0.32	Putative transposon Ty3-I Gag-Pol polyprotein
BcWN_46916	114	0.61	0	3.38	0.66	0.76	0.32	Cathepsin B-like cysteine proteinase 6
BcWN_12350	739	1.69	0.75	2.49	0.79	0.8	0.32	Uncharacterized protein
BcWN_06131	1449	1.04	1.26	0.81	1.97	0.82	0.32	Putative reverse transcriptase
BcWN_48637	311	0.15	0	1.45	3.8	0.95	0.32	Elongation factor 4
BcWN_00212	5279	6.34	6.15	2.97	6.76	0.98	0.32	Putative gag-pol protein
BcWN_00888	3246	3.22	1.91	4.66	1.65	0.99	0.32	Chromosome transmission fidelity protein 18-like protein (Fragment)
BcWN_00899	8727	18.94	12.36	6.17	13.96	1	0.32	Papilin
BcWN_01132	3403	5.45	4.41	10.54	3.76	1	0.32	S1 RNA-binding domain-containing protein 1
BcWN_06235	2582	20.94	15.5	10.84	24.73	1	0.32	Lachesin
BcWN_09202	723	0.83	0.72	1.3	3.22	1	0.32	ATP synthase subunit alpha
BcWN_28841	833	2.58	2.49	2.31	5.41	1	0.32	Adenosine kinase 2
BcWN_23475	293	0	2.26	1.83	4.62	0.00047	0.33	Methionyl-tRNA formyltransferase
BcWN_30797	236	1.37	6.07	4.36	10.59	0.032	0.33	Carbamoylphosphate synthase large subunit
BcWN_18059	761	0.58	2.24	0.42	1.16	0.046	0.33	Uncharacterized protein
BcWN_60858	423	1.96	0.25	1.06	2.75	0.078	0.33	Histone H3.3
BcWN_41997	372	5.58	15.12	3.86	9.19	0.1	0.33	Carbamoylphosphate synthase large subunit
BcWN_01172	2390	1.01	2.1	1.6	3.68	0.26	0.33	Putative uncharacterized protein (Fragment)
BcWN_02153	3365	5.38	8.74	5.11	11.6	0.45	0.33	Putative uncharacterized protein
BcWN_14103	909	1.73	0.69	1.3	3.1	0.67	0.33	Cytochrome P450
BcWN_18191	856	1.32	1.84	1.03	2.55	0.69	0.33	Uncharacterized protein
BcWN_06155	1684	1.14	0.61	1.54	3.59	0.95	0.33	Uncharacterized protein
BcWN_15005	924	0.45	0.5	2.09	0.69	0.97	0.33	Putative uncharacterized protein
BcWN_12782	784	10.04	6.49	23.91	8.6	1	0.33	CDC42 small effector protein homolog
BcWN_27986	305	9.54	7.87	24.37	55.3	1	0.33	Putative cysteine proteinase CG12163
BcWN_36387	202	12.11	7.36	13.15	4.46	1	0.33	Aminopeptidase N-like protein
BcWN_22420	404	1.6	0.31	0.74	2.05	0.24	0.34	Ribosomal protein S13
BcWN_31629	557	1.7	0.45	1.08	0.27	0.35	0.34	Putative uncharacterized protein
BcWN_70416	730	1.58	0.44	1.82	0.57	0.38	0.34	tRNA-dihydrouridine synthase, putative
BcWN_80023	121	0.19	1.18	0.53	2.33	0.42	0.34	Putative uncharacterized protein GLEAN_15096
BcWN_48676	199	2.55	0.72	5.6	1.7	0.52	0.34	Probable histone acetyltransferase MYST1
BcWN_21335	297	1.32	2.17	3.39	1.01	0.63	0.34	GF11102
BcWN_07392	3491	11.54	5.54	22.21	8.11	0.8	0.34	5'-nucleotidase
BcWN_49865	630	3.04	1.39	0.41	1.16	0.82	0.34	Teneurin-3
BcWN_62868	261	0.71	0.27	0.66	2.01	0.95	0.34	Phosphoribosylamine--glycine ligase
BcWN_76151	108	0.43	0	2.98	0.52	0.95	0.34	Peptidyl-prolyl cis-trans isomerase 3
BcWN_05905	1069	5.05	3	2.91	6.61	0.99	0.34	ACYPI006905 protein
BcWN_07661	2405	11.12	10.78	25.18	56.43	0.99	0.34	Alaserpin
BcWN_01377	2377	2.14	1.67	8.96	3.25	1	0.34	Uncharacterized protein
BcWN_07494	2286	3.76	3.56	0.65	1.52	1	0.34	Dumpy
BcWN_13101	1063	1.15	0.81	5.7	12.85	1	0.34	Uncharacterized protein
BcWN_27376	733	1.61	1.17	0.44	0.077	1	0.34	Transcription factor btf3, putative
BcWN_31134	714	0.61	0.63	1.11	0.32	1	0.34	Endonuclease-reverse transcriptase
BcWN_82053	101	10.06	6.03	25.45	8.74	1	0.34	Uncharacterized protein
BcWN_13617	1069	21.96	1.98	4.49	1.58	0.0012	0.35	Putative RNA-directed DNA polymerase from transposon BS
BcWN_81934	194	4.52	0.46	15.13	5.23	0.04	0.35	Ribosomal protein L6e (Fragment)
BcWN_06875	1845	1.35	3.6	1.1	2.5	0.11	0.35	Protein Y26D4A.9
BcWN_10287	1964	0.95	0.19	30.11	11.06	0.13	0.35	Ornithine aminotransferase, putative
BcWN_04941	2312	59.52	14.74	40.66	14.97	0.15	0.35	Juvenile hormone esterase
BcWN_78337	156	0.3	1.84	0.69	2.41	0.16	0.35	Lysosomal alpha-mannosidase
BcWN_44891	153	0.6	2.34	2.8	0.61	0.23	0.35	Putative uncharacterized protein
BcWN_37027	162	0.43	1.77	0.66	2.32	0.26	0.35	NADH-ubiquinone oxidoreductase 75 kDa subunit, mitochondrial
BcWN_50115	384	1.14	0.19	0.73	2.01	0.26	0.35	40S ribosomal protein S21
BcWN_00117	4347	5.88	2.84	5.72	2.09	0.81	0.35	Endonuclease-reverse transcriptase
BcWN_43306	157	1.32	0.57	2.73	0.6	0.96	0.35	Protein white
BcWN_11367	2496	21.61	14.51	30.94	11.38	1	0.35	Pre-mRNA-processing factor 19
BcWN_29665	354	14.48	10.22	26.87	9.71	1	0.35	Transposable element Tc3 transposase
BcWN_49613	517	1.96	0.14	0.25	0	0.012	0.36	Aminoglycoside resistance protein
BcWN_43314	298	1.24	0	0.65	0.063	0.023	0.36	Uncharacterized protein
BcWN_51762	194	0	1.29	0	0.58	0.038	0.36	Multidrug resistance-associated protein 1
BcWN_78017	177	1.7	0	0.73	0	0.049	0.36	Cullin-associated NEDD8-dissociated protein 1
BcWN_55449	254	1.09	0	1.18	3.18	0.063	0.36	40S ribosomal protein S10
BcWN_00253	4549	5.29	1.06	3.09	1.14	0.071	0.36	PAB-dependent poly(A)-specific ribonuclease subunit 2
BcWN_31612	147	2.36	0.12	0.87	0	0.1	0.36	Gamma-glutamyltranspeptidase 1 (Fragment)
BcWN_44243	198	1.17	0	1.3	0.19	0.11	0.36	Dimethyladenosine transferase
BcWN_77530	137	1.35	0	0.94	0	0.19	0.36	Adenylosuccinate lyase
BcWN_23867	661	0.98	0.19	1.04	0.28	0.24	0.36	Putative reverse transcriptase
BcWN_78530	108	1.5	0	1.19	0	0.25	0.36	Probable aconitate hydratase, mitochondrial
BcWN_00658	3443	2.46	4.18	2.59	5.74	0.42	0.36	Uncharacterized protein
BcWN_24724	413	1.73	0.52	2.13	0.64	0.49	0.36	WD-repeat protein, putative
BcWN_15299	1103	0.59	0.18	0.84	0.26	0.53	0.36	Reverse transcriptase (Fragment)
BcWN_35407	344	28.72	11.82	42.66	15.67	0.63	0.36	Pescadillo homolog
BcWN_14309	949	1.22	0.47	1.24	0.4	0.68	0.36	Uncharacterized protein
BcWN_23806	315	0.15	0.4	0.68	1.91	0.75	0.36	NADH-quinone oxidoreductase subunit C
BcWN_25790	184	0.63	1.07	0.7	2.25	0.84	0.36	Uncharacterized protein
BcWN_13091	1066	1.21	1.38	0.92	2.18	0.9	0.36	Uncharacterized protein
BcWN_70812	145	1.11	0.37	1.77	0.26	0.91	0.36	Putative dynein beta chain, ciliary
BcWN_78012	161	27.81	14.68	69.19	25.55	0.91	0.36	Fructose-bisphosphate aldolase (Fragment)
BcWN_04982	1381	1.27	1.4	1.07	2.43	0.92	0.36	Centrosome protein, putative
BcWN_27072	857	1.29	0.67	0.15	0	0.92	0.36	Malate dehydrogenase
BcWN_09204	1906	22.53	23.78	31.08	67.28	0.94	0.36	Oxidoreductase
BcWN_32301	135	0.34	0.66	1.43	0.14	0.95	0.36	Putative histone-binding protein Caf1
BcWN_36692	464	0.1	0	0	0.24	0.95	0.36	Carboxypeptidase D
BcWN_48851	123	0	0.29	0	0.92	0.95	0.36	WD repeat-containing protein 48 homolog
BcWN_58165	166	0.56	0.86	0.52	1.92	0.95	0.36	Putative uncharacterized protein (Fragment)
BcWN_76496	162	0.28	0	0	0.7	0.95	0.36	Canalicular multispecific organic anion transporter 1
BcWN_00082	9919	10.81	6.62	9.44	20.43	1	0.36	210kDa protein (Fragment)
BcWN_03391	2848	3.05	1.96	58.61	21.75	1	0.36	Putative uncharacterized protein
BcWN_03650	5716	12.01	11.08	6.73	14.68	1	0.36	Muscle M-line assembly protein unc-89
BcWN_04416	1861	3.8	3.23	2.31	5.14	1	0.36	Solute carrier family 35 member B1-like protein
BcWN_04498	3581	0.26	0.22	0.054	0.16	1	0.36	Putative U5 small nuclear ribonucleoprotein 200 kDa helicase
BcWN_12662	985	0	0	2.26	0.78	1	0.36	Forkhead protein/ forkhead protein domain
BcWN_18435	1454	9.81	9.05	13.16	28.54	1	0.36	Cytochrome P450 346A2
BcWN_19173	2128	0.6	0.45	1.94	4.3	1	0.36	Site-specific recombinase, resolvase family
BcWN_23943	825	0.67	0.39	0.16	0	1	0.36	Hsp60 protein, putative
BcWN_33207	507	0.73	0.6	2.03	4.74	1	0.36	Phenylalanine--tRNA ligase alpha subunit
BcWN_33970	514	1.66	1.53	0.083	0.44	1	0.36	40S ribosomal protein S17
BcWN_35782	719	0.83	0.6	0	0.16	1	0.36	Superoxide dismutase [Cu-Zn]
BcWN_50994	166	0.42	0.32	0.26	1.36	1	0.36	FeS cluster assembly scaffold IscU
BcWN_52290	117	0.2	0	1.1	0	1	0.36	EH domain-containing protein 1
BcWN_60308	259	0.18	0.28	0.66	1.96	1	0.36	Chaperone protein ClpB
BcWN_63296	380	0.55	0.47	0	0.3	1	0.36	Ribosomal protein L37A-like protein
BcWN_66727	1241	1.02	0.65	0.1	0	1	0.36	Long-chain-fatty-acid--CoA ligase, putative
BcWN_76676	140	0.49	0.26	0.31	1.61	1	0.36	Pyruvate carboxylase
BcWN_39586	250	0.28	5.23	2.83	6.76	0.00035	0.37	ATP synthase alpha subunit (Fragment)
BcWN_57842	317	0.29	2.26	1.08	2.78	0.019	0.37	F0F1-type ATP synthase C subunit
BcWN_02179	6137	3.95	1.02	16.17	6.11	0.19	0.37	BEL12_AG transposon polyprotein
BcWN_62007	217	55.1	14.36	77.2	29	0.2	0.37	Ribosomal protein L6e (Fragment)
BcWN_11911	1214	0.57	0.94	0.49	1.18	0.55	0.37	Copia protein
BcWN_14525	766	24.95	9.61	24.67	9.24	0.56	0.37	Negative elongation factor A
BcWN_59415	288	15.47	5.85	11.31	4.04	0.56	0.37	Uncharacterized protein
BcWN_12208	911	1.42	0.55	1.79	0.6	0.66	0.37	Endonuclease-reverse transcriptase
BcWN_01317	2477	2.1	1.04	3.22	1.19	0.86	0.37	Sphingosine kinase 2
BcWN_15515	1061	22.1	12.15	1.7	3.79	0.94	0.37	Protein drumstick, putative
BcWN_09176	2653	52.98	30.67	75.55	28.72	0.96	0.37	Nucleolar protein
BcWN_40543	220	10.91	10.83	6.62	14.94	0.98	0.37	Calcium-transporting ATPase sarcoplasmic/endoplasmic reticulum type
BcWN_20971	521	1.2	1.17	1.85	0.58	1	0.37	Uncharacterized protein
BcWN_75949	277	1.33	4.33	1.08	2.85	0.1	0.38	Thioredoxin reductase 1, mitochondrial
BcWN_26822	227	15.86	27.38	15.67	34.01	0.41	0.38	Alanine--tRNA ligase, cytoplasmic
BcWN_63585	1029	0.4	0.1	3.85	1.41	0.51	0.38	Forkhead protein/ forkhead protein domain
BcWN_25633	410	1.52	1.97	0.73	1.92	0.84	0.38	Muscle-specific protein 300
BcWN_10473	1565	14.75	8	21.04	7.99	0.93	0.38	Serine/threonine-protein kinase Ial
BcWN_09430	1515	0.99	0.54	1.3	0.46	0.95	0.38	Endonuclease-reverse transcriptase
BcWN_17278	799	30.77	18.02	52.58	19.93	0.98	0.38	Knob-associated His-rich protein, putative
BcWN_06839	705	26.68	22.38	3.65	8.02	1	0.38	Cuticular protein analogous to peritrophins 1-B
BcWN_11047	953	1.7	1.32	7.78	16.71	1	0.38	Integrase, catalytic region
BcWN_28874	432	2.46	2.45	5.16	1.83	1	0.38	Uncharacterized protein
BcWN_47905	666	0.45	0.32	1.16	2.74	1	0.38	2,3,4,5-tetrahydropyridine-2,6-dicarboxylate N-succinyltransferase
BcWN_75527	133	6.07	4.04	5.48	12.99	1	0.38	ATP synthase subunit alpha, mitochondrial
BcWN_23011	824	1.09	0.087	1.59	0.52	0.021	0.39	Endonuclease-reverse transcriptase HmRTE-e01
BcWN_67118	532	0.95	0.034	0.97	2.29	0.024	0.39	Initiation factor 5A
BcWN_07617	3011	314.18	76.53	16.04	34.02	0.14	0.39	Tyrosine phosphatase, non-receptor type nt1
BcWN_42381	212	0	0.59	0.51	1.68	0.25	0.39	DNA double-strand break repair Rad50 ATPase, putative
BcWN_58429	136	1.19	0	0.47	1.93	0.25	0.39	60S ribosomal protein L8
BcWN_01184	5035	4.09	7.33	2.36	5.02	0.35	0.39	Endonuclease-reverse transcriptase
BcWN_45769	202	3.66	1.06	0.32	1.3	0.46	0.39	Lipase (Fragment)
BcWN_71194	383	3.13	1.45	2.74	0.88	0.84	0.39	Organic cation transporter, putative
BcWN_09575	1629	2.62	1.35	2.34	0.86	0.9	0.39	Cleavage and polyadenylation specificity factor subunit 1
BcWN_02174	2203	4.54	3.28	7.42	2.84	1	0.39	Probable ATP-dependent RNA helicase DDX55-like protein
BcWN_04200	2698	3.56	2.54	7.71	16.37	1	0.39	Putative reverse transcriptase
BcWN_04475	1589	1.69	1.04	1.91	0.7	1	0.39	Putative uncharacterized protein
BcWN_06979	2324	55.53	43.52	3.97	8.45	1	0.39	Cuticular protein analogous to peritrophins 1-H
BcWN_09684	1708	35.95	25.22	16.28	34.5	1	0.39	Tripsin, putative
BcWN_11386	4962	0.73	0.65	3.01	6.4	1	0.39	Ankyrin repeat domain protein
BcWN_11709	1524	952.43	906.99	434.42	917.91	1	0.39	Myosin regulatory light chain 2
BcWN_13350	1431	0.87	0.63	2.56	5.51	1	0.39	Ankyrin repeat protein
BcWN_28065	551	2.97	2.41	0.47	1.23	1	0.39	Runt, putative
BcWN_37571	277	2.17	1.36	1.47	0.34	1	0.39	CG4238, isoform D
BcWN_53326	223	1.24	1.2	3.46	1.01	1	0.39	Helicase, putative
BcWN_80751	408	116.66	71.42	23.05	49.21	1	0.39	Myosin heavy chain variant A (Fragment)
BcWN_13498	2327	3.55	0.52	87.33	33.88	0.022	0.4	Uncharacterized protein
BcWN_76531	144	5.61	0.62	3.87	1.04	0.056	0.4	Alanine--tRNA ligase, cytoplasmic
BcWN_26068	752	0.95	0.21	0.54	1.32	0.3	0.4	Endonuclease-reverse transcriptase
BcWN_78795	138	0.67	1.95	2.02	5.31	0.44	0.4	NADH dehydrogenase iron-sulfur protein 2, mitochondrial
BcWN_21048	825	0.56	0.17	2.03	4.44	0.61	0.4	NADH dehydrogenase I, G subunit
BcWN_19382	1327	0.7	0.27	1.18	2.59	0.68	0.4	ATP-dependent Clp protease proteolytic subunit
BcWN_41334	129	3.94	1.53	1.33	3.79	0.76	0.4	Titin
BcWN_00865	1896	2.05	2.54	0.75	1.64	0.77	0.4	SARTTc1 ORF1 protein
BcWN_40987	307	0.53	0.88	0.56	1.59	0.79	0.4	Uncharacterized protein
BcWN_23366	302	1.68	0.83	3.12	1	0.95	0.4	Endonuclease-reverse transcriptase HmRTE-e01
BcWN_04125	3555	2.77	2.6	6.34	13.34	1	0.4	Uncharacterized protein
BcWN_07915	2565	977.46	8.1	140.08	54.88	3.10E-12	0.41	Heat shock protein 70 A1
BcWN_78868	171	4.05	0.1	4.13	1.21	0.0062	0.41	Aldehyde dehydrogenase, mitochondrial
BcWN_02172	2375	1.29	4.86	2.38	5.01	0.023	0.41	Endonuclease-reverse transcriptase
BcWN_81862	221	13.26	21.64	8.53	18.44	0.48	0.41	V-type proton ATPase subunit B
BcWN_78969	693	2.76	1.01	13.79	5.29	0.56	0.41	Putative uncharacterized protein
BcWN_77666	120	4.62	1.49	3.75	0.94	0.6	0.41	Protein disulphide isomerase like protein (Fragment)
BcWN_06034	3185	13.52	5.58	17.21	6.73	0.63	0.41	Putative histidine triad protein member
BcWN_16738	1151	0.26	0.31	1.06	2.35	0.95	0.41	ATP-dependent zinc metalloprotease FtsH
BcWN_78450	116	0.99	1.39	1.11	3.4	0.96	0.41	Bifunctional 3'-phosphoadenosine 5'-phosphosulfate synthase
BcWN_02785	3668	1.6	0.92	4.52	1.75	0.97	0.41	BEL12_AG transposon polyprotein
BcWN_00414	3002	1.48	1.05	6.02	2.33	1	0.41	Ankyrin repeat protein
BcWN_06516	1715	12.21	8.23	6.27	2.42	1	0.41	Mariner transposase
BcWN_08297	3043	7.78	6.92	8.37	17.46	1	0.41	Uncoordinated protein
BcWN_62029	368	0.19	0.1	0.64	1.68	1	0.41	ATP-dependent chaperone
BcWN_77456	208	5.77	0.52	1.13	0.18	0.018	0.42	ABC transporter, putative
BcWN_60960	176	0.52	3.87	1.1	2.99	0.023	0.42	ATP synthase beta subunit (Fragment)
BcWN_37646	267	3.37	11.13	3.93	8.72	0.061	0.42	ATP synthase subunit alpha
BcWN_56397	154	1.8	0	0.28	1.34	0.063	0.42	40S ribosomal protein S3
BcWN_42683	268	2.93	0.47	3.44	1.12	0.14	0.42	Tryptophanyl-tRNA synthetase, cytoplasmic
BcWN_36336	391	5.25	1.42	0.11	0.53	0.28	0.42	cGMP-dependent protein kinase, isozyme, putative
BcWN_24898	1336	3.27	0.99	0.064	0.22	0.34	0.42	Xaa-Pro aminopeptidase 2, putative
BcWN_51527	188	4.79	1.24	7.29	2.5	0.34	0.42	26S protease regulatory subunit 4
BcWN_02327	2105	21.55	7.18	0.75	1.62	0.39	0.42	Uncharacterized protein
BcWN_54608	207	3.46	5.1	1.24	3.18	0.67	0.42	ABC transporter, putative
BcWN_10298	1331	0.9	0.36	1.69	0.62	0.72	0.42	Uncharacterized protein
BcWN_00277	6993	9.49	4.37	7.93	3.14	0.76	0.42	Reverse transcriptase
BcWN_18139	839	0.083	0.17	0.051	0.25	0.82	0.42	Uncharacterized protein
BcWN_57112	646	2.57	1.19	0.13	0.47	0.82	0.42	Ubiquinol-cytochrome c reductase complex 14 kd protein
BcWN_07410	1229	17.73	8.8	9.67	3.79	0.84	0.42	Dfg10 protein, putative
BcWN_29409	297	0.47	0.12	0.79	0.13	0.86	0.42	Zinc finger CCCH domain-containing protein 18
BcWN_19337	409	4.51	5.25	0.21	0.73	0.87	0.42	Putative ribosomal protein S25
BcWN_34584	251	4.69	2.35	5.04	1.72	0.91	0.42	Longitudinals lacking protein, isoforms A/B/D/L
BcWN_15175	1402	14.74	15.75	13.69	28.21	0.92	0.42	Uncharacterized protein
BcWN_32947	500	2.95	3.19	0.086	0.41	0.94	0.42	40S ribosomal protein S12
BcWN_02876	2986	1.75	1.81	3.46	1.34	0.95	0.42	Integrator complex subunit 10
BcWN_07060	1220	1.31	1.35	0.79	1.77	0.95	0.42	Reverse transcriptase
BcWN_08512	1024	0.79	0.42	1.38	0.48	0.95	0.42	Putative VPS9-ankyrin repeat-containing protein
BcWN_11397	1134	1.45	0.76	2.27	0.84	0.95	0.42	Uncharacterized protein
BcWN_15077	667	2.35	2.5	2.25	4.87	0.95	0.42	Uncharacterized protein
BcWN_81206	1622	12.1	6.78	12.23	4.81	0.95	0.42	CCR4-NOT transcription complex subunit 2
BcWN_30713	988	9.65	5.75	38.46	15.13	0.99	0.42	ATP-binding cassette subfamily E, member 1
BcWN_01662	9216	7.08	4.85	13.46	5.31	1	0.42	HEAT repeat-containing protein 1 homolog
BcWN_02679	1225	1.07	0.8	4.67	9.72	1	0.42	Casein kinase I isoform alpha
BcWN_05670	935	6.84	4.39	15.01	5.87	1	0.42	Thymidine kinase
BcWN_05690	2413	2.92	1.86	0.27	0.6	1	0.42	Cadherin-related tumor suppressor
BcWN_07066	2474	20.2	12.5	19.76	7.81	1	0.42	GA16037, isoform B
BcWN_10808	1535	0.83	0.61	0.32	0.75	1	0.42	Putative uncharacterized protein
BcWN_12888	1866	2.16	2.03	2.1	4.43	1	0.42	AMP deaminase 2
BcWN_13204	901	1.49	0.89	3.57	7.5	1	0.42	50S ribosomal protein L13
BcWN_21408	609	340.21	275.46	271.34	107.02	1	0.42	ACYPI000021 protein
BcWN_23291	541	0.6	0.4	0.079	0.38	1	0.42	Uncharacterized protein
BcWN_29186	545	1.86	1.68	1.22	2.76	1	0.42	Carboxypeptidase D
BcWN_30536	450	4.72	3.54	0.19	0.67	1	0.42	Polyubiquitin
BcWN_49399	283	0.16	0.19	1.21	2.99	1	0.42	50S ribosomal protein L7/L12
BcWN_51443	265	0.17	0.068	0.97	2.48	1	0.42	Sec-independent protein translocase protein TatA
BcWN_39710	126	12.09	1.71	16.49	6.11	0.05	0.43	T-complex protein 1 subunit theta, putative
BcWN_38061	156	2.22	4.94	2.33	5.66	0.36	0.43	6-phosphogluconate dehydrogenase, decarboxylating
BcWN_02973	5307	4.31	5.99	1.97	4.06	0.63	0.43	Sodium leak channel non-selective protein
BcWN_08596	1506	1.06	1.5	0.83	1.78	0.65	0.43	Uncharacterized protein
BcWN_09509	1454	4.56	2.01	4.24	1.65	0.73	0.43	Putative uncharacterized protein
BcWN_02009	2177	6.11	3.27	11.72	4.64	0.91	0.43	Putative H3K9 methyltransferase
BcWN_26907	566	0.77	0.35	1.7	0.56	0.91	0.43	Putative reverse transcriptase
BcWN_51949	186	0.5	0.77	1.15	3.03	0.95	0.43	Aspartate aminotransferase
BcWN_26470	566	122.84	70.94	33.23	68.19	0.96	0.43	Myosin heavy chain variant A (Fragment)
BcWN_02091	1650	0.83	0.82	0.57	1.27	0.98	0.43	Uncharacterized protein
BcWN_16432	652	0.6	0.66	0.66	1.56	0.99	0.43	Reverse transcriptase, putative
BcWN_03264	3059	3.31	2.18	7.12	2.82	1	0.43	Uncharacterized protein
BcWN_03446	6178	7.39	5.72	5.39	11	1	0.43	Bifunctional protein NCOAT
BcWN_07571	1974	1.3	1.05	2.15	0.82	1	0.43	DNA polymerase delta catalytic subunit
BcWN_09574	2406	69.52	42.9	81.48	165.94	1	0.43	Serine protease inhibitor 4, serpin-4
BcWN_10423	2237	617.3	546.53	507.37	1034.13	1	0.43	Lian-Aa1 retrotransposon protein
BcWN_28136	439	30.23	19.79	14.54	29.95	1	0.43	Surface protein A
BcWN_31343	172	0.67	0.62	4.73	1.53	1	0.43	39S ribosomal protein L39, mitochondrial
BcWN_72075	212	0.54	0.59	1.41	3.54	1	0.43	Bifunctional methylenetetrahydrofolate dehydrogenase/cyclohydrolase, mitochondrial
BcWN_76945	175	2.37	1.43	7.47	2.58	1	0.43	COP9 signalosome complex subunit 3
BcWN_40572	464	1.09	0.12	0.69	1.7	0.11	0.44	40S ribosomal protein S28
BcWN_01038	2033	2.94	0.8	1.57	0.6	0.25	0.44	Putative uncharacterized protein
BcWN_07928	1597	1.23	2.6	3.17	1.23	0.25	0.44	Putative uncharacterized protein
BcWN_82109	188	25.54	9.05	21.54	44.46	0.48	0.44	Polyubiquitin
BcWN_16354	1256	9.13	4.05	32.51	65.89	0.73	0.44	Glutathione S-transferase-like protein (Fragment)
BcWN_04403	1479	3.07	1.44	3.53	1.38	0.79	0.44	Lachesin, putative
BcWN_77867	258	27.29	33.32	25.66	52.56	0.79	0.44	Polyubiquitin
BcWN_04107	3492	1.94	2.33	2.9	1.15	0.81	0.44	Neither inactivation nor afterpotential protein C
BcWN_02718	2482	5.51	2.85	2.24	0.88	0.89	0.44	Protocadherin-like wing polarity protein stan
BcWN_02954	3300	2.79	1.44	2.32	4.74	0.89	0.44	Metal regulatory transcription factor 1
BcWN_14043	1547	1.3	0.65	3.23	1.26	0.9	0.44	DNA repair and recombination protein RAD54-like protein
BcWN_00296	5329	2.95	3.1	7.24	2.89	0.94	0.44	Uncharacterized protein
BcWN_31645	357	358.4	196.05	284.3	114.22	0.94	0.44	Putative cathepsin
BcWN_01145	2727	3.73	2.1	5.68	2.26	0.95	0.44	DNA replication licensing factor MCM8, putative
BcWN_13811	1505	37.62	21.38	57.52	116.29	0.95	0.44	Protein CBR-TAG-196
BcWN_00775	4754	1.31	1.26	1.27	2.6	0.99	0.44	Putative uncharacterized protein
BcWN_08850	1204	14.24	13.71	18.49	37.52	0.99	0.44	CYP6M1b
BcWN_00053	5085	6.65	5.17	3.34	6.8	1	0.44	Hemocytin
BcWN_06366	1498	6.04	3.77	9.94	3.96	1	0.44	THO complex subunit 3
BcWN_07559	3419	9.88	7.03	17.96	7.17	1	0.44	mRNA transport homolog 4
BcWN_64493	228	0.91	0.86	0.75	2.06	1	0.44	Putative uncharacterized protein
BcWN_39136	200	1.04	0.18	0.96	2.54	0.55	0.45	Chaperone protein DnaK
BcWN_11050	1973	1.15	1.75	28.48	11.49	0.56	0.45	Peptidyl-prolyl cis-trans isomerase, mitochondrial
BcWN_05065	1044	0.73	0.27	0.68	1.51	0.68	0.45	Putative uncharacterized protein
BcWN_26636	383	0.36	0.7	0.5	1.32	0.69	0.45	GK24852
BcWN_59223	330	0.14	0.38	0.58	1.54	0.75	0.45	Glutamate--tRNA ligase 2
BcWN_43166	484	0.72	1.07	1.2	0.35	0.76	0.45	Endonuclease-reverse transcriptase
BcWN_03555	2054	38.57	18.45	15.26	30.8	0.79	0.45	Heat shock 70 kDa protein cognate 2
BcWN_06925	1638	2.25	2.71	1.36	2.84	0.81	0.45	Protein MICAL-3, putative
BcWN_66592	183	8.07	9.1	10.3	21.45	0.91	0.45	Methionine aminopeptidase
BcWN_00181	6520	4.49	3.39	0.98	1.98	1	0.45	Protein serrate
BcWN_00809	6440	1	0.68	1.41	0.56	1	0.45	Putative uncharacterized protein
BcWN_02113	3429	3	1.86	7.62	3.07	1	0.45	Fanconi anemia group J protein
BcWN_06452	1603	23.46	18.95	24.74	49.9	1	0.45	Cytochrome P450 6BK13
BcWN_07393	1914	18.87	11.76	18.71	7.53	1	0.45	COP9 signalosome complex subunit 1
BcWN_10487	3487	233.07	152.02	96.49	194.08	1	0.45	Calcium-transporting ATPase sarcoplasmic/endoplasmic reticulum type
BcWN_23260	454	8.59	6	1.6	0.5	1	0.45	Ecdysone-inducible protein E75
BcWN_29174	462	27.83	16.98	21.05	8.42	1	0.45	Protein disulfide-isomerase
BcWN_37801	359	1.16	0.9	0.54	1.41	1	0.45	Uncharacterized protein (Fragment)
BcWN_77192	314	4.19	3.31	9.21	3.53	1	0.45	Glycolate oxidase, putative (Fragment)
BcWN_67242	164	4.08	0	1.7	0.34	0.0017	0.46	Fatty acid synthase S-acetyltransferase
BcWN_79891	124	3.35	0	1.38	0.15	0.015	0.46	AGAP009176-PA
BcWN_01117	2047	4.35	0.79	2.12	0.83	0.052	0.46	Endonuclease-reverse transcriptase
BcWN_34324	685	1.15	0.13	1.94	4.09	0.063	0.46	ATPase with chaperone activity, component of the HslUV proteasome
BcWN_10296	1585	6.74	19.65	10.29	20.49	0.066	0.46	Adenosine deaminase, putative
BcWN_79995	109	0	1.64	0.2	1.38	0.11	0.46	Aldehyde dehydrogenase
BcWN_81873	160	3.61	0.45	3.08	6.93	0.12	0.46	Heat shock protein 68
BcWN_79462	574	1.49	0.25	1.34	0.43	0.14	0.46	Endonuclease-reverse transcriptase
BcWN_26713	167	0.41	2.04	0.13	0.9	0.17	0.46	Uncharacterized protein
BcWN_01609	2225	15.65	4.36	0.35	0.11	0.23	0.46	Tripsin, putative
BcWN_29926	256	83.13	28.75	5.1	10.71	0.44	0.46	Myosin-9, putative
BcWN_51847	150	1.85	0.36	0.14	1	0.48	0.46	Uncharacterized protein
BcWN_01722	3587	6.11	2.69	17.05	6.99	0.71	0.46	Sulfate transporter
BcWN_67792	765	0.39	0.63	0.36	0.88	0.71	0.46	Putative uncharacterized protein
BcWN_77236	222	0.62	1.13	1.25	3.13	0.75	0.46	Phosphoglucomutase
BcWN_46993	179	2.84	1.1	6.82	2.41	0.76	0.46	Hydroxyacyl-coenzyme A dehydrogenase
BcWN_06527	2970	5.77	7.06	5.59	11.19	0.78	0.46	Putative uncharacterized protein
BcWN_39308	282	1.88	0.76	1.52	0.4	0.79	0.46	Carboxypeptidase D, putative
BcWN_53138	184	1.25	0.39	0.93	0.1	0.79	0.46	ADAM 11
BcWN_16890	978	1.3	0.62	1.34	2.8	0.88	0.46	Reverse transcriptase
BcWN_11000	1297	6.64	3.65	10.24	4.11	0.95	0.46	Ankyrin repeat domain-containing protein 49
BcWN_77487	118	0	0.3	0.18	1.27	0.95	0.46	Peptidyl-prolyl cis-trans isomerase 3
BcWN_14085	1422	1.8	1.84	2.08	4.25	0.96	0.46	Membrane associated protein-like protein
BcWN_28655	711	2.01	1.13	2.05	0.74	0.97	0.46	Protein-O-fucosyltransferase 1
BcWN_01206	3361	1.4	0.82	5.56	2.27	0.98	0.46	Putative uncharacterized protein
BcWN_03063	2087	3.9	2.33	0.3	0.09	0.99	0.46	60 kDa chaperonin
BcWN_13391	1264	50.95	48.77	127.34	255.14	0.99	0.46	Cytochrome b-c1 complex subunit 9
BcWN_14765	974	0.52	0.55	0.4	0.93	0.99	0.46	Putative uncharacterized protein
BcWN_01882	4348	12.6	10.14	0.49	1.01	1	0.46	Peroxidasin
BcWN_05221	1459	4.54	3.25	5.2	2.07	1	0.46	Peptidyl-alpha-hydroxyglycine alpha-amidating lyase 1
BcWN_08137	1739	1.67	1.04	1.92	0.75	1	0.46	Dynein beta chain, ciliary, putative
BcWN_10859	772	2.99	2.71	0.17	0.49	1	0.46	60S ribosomal protein L13
BcWN_12364	1046	0.73	0.58	2.93	6	1	0.46	Ankyrin repeat domain protein
BcWN_17563	662	1.26	0.73	0.58	1.36	1	0.46	Pol-like protein
BcWN_56147	124	12.29	8.38	10.19	3.64	1	0.46	Probable histone-binding protein Caf1
BcWN_57256	285	0.16	0.13	1.05	2.57	1	0.46	Fructose-1,6-bisphosphatase
BcWN_57277	146	1.11	0.86	1.91	0.39	1	0.46	GK17561
BcWN_81446	104	3.55	2.58	27.19	10.47	1	0.46	Inosine-5'-monophosphate dehydrogenase
BcWN_06438	2407	0.67	5.27	2.91	5.83	0.00041	0.47	Uncharacterized protein
BcWN_55429	338	1.98	0.053	0.95	2.28	0.0073	0.47	40S ribosomal protein S29
BcWN_75170	145	5.89	0.74	6.06	2.07	0.069	0.47	Putative uncharacterized protein
BcWN_02601	1099	2.31	4.17	1.77	3.62	0.38	0.47	Transposable element Tcb2 transposase (Fragment)
BcWN_25802	309	1.87	0.46	1.53	0.43	0.41	0.47	N-acetyltransferase 10
BcWN_24750	803	1.18	2.14	6.06	12.12	0.43	0.47	Transcription antitermination protein nusG
BcWN_19090	1121	0.49	0.13	0.42	0.12	0.44	0.47	SARTTc3 ORF2 protein (Fragment)
BcWN_43687	269	0.086	0.4	2.47	5.31	0.63	0.47	DNA mismatch repair protein MutL
BcWN_36618	2234	1.04	0.42	1.83	0.72	0.66	0.47	Putative uncharacterized protein
BcWN_17749	960	0.55	0.75	0.56	1.23	0.81	0.47	Uncharacterized protein
BcWN_01154	4003	1.51	0.73	1.78	0.72	0.83	0.47	DNA, non-LTR retrotransposon:SARTTc7, complete sequence
BcWN_06785	2746	48.55	25.04	48.55	20.02	0.88	0.47	Probable histone-binding protein Caf1
BcWN_56611	555	1.95	1	0.42	1.05	0.91	0.47	Histone-lysine N-methyltransferase trr
BcWN_02936	3853	9.89	5.44	12.65	5.19	0.94	0.47	Protein pygopus
BcWN_15048	809	3.85	2.1	9.24	3.71	0.95	0.47	Putative uncharacterized protein (Fragment)
BcWN_41328	689	2.98	1.69	3.42	1.34	0.98	0.47	CRSP complex subunit, putative
BcWN_00152	4530	1.64	1.19	2.22	4.42	1	0.47	Retrovirus-related Pol polyprotein from transposon 412
BcWN_03434	2444	2	1.36	2.56	1.03	1	0.47	Dynein heavy chain 3, axonemal
BcWN_03776	4583	1.27	0.96	0.73	1.47	1	0.47	Putative reverse transcriptase
BcWN_34686	135	4.1	2.52	4.92	1.53	1	0.47	Spectrin alpha chain, putative
BcWN_35163	136	30.55	25.15	35.44	70.71	1	0.47	60S ribosomal protein L10
BcWN_38486	429	0.97	0.75	0.8	1.88	1	0.47	Uncharacterized protein (Fragment)
BcWN_44183	333	5.2	3.07	1.29	2.93	1	0.47	Argonaute protein
BcWN_78008	184	0.88	0.68	0.81	2.25	1	0.47	Retinoid X receptor
BcWN_80012	222	2.39	1.69	19.01	7.53	1	0.47	Probable medium-chain specific acyl-CoA dehydrogenase, mitochondrial
BcWN_23300	650	1.42	0	0	0.14	0.0003	0.48	60S ribosomal protein L18
BcWN_12656	1387	4.13	0.56	1.65	0.65	0.016	0.48	Phosphatidylinositol 3-kinase catalytic subunit type 3
BcWN_24908	457	3.13	0.39	52.55	21.82	0.038	0.48	Uncharacterized protein
BcWN_77020	149	1.7	0	0.72	0	0.082	0.48	1,4-alpha-glucan-branching enzyme
BcWN_18170	1260	10.9	28.33	13.87	27.22	0.11	0.48	Putative uncharacterized protein (Fragment)
BcWN_06216	1250	0.79	2.15	2.01	4.03	0.13	0.48	Carboxypeptidase D
BcWN_30956	930	2.63	5.7	1.59	3.23	0.22	0.48	Reverse transcriptase
BcWN_36870	114	0.81	3.14	3.19	7.41	0.23	0.48	46 kDa FK506-binding nuclear protein
BcWN_02335	1693	3.39	1.04	4.68	1.91	0.33	0.48	Uncharacterized protein
BcWN_77718	124	0.93	0	0.86	0	0.44	0.48	Putative hydroxyacid-oxoacid transhydrogenase, mitochondrial
BcWN_12909	1288	1.56	2.52	2.69	5.35	0.5	0.48	Cornichon
BcWN_41602	148	3.74	1.09	11.58	4.44	0.52	0.48	Transaldolase
BcWN_78265	120	0.77	0	0.89	0	0.58	0.48	Esterase D
BcWN_48140	261	0.62	1.24	0.41	0	0.62	0.48	Putative gag-pol protein
BcWN_01883	1930	1.36	1.93	1.15	2.32	0.64	0.48	Putative uncharacterized protein
BcWN_82062	103	0	0.52	0.83	2.74	0.76	0.48	Polyubiquitin
BcWN_04316	1369	1.84	0.89	11.03	21.72	0.86	0.48	cAMP-dependent protein kinase catalytic subunit, putative
BcWN_09748	1337	13.28	15.06	16.79	32.92	0.87	0.48	Peptidyl-prolyl cis-trans isomerase (Fragment)
BcWN_15948	1135	0.71	0.35	1.13	0.41	0.91	0.48	Putative uncharacterized protein
BcWN_04248	2077	9.64	5.6	19.11	7.9	0.97	0.48	Transcription factor Dp-1
BcWN_07220	1521	27.61	27.35	21.31	41.74	0.97	0.48	EIP28, putative
BcWN_15200	526	1.8	1.02	1.55	3.29	0.98	0.48	Pyridoxine-5'-phosphate oxidase
BcWN_36727	217	7.66	7.59	20.63	8.31	0.98	0.48	DEAD box polypeptide 5 isoform 1
BcWN_59595	456	2.78	1.57	0.7	0.16	0.98	0.48	Heat shock 70 kDa protein 12A
BcWN_00299	5928	0.49	0.32	0.53	0.21	1	0.48	Serine-protein kinase ATM (Fragment)
BcWN_02208	2170	5.31	3.21	20.63	8.64	1	0.48	PAP-associated domain-containing protein 5
BcWN_03782	1880	1.94	1.45	5.26	2.15	1	0.48	Myocyte enhancing factor 2 isoform A
BcWN_05062	2107	5.98	3.72	6.73	2.78	1	0.48	Endonuclease-reverse transcriptase
BcWN_08379	900	1.46	1.01	5.02	9.89	1	0.48	Malonyl CoA-acyl carrier protein transacylase
BcWN_08538	2019	34.38	26.27	29.68	57.69	1	0.48	Purine biosynthesis protein 6, pur6, putative
BcWN_16474	627	0.74	0.46	2.8	5.69	1	0.48	Transposase
BcWN_19280	752	0.12	0.1	0	0.12	1	0.48	Ribosomal protein L23A
BcWN_26188	353	9.55	5.68	12.02	4.84	1	0.48	EH-domain-containing protein, putative
BcWN_28568	693	27.11	24.42	14.19	28.13	1	0.48	Protein-L-isoaspartate O-methyltransferase
BcWN_34085	133	0	0.13	0.81	0	1	0.48	Serine/threonine-protein kinase TBK1
BcWN_34549	418	26.4	20.74	2.1	4.45	1	0.48	Knickkopf
BcWN_43252	298	0.46	0.36	0.58	1.51	1	0.48	Translation initiation factor IF-2
BcWN_44256	203	1.02	0.79	0.53	0	1	0.48	DNA-directed RNA polymerase II subunit RPB2
BcWN_54701	170	0.68	0.53	1.89	0.44	1	0.48	Uncharacterized protein
BcWN_81908	151	4.59	0	3.97	1.24	0.0015	0.49	Putative uncharacterized protein
BcWN_71446	247	1.31	0	1.47	0.38	0.038	0.49	Reverse transcriptase-like protein (Fragment)
BcWN_49056	485	1.09	0.074	1.28	2.71	0.049	0.49	Putative 60S ribosomal protein RPL35
BcWN_27955	537	2.11	0.33	1.12	0.35	0.09	0.49	Uncharacterized protein
BcWN_05677	2072	0.41	0.069	0.18	0.045	0.14	0.49	ATP-binding cassette sub-family A member 3
BcWN_30290	573	5.52	13.78	10.39	20.32	0.14	0.49	Mitochondrial ribosomal protein S21
BcWN_29143	371	2.68	5.55	2.77	5.77	0.31	0.49	Folylpolyglutamate synthase
BcWN_45945	427	0.65	1.43	0.25	0.75	0.41	0.49	Uncharacterized protein
BcWN_04525	1919	3.19	5.11	3.07	5.99	0.48	0.49	FGGY carbohydrate kinase domain-containing protein
BcWN_34799	351	10.92	4.9	13.73	5.62	0.76	0.49	S-formylglutathione hydrolase
BcWN_47441	249	1.48	2.09	0.86	2.11	0.81	0.49	Gag-like protein (Fragment)
BcWN_00074	4267	5.69	3.03	3.12	1.3	0.91	0.49	Putative transposon Ty3-I Gag-Pol polyprotein
BcWN_04668	2192	8.23	9.01	4.34	8.45	0.91	0.49	Uncharacterized protein
BcWN_61701	439	0.37	0.53	2.49	0.9	0.91	0.49	Yellow-c (Fragment)
BcWN_00013	8601	5.36	3.06	1.14	2.22	0.95	0.49	Zfh4, putative
BcWN_00645	4330	1.17	0.68	4.24	1.77	0.97	0.49	Ankyrin repeat protein
BcWN_06721	1560	3.52	2.03	3.54	6.95	0.97	0.49	Uncharacterized protein
BcWN_05458	1771	4	2.35	3.39	1.39	0.98	0.49	Cytochrome P450 302a1, mitochondrial
BcWN_01141	1812	3.66	2.34	2.61	5.11	1	0.49	Beaten path Ib
BcWN_07302	3418	0.74	0.6	0.56	1.12	1	0.49	Short stop, isoform E
BcWN_07352	2375	32.74	23.5	44.03	85.37	1	0.49	Alcohol dehydrogenase [NADP+]
BcWN_32511	171	6.34	4.19	12.78	5.05	1	0.49	Histone H2A
BcWN_76757	182	6.21	3.84	4.59	9.7	1	0.49	Ubiquitin-conjugating enzyme E2 S
BcWN_77861	193	8.25	6.68	3.66	7.88	1	0.49	Protein henna
BcWN_78063	134	9.47	0.53	12.79	5.05	0.0044	0.5	Fructose-bisphosphate aldolase (Fragment)
BcWN_15647	1416	0.46	1.42	0.8	1.64	0.091	0.5	Endonuclease-reverse transcriptase
BcWN_25844	220	11.86	2.85	10.61	4.27	0.19	0.5	Hydroxysteroid (17-beta) dehydrogenase 4
BcWN_71840	480	16.25	4.59	12.54	5.2	0.26	0.5	Methionine adenosyltransferase 2 subunit beta
BcWN_14488	985	0.33	0.78	1.52	3.03	0.31	0.5	DNA-directed RNA polymerase subunit alpha
BcWN_08572	1338	28.53	9.49	65.27	27.72	0.39	0.5	RAD51D
BcWN_23271	537	1.2	0.33	0.76	1.68	0.45	0.5	Multidrug resistance-associated protein 5
BcWN_32212	402	0.69	1.29	1.71	0.56	0.56	0.5	Histone-lysine N-methyltransferase PRDM9
BcWN_81310	1044	4.84	1.96	4.21	1.73	0.63	0.5	WW domain-binding protein 11
BcWN_28263	484	21.75	9.18	109.76	46.45	0.67	0.5	Acyl-CoA dehydrogenase
BcWN_44443	423	0.82	0.25	1.01	2.22	0.69	0.5	40S ribosomal protein S20
BcWN_07829	1810	0.8	1.01	1.44	0.58	0.79	0.5	Endonuclease-reverse transcriptase
BcWN_21922	1245	4.15	5.01	3.79	7.35	0.81	0.5	Ribosomal protein L19 (Fragment)
BcWN_29372	275	1.09	1.5	2.49	0.82	0.86	0.5	Endonuclease-reverse transcriptase
BcWN_47974	458	4.64	2.23	0.56	1.31	0.86	0.5	Lipase 3
BcWN_20505	547	5.65	2.85	3.72	1.48	0.88	0.5	Uncharacterized protein
BcWN_04111	2238	18.72	10.14	16.9	7.18	0.93	0.5	Putative scarlet
BcWN_15460	1916	1.43	0.8	1.26	0.51	0.96	0.5	DNA, non-LTR retrotransposon:SARTTc6, complete sequence
BcWN_16602	947	3.27	1.89	3.48	1.41	0.98	0.5	DNA mismatch repair protein Msh2
BcWN_01392	4567	2.19	1.37	3.46	1.46	1	0.5	Serine/threonine-protein kinase ATR
BcWN_01839	2148	0.84	0.51	4.59	8.84	1	0.5	Viral A-type inclusion protein, putative
BcWN_02321	1931	16.72	11.61	16.64	7.01	1	0.5	Splicing factor 3A subunit 3
BcWN_03984	2573	3.5	2.42	5.41	2.28	1	0.5	Uncharacterized protein
BcWN_04583	2444	4.18	3.03	15.11	6.38	1	0.5	G1/S-specific cyclin-E
BcWN_07733	1576	0.28	0.18	9.76	18.73	1	0.5	Pancreatic triacylglycerol lipase
BcWN_08504	5272	29.96	18.76	81.36	34.71	1	0.5	Pyruvate carboxylase 1
BcWN_11943	2277	1.4	1.12	4.69	9.06	1	0.5	50S ribosomal protein L6
BcWN_12401	863	2.38	1.49	0.15	0.41	1	0.5	40S ribosomal protein S3a
BcWN_17097	1166	6.06	5.01	3.66	7.09	1	0.5	Putative ATP-dependent bile acid permease
BcWN_18847	568	3.82	2.9	0.38	0.066	1	0.5	Ribosomal protein S15
BcWN_20087	678	1.09	0.66	1.55	3.19	1	0.5	Smile protein, putative
BcWN_82190	112	16.69	1.6	28.31	11.57	0.011	0.51	Glycerol-3-phosphate dehydrogenase [NAD(+)], cytoplasmic
BcWN_34879	269	1.54	5.66	1.75	3.77	0.061	0.51	Putative uncharacterized protein
BcWN_04002	2356	3.51	0.74	1.82	0.75	0.1	0.51	Uncharacterized protein
BcWN_05435	1462	3.69	0.94	2.45	1	0.2	0.51	Beta-hexosaminidase beta chain, putative
BcWN_80014	142	1.14	0	3.17	0.93	0.25	0.51	Aspartate aminotransferase
BcWN_11673	1172	40.16	14.64	31.4	13.46	0.48	0.51	ACYPI007265 protein
BcWN_08764	2676	24.62	10.52	18	7.71	0.67	0.51	Aldehyde dehydrogenase
BcWN_03029	2567	5.56	2.76	4.16	1.76	0.85	0.51	Putative uncharacterized protein
BcWN_00992	2530	4.37	2.27	9.51	4.05	0.9	0.51	Microtubule-associated serine/threonine-protein kinase-like
BcWN_29493	415	21.69	23.99	30.15	57.43	0.9	0.51	Cytochrome P450 CYP6P7
BcWN_12974	1323	25.35	13.35	83.21	157.66	0.91	0.51	Uncharacterized protein
BcWN_35362	221	2.51	1.22	3.49	1.19	0.93	0.51	Glycerol kinase, putative
BcWN_03393	2769	8.72	4.77	30.81	13.23	0.94	0.51	Sulfate permease, putative
BcWN_16333	869	0.8	0.43	0.89	0.3	0.97	0.51	SARTTc3 ORF2 protein (Fragment)
BcWN_01699	4040	8.83	8.06	0.71	1.37	1	0.51	Furrowed, putative
BcWN_03066	2938	8.7	6.28	14.33	6.12	1	0.51	Protein O-mannosyltransferase 1
BcWN_03891	996	2.83	2.52	1.2	0.45	1	0.51	Uncharacterized protein
BcWN_17519	767	4.42	3.06	10.81	20.64	1	0.51	V-type proton ATPase subunit D 1
BcWN_27312	588	2.63	2.25	0.26	0.67	1	0.51	60S ribosomal protein L17
BcWN_27801	437	1.69	0.98	4.51	1.81	1	0.51	Endonuclease-reverse transcriptase
BcWN_38669	232	5.17	4.48	2.68	5.59	1	0.51	Serine protease inhibitor 3/4 (Fragment)
BcWN_51537	372	0.25	0.29	0.4	1.06	1	0.51	Peptidase, M16 family
BcWN_43478	592	3.47	0.61	2.79	1.11	0.079	0.52	72 kDa inositol polyphosphate 5-phosphatase
BcWN_58879	256	53.11	11.47	14.81	6.16	0.1	0.52	Putative uncharacterized protein (Fragment)
BcWN_70693	385	0.42	1.63	0.67	0.15	0.12	0.52	Craniofacial development protein 2 (Fragment)
BcWN_67261	100	14.77	35.46	17.78	34.75	0.17	0.52	Elongation factor 1-alpha (Fragment)
BcWN_54756	344	81.33	151.03	117.76	221.68	0.33	0.52	Polyubiquitin
BcWN_78146	138	0.84	0	3.57	1.09	0.44	0.52	Eukaryotic translation initiation factor 2 gamma
BcWN_10442	1545	2.88	1.18	3.38	1.43	0.64	0.52	Putative reverse transcriptase
BcWN_07546	887	24.77	10.64	17.34	7.45	0.68	0.52	Adenosylhomocysteinase
BcWN_62828	134	0	0.4	0.48	1.68	0.76	0.52	GMP synthase [glutamine-hydrolyzing]
BcWN_17043	2720	12.74	15.26	5.69	10.74	0.81	0.52	Aromatic-L-amino-acid decarboxylase
BcWN_20946	2119	5.04	2.47	4.61	1.97	0.83	0.52	Endonuclease-reverse transcriptase
BcWN_54894	724	0.92	1.19	0.24	0.6	0.84	0.52	DNA, non-LTR retrotransposon:SARTTc7, complete sequence
BcWN_08638	1757	31.08	15.67	23.9	45.1	0.86	0.52	Aldose 1-epimerase
BcWN_71923	205	120.37	63.25	106.9	46.09	0.91	0.52	Cathepsin B-like cysteine proteinase
BcWN_54022	300	1.08	0.48	0.64	1.57	0.93	0.52	Putative uncharacterized protein
BcWN_00343	8916	3.46	2.91	2.85	5.38	1	0.52	Fibrillin-2
BcWN_01375	3531	1.93	1.54	4.51	1.93	1	0.52	Breast cancer type 2 susceptibility protein-like protein
BcWN_04202	2763	22.21	16.11	20.9	9.05	1	0.52	Uncharacterized protein
BcWN_04302	4433	6.85	4.34	7.5	3.24	1	0.52	Structural maintenance of chromosomes 6
BcWN_11688	2639	2.19	1.4	2.57	4.9	1	0.52	Integrase core domain-containing protein
BcWN_16705	484	0.38	0.26	1.11	2.33	1	0.52	Ankyrin repeat domain protein
BcWN_16855	693	0.77	0.62	4.91	9.46	1	0.52	Proteasome subunit beta type
BcWN_24859	274	2.36	1.37	4.85	1.85	1	0.52	Glycogen debranching enzyme
BcWN_31032	542	0.34	0.33	0.47	0.1	1	0.52	Putative broad
BcWN_58972	183	1.01	1.08	0.35	1.23	1	0.52	Neuropathy target esterase sws
BcWN_30733	260	16.87	1.31	12.85	5.35	0.0015	0.53	Uncharacterized protein
BcWN_16761	1344	1.89	0.53	1.18	0.48	0.3	0.53	Putative uncharacterized protein
BcWN_00398	3817	2.36	4.32	2.57	4.83	0.33	0.53	Pao retrotransposon peptidase family protein
BcWN_05561	1903	6.15	8.38	12.74	23.92	0.66	0.53	Transmembrane protein 15
BcWN_79780	123	2.06	0.58	4.7	1.53	0.72	0.53	Fatty acid synthase S-acetyltransferase
BcWN_22284	999	11.16	5.47	14.43	6.24	0.83	0.53	Putative zinc finger protein
BcWN_59548	591	1.99	0.91	1.74	3.5	0.83	0.53	Multidrug resistance-associated protein, putative
BcWN_01059	2669	1.49	0.8	0.6	1.17	0.93	0.53	Putative uncharacterized protein
BcWN_03505	1729	2.2	2.02	6.19	11.66	1	0.53	Recombination repair protein 1
BcWN_04053	3405	6.26	4.96	13.51	5.87	1	0.53	Putative uncharacterized protein
BcWN_04614	2913	3.42	2.59	11.41	4.95	1	0.53	ATPase family AAA domain-containing protein 5
BcWN_05985	2597	10.96	8.92	8.55	3.69	1	0.53	Uncharacterized protein
BcWN_09502	2574	64.16	40.17	79.86	149.41	1	0.53	Diphosphomevalonate decarboxylase
BcWN_71495	201	3.45	1392.12	0.43	1.31	1.10E-18	0.54	3,4-dihydroxy-2-butanone 4-phosphate synthase (Fragment)
BcWN_24102	680	1.63	0.13	0.44	0.11	0.014	0.54	Putative uncharacterized protein
BcWN_40410	214	2.05	9.62	5.31	10.53	0.019	0.54	DNA-directed RNA polymerase subunit beta
BcWN_76269	164	2.11	0	1.83	0.46	0.03	0.54	Canalicular multispecific organic anion transporter 1
BcWN_32866	681	1.15	0.13	0.88	1.79	0.063	0.54	60S ribosomal protein L18
BcWN_79619	121	5.53	0.74	2.48	0.62	0.11	0.54	Protein disulfide isomerase 1, putative
BcWN_00039	7572	2.75	0.84	2.18	0.95	0.31	0.54	Retrovirus-related Pol polyprotein from transposon 297
BcWN_14802	1256	18.01	5.45	8.7	16.24	0.31	0.54	Putative fatty acyl-CoA reductase
BcWN_07947	1625	0.057	0.17	0.053	0.16	0.44	0.54	Uncharacterized protein
BcWN_49665	468	10.41	3.71	5.36	10.23	0.49	0.54	Putative uncharacterized protein
BcWN_63470	419	1.49	2.52	0.61	1.39	0.53	0.54	Putative uncharacterized protein
BcWN_06716	2027	1.58	0.68	1.5	0.63	0.72	0.54	Putative reverse transcriptase
BcWN_09801	1373	0.27	0.38	1.59	3.05	0.81	0.54	Succinate dehydrogenase, putative
BcWN_12326	2302	4.67	2.37	25.84	11.34	0.88	0.54	Inosine-uridine preferring nucleoside hydrolase
BcWN_26161	600	2.77	1.37	0.14	0.44	0.88	0.54	NADH dehydrogenase subunit 5
BcWN_13265	2758	460.76	508.7	634.71	1175.55	0.9	0.54	Juvenile hormone esterase-like protein Est1
BcWN_13773	549	2.94	1.5	0.55	1.2	0.91	0.54	Uncharacterized protein
BcWN_28025	584	1.54	0.8	0.51	1.13	0.94	0.54	Dynein heavy chain 2
BcWN_22715	377	10.71	5.84	11.31	4.78	0.95	0.54	Protease, putative
BcWN_31625	648	1.71	0.91	2.15	0.84	0.95	0.54	Uncharacterized protein
BcWN_07086	906	2.14	2.17	1.32	2.61	0.97	0.54	Putative uncharacterized protein
BcWN_01071	5894	16.57	12.54	7.23	13.49	1	0.54	ATP-binding cassette sub-family A member 3
BcWN_09764	1483	16	14.11	25.76	47.93	1	0.54	UDP-glucuronosyltransferase 2B20, putative
BcWN_11860	1266	0.73	0.48	3.42	6.45	1	0.54	Ankyrin motif protein
BcWN_13612	1425	1.99	1.28	0.98	1.9	1	0.54	Dynein beta chain
BcWN_20995	1179	1.02	0.61	2.62	4.94	1	0.54	50S ribosomal protein L1
BcWN_29888	370	1.25	0.92	1.68	0.56	1	0.54	Uncharacterized protein
BcWN_42093	182	9	8.66	17.89	33.85	1	0.54	Putative peroxiredoxin
BcWN_43169	600	1.38	1.04	0.5	1.1	1	0.54	Putative gag-pol protein
BcWN_13176	1417	2.28	0.16	1.28	0.53	0.0015	0.55	Reverse transcriptase
BcWN_58951	459	1.06	0	0.84	1.8	0.0078	0.55	40S ribosomal protein S16
BcWN_46154	277	0	0.71	3.17	6.31	0.082	0.55	Fatty acyl-CoA reductase 1
BcWN_13643	783	24.38	55.72	127.46	235.15	0.17	0.55	Troponin C, isoform 1 (Fragment)
BcWN_04831	3764	25.82	57.42	82.66	152.42	0.18	0.55	SN-1,2-diacylglycerol ethanolamine-and cholinephosphotranferase
BcWN_27630	889	1.32	0.28	0.87	0.32	0.2	0.55	Putative uncharacterized protein
BcWN_21786	579	6.22	13.18	9.8	18.26	0.23	0.55	Probable ribosome biogenesis protein NEP1 (Fragment)
BcWN_46618	433	1.07	0.17	0.84	1.82	0.23	0.55	60S ribosomal protein L3, putative
BcWN_68215	301	0.38	1.01	0.36	1	0.45	0.55	Dmc1-like protein
BcWN_17215	507	0	0.14	0.8	1.7	0.58	0.55	50S ribosomal protein L28
BcWN_80177	128	0.54	1.4	0.84	2.35	0.63	0.55	ATP synthase subunit alpha, mitochondrial
BcWN_08331	1238	3.64	1.53	3.27	1.4	0.68	0.55	Uncharacterized protein (Fragment)
BcWN_10919	2103	13.28	16.6	18.91	34.91	0.76	0.55	Presqualene diphosphate phosphatase, putative
BcWN_03084	5467	0.27	0.33	0.16	0.31	0.82	0.55	Centromeric protein E, putative
BcWN_01272	2795	10.46	5.2	14.59	6.44	0.85	0.55	Polyribonucleotide nucleotidyltransferase 1, mitochondrial
BcWN_28048	165	2.66	3.47	4.93	1.82	0.86	0.55	Bifunctional aminoacyl-tRNA synthetase
BcWN_11515	2135	4.84	5.26	2.49	4.65	0.91	0.55	Putative fatty acyl-CoA reductase
BcWN_22914	776	2.08	1.13	2.18	4.16	0.96	0.55	Putative Xaa-pro aminopeptidase
BcWN_06112	1908	40.69	23.83	16.46	30.38	0.97	0.55	Protein-L-isoaspartate O-methyltransferase
BcWN_16041	807	2.03	1.46	2.84	1.19	1	0.55	Putative uncharacterized protein
BcWN_26704	378	0.12	0.047	0.91	1.99	1	0.55	NADH-quinone oxidoreductase chain G
BcWN_33512	653	16.47	13.11	16.8	7.31	1	0.55	Aminopeptidase N-like protein
BcWN_43020	1628	2.69	2.33	1.24	2.34	1	0.55	Chromodomain-helicase-DNA-binding protein 7
BcWN_45412	348	0	0	0.98	2.16	1	0.55	30S ribosomal protein S6
BcWN_53220	151	12.69	11.27	31.21	13.43	1	0.55	Elongation factor 2
BcWN_04513	3125	2.22	7.36	1.73	3.2	0.038	0.56	Putative uncharacterized protein
BcWN_05139	1650	0.94	2.53	0.6	1.16	0.11	0.56	Putative uncharacterized protein
BcWN_42308	133	291.22	75	168.96	75.13	0.18	0.56	Elongation factor 1-alpha 1
BcWN_01289	1965	1.19	2.62	1.26	2.38	0.21	0.56	Putative uncharacterized protein
BcWN_24994	619	15.55	4.46	13.67	6.04	0.27	0.56	Protein MTO1-like protein, mitochondrial
BcWN_11217	1403	6.38	12.51	8.29	15.21	0.28	0.56	RNA 3' terminal phosphate cyclase, putative
BcWN_36384	224	6.39	12.79	7.46	14.17	0.3	0.56	Pyruvate kinase
BcWN_38808	371	1.68	0.39	1.15	0.35	0.33	0.56	Uncharacterized protein
BcWN_01097	2729	1.42	2.42	3.49	6.41	0.43	0.56	C-AMP-dependent rap1 guanine-nucleotide exchange factor
BcWN_35341	135	5.64	1.59	15.07	6.26	0.44	0.56	Chaperonin complex component TcP-1 beta subunit CCT2
BcWN_07948	1029	0.43	0.1	5.79	2.52	0.46	0.56	Ves G 1 allergen, putative
BcWN_14557	883	1.91	3.12	1.04	2.06	0.49	0.56	Uncharacterized protein
BcWN_16144	1474	140.6	52.71	0.1	0.25	0.52	0.56	Allantoinase, mitochondrial
BcWN_81038	131	3.35	1.09	3.6	1.15	0.66	0.56	Probable protein disulfide-isomerase A6
BcWN_11140	1282	2.61	1.16	5.68	2.49	0.76	0.56	Reverse transcriptase, putative
BcWN_42454	411	21.85	10.2	33.93	14.99	0.77	0.56	Histone H2A
BcWN_37580	411	1.85	0.78	1.15	0.37	0.78	0.56	Uncharacterized protein
BcWN_33782	142	0.65	1.26	0.91	2.38	0.79	0.56	Membrane-bound alkaline phosphatase
BcWN_71070	643	13.39	6.32	22.39	9.87	0.79	0.56	Putative apyrase/nucleotidase
BcWN_03058	2263	0.59	0.73	0.27	0.53	0.82	0.56	Guanine-nucleotide-exchange-factor TRIO
BcWN_15215	704	3.97	1.88	6.57	2.85	0.82	0.56	Glycerol kinase
BcWN_38423	350	0.66	0.87	0.49	1.18	0.92	0.56	Uncharacterized protein
BcWN_73578	1134	0.63	0.73	0.87	0.33	0.94	0.56	Deformed epidermal autoregulatory factor 1
BcWN_01331	3573	109.3	62.07	144.31	264.79	0.95	0.56	tRNA-dihydrouridine synthase 3-like
BcWN_02578	2234	17.37	9.92	18.94	8.42	0.95	0.56	Histone-lysine N-methyltransferase, H4 lysine-20 specific, putative
BcWN_13993	925	47.84	26.43	29.25	53.59	0.95	0.56	Adenylate kinase
BcWN_64459	266	2.69	1.41	7.65	3.18	0.95	0.56	Elongation factor Tu
BcWN_79187	272	3.73	4.02	7.56	14.16	0.95	0.56	Alanine--glyoxylate aminotransferase 2-like protein
BcWN_63902	239	4.15	2.32	5.56	2.2	0.97	0.56	Phosphoglucomutase
BcWN_04045	2721	2.73	1.6	13.34	5.9	0.98	0.56	Single-minded, putative
BcWN_04247	1200	1.69	1.66	2.25	0.95	0.99	0.56	Putative uncharacterized protein
BcWN_00683	2908	3.6	3.39	6.67	2.95	1	0.56	ATP-dependent DNA helicase Q4
BcWN_02585	2554	5.84	5.52	2.05	0.9	1	0.56	Serine protease P54
BcWN_03510	4626	7.12	5.75	10.78	4.8	1	0.56	AAEL012725-PA
BcWN_04549	3405	2.72	2.27	1.54	2.84	1	0.56	Integrase core domain-containing protein
BcWN_05443	3051	2.56	1.77	2.21	0.97	1	0.56	Reverse transcriptase
BcWN_06796	2147	28.06	21.6	49.9	22.1	1	0.56	Microtubule-associated protein futsch, putative
BcWN_06876	1071	1.47	1.19	0.68	1.37	1	0.56	Uncharacterized protein (Fragment)
BcWN_08620	3397	19.31	14.6	95.42	42.44	1	0.56	60S ribosomal protein L18
BcWN_18750	903	133.97	89.98	196.88	361.4	1	0.56	ATP synthase-coupling factor 6, mitochondrial
BcWN_25768	739	0.84	0.61	0.61	1.27	1	0.56	Putative uncharacterized protein
BcWN_27334	664	3.23	3.07	0.58	0.17	1	0.56	Ribosomal protein L15
BcWN_33305	263	1.4	0.75	0.49	1.29	1	0.56	Alpha-glucosidase
BcWN_73236	815	1.05	0.73	1.24	2.42	1	0.56	Integrase core domain-containing protein
BcWN_30417	149	2.32	11.06	13.95	25.97	0.022	0.57	Probable aconitate hydratase, mitochondrial
BcWN_06405	1569	5.59	1.52	1.32	2.47	0.23	0.57	Cytochrome P450-like protein
BcWN_01679	3007	2.71	4.71	2.5	4.57	0.39	0.57	Uncharacterized protein
BcWN_79349	159	27.87	41.9	51.33	22.8	0.56	0.57	Cathepsin B-like cysteine proteinase
BcWN_08567	1429	2.55	1.09	1.57	0.67	0.71	0.57	Pol-like protein (Fragment)
BcWN_18919	722	3.77	4.71	2.02	3.82	0.78	0.57	Uncharacterized protein
BcWN_20916	386	20.63	21.76	149.51	66.96	0.94	0.57	Fructose-bisphosphate aldolase
BcWN_04368	3719	7.93	4.46	15.33	6.87	0.95	0.57	Lysosomal alpha-glucosidase
BcWN_06168	3940	22.93	12.71	21.06	9.44	0.95	0.57	Aminopeptidase N-like protein
BcWN_23484	676	60.88	34.07	244.2	109.92	0.95	0.57	Inosine-5'-monophosphate dehydrogenase
BcWN_10282	1879	64.76	37.98	57.92	104.83	0.98	0.57	Troponin C
BcWN_00099	5551	1.9	1.76	2.3	4.2	1	0.57	Retrovirus-related Pol polyprotein from transposon 297
BcWN_00129	5993	7.26	4.77	10.02	4.48	1	0.57	Nuclear pore complex protein nup214, putative
BcWN_01229	3334	5.48	3.85	4.8	2.14	1	0.57	PHD finger protein 14
BcWN_09298	3189	19.01	14.71	8.33	15.1	1	0.57	Glutamate--cysteine ligase
BcWN_20038	1282	1.37	1.1	2.16	0.92	1	0.57	NADPH fad oxidoreductase, putative
BcWN_33519	1229	3.76	3.38	4.5	1.97	1	0.57	Trypsin
BcWN_40338	416	0.33	0.3	0.51	1.17	1	0.57	Uncharacterized protein
BcWN_48966	335	1.31	1.23	1.66	0.56	1	0.57	DNA-binding protein D-ETS-3
BcWN_00059	7247	1.63	262.08	0.24	0.44	1.20E-15	0.58	Lactose operon repressor
BcWN_22483	1145	0.14	4.5	0.24	0.52	5.00E-07	0.58	Uncharacterized protein
BcWN_13674	1704	31.78	4.86	5.42	2.41	0.02	0.58	Gamma-glutamyl hydrolase A
BcWN_21966	226	1.43	4.83	1.33	2.83	0.1	0.58	Alcohol dehydrogenase, putative
BcWN_01875	2222	16.64	3.85	0.38	0.74	0.12	0.58	Glucose dehydrogenase [acceptor]
BcWN_14689	2762	174.98	405.13	13.65	24.52	0.16	0.58	Tyrosine 3-monooxygenase
BcWN_00887	2577	3.39	7.72	1.54	2.83	0.17	0.58	Mitogen-activated protein kinase ERK-A, putative
BcWN_54535	193	2.03	4.83	2.55	5.16	0.27	0.58	5-methyltetrahydropteroyltriglutamate--homocysteine S-methyltransferase
BcWN_00706	3385	1.9	3.66	3.61	6.5	0.3	0.58	Uncharacterized protein (Fragment)
BcWN_10176	887	1.51	2.65	1.26	2.41	0.43	0.58	R2 protein (Fragment)
BcWN_32799	396	1.11	0.27	2.16	4.22	0.46	0.58	Ubiquitin-60S ribosomal protein L40
BcWN_00403	4289	6.4	2.43	6.61	2.99	0.54	0.58	Niemann-pick C1
BcWN_81157	175	7.78	11.46	17.87	32.63	0.62	0.58	Polyubiquitin
BcWN_14132	971	4.99	6.55	0.71	0.25	0.72	0.58	Chitinase 5
BcWN_37242	400	0.46	0.76	0.96	2.02	0.76	0.58	Uncharacterized protein
BcWN_57121	906	17.3	8.44	45.11	81.52	0.83	0.58	Translation initiation factor IF-2
BcWN_00021	8342	5.27	6.15	12.33	22.21	0.84	0.58	Putative gag-pol protein
BcWN_13526	1814	244.29	124.74	205.76	93.22	0.87	0.58	60S ribosomal protein L13
BcWN_06030	1879	1.97	1.03	3.14	5.68	0.91	0.58	Putative uncharacterized protein
BcWN_07561	1903	18.21	10.01	45.82	20.73	0.94	0.58	Uncharacterized protein (Fragment)
BcWN_80108	272	5.01	2.7	3.39	6.56	0.95	0.58	Ugt86Dg
BcWN_03145	1639	2.55	1.48	3.99	7.25	0.97	0.58	ATPase
BcWN_13116	1135	0.49	0.52	0.57	1.11	0.98	0.58	Endonuclease-reverse transcriptase
BcWN_09645	1954	11.62	6.97	4.49	8.11	0.99	0.58	Protein-L-isoaspartate O-methyltransferase
BcWN_00205	6528	11.5	7.99	15.4	6.96	1	0.58	Nuclear receptor coactivator 6
BcWN_00923	2161	2.36	1.72	1.83	3.35	1	0.58	Endonuclease-reverse transcriptase
BcWN_02105	2847	2.5	1.85	3.42	1.52	1	0.58	Sidestep protein, putative
BcWN_04995	2738	22.24	13.67	31.23	14.1	1	0.58	Histone acetyltransferase type B catalytic subunit, putative
BcWN_05309	1707	1.37	1.32	4.25	1.89	1	0.58	DNA replication licensing factor MCM9
BcWN_07740	965	5.65	3.67	21.18	38.17	1	0.58	F-box domain containing protein
BcWN_07818	2166	8.48	7.68	25.37	11.43	1	0.58	BmVLG protein
BcWN_14695	864	2.46	1.95	0.72	1.41	1	0.58	Myosin Ib, putative
BcWN_20593	1072	12.06	7.58	4.56	8.3	1	0.58	UV excision repair protein RAD23-like protein B
BcWN_21891	773	1.08	0.9	0.42	0.9	1	0.58	Uncharacterized protein
BcWN_33862	112	10.51	6.56	6.89	13.58	1	0.58	Calreticulin
BcWN_36142	173	8.01	5.18	6.56	12.59	1	0.58	Cytochrome P450
BcWN_43568	132	2.62	2.85	3.41	6.97	1	0.58	Histone H2A
BcWN_54965	205	2.7	1.83	4.49	1.74	1	0.58	Ubiquinone biosynthesis protein (Fragment)
BcWN_80150	163	3.97	3.41	6.7	2.65	1	0.58	Putative leukotriene A4 hydrolase (Fragment)
BcWN_69037	164	4.22	0.55	4.44	8.7	0.1	0.59	Major heat shock 70 kDa protein Bc
BcWN_01738	4279	2.43	0.54	5.08	2.31	0.11	0.59	Putative uncharacterized protein
BcWN_00034	5481	5.95	11.27	5	8.93	0.31	0.59	Reverse transcriptase homolog protein
BcWN_75914	151	0.92	0	1.28	0.25	0.33	0.59	Past-1
BcWN_18096	389	14.06	24.77	9.36	16.9	0.38	0.59	Putative uncharacterized protein
BcWN_73140	376	0.8	0.24	12.53	5.59	0.7	0.59	Putative uncharacterized protein
BcWN_00221	4946	4.24	5.44	4.34	7.8	0.74	0.59	Endonuclease-reverse transcriptase
BcWN_01750	5612	7.69	3.85	15.51	7.05	0.85	0.59	Fatty acid synthase (Fragment)
BcWN_81252	217	1.91	2.56	3.65	7.1	0.85	0.59	Glycoside hydrolase family 31
BcWN_00270	3586	3.46	1.73	5.19	2.35	0.86	0.59	DNA polymerase subunit gamma-1, mitochondrial
BcWN_08077	970	3.97	2.03	4.04	1.78	0.89	0.59	Putative uncharacterized protein
BcWN_08003	2838	44.73	23.87	24.3	43.48	0.91	0.59	Phenoloxidase subunit A3
BcWN_03229	3229	11.77	6.42	5.71	2.58	0.93	0.59	Alanine-glyoxylate aminotransferase
BcWN_01469	2740	2.52	2.61	1.56	2.83	0.95	0.59	ATP-binding cassette sub-family A member 1
BcWN_01870	2127	5.52	3.66	9.1	4.14	1	0.59	Maternal embryonic leucine zipper kinase
BcWN_01993	3053	2.83	1.9	2.08	0.93	1	0.59	Putative uncharacterized protein
BcWN_02784	4209	2.9	2.07	1.29	2.33	1	0.59	Dynein beta chain, ciliary
BcWN_04171	2068	4.06	2.49	6.7	3.04	1	0.59	Putative uncharacterized protein
BcWN_13960	2671	2.69	1.63	0.74	0.32	1	0.59	Tyrosine-protein kinase Fps85D
BcWN_71077	486	2.71	1.66	3.26	1.39	1	0.59	Putative uncharacterized protein (Fragment)
BcWN_10102	1678	0.47	15.4	0.71	1.34	1.30E-08	0.6	Cytochrome P450-like protein
BcWN_07260	1213	0.46	1.7	0.57	1.08	0.047	0.6	Integrase core domain containing protein
BcWN_03137	4139	39.72	87.62	39.55	70.24	0.19	0.6	Uncharacterized protein (Fragment)
BcWN_14343	1127	2.85	0.7	2.01	0.88	0.19	0.6	Putative reverse transcriptase
BcWN_17293	1660	0.79	1.4	0.72	1.36	0.42	0.6	Uncharacterized protein
BcWN_05142	2277	1.84	0.64	2.44	1.1	0.46	0.6	Neuronal PAS domain-containing protein, putative
BcWN_58009	218	27.11	10.52	63.58	28.95	0.58	0.6	Glycerol-3-phosphate dehydrogenase [NAD+], cytoplasmic (Fragment)
BcWN_06817	2217	15.46	6.44	21.88	10.04	0.63	0.6	Caspase (Fragment)
BcWN_16123	1157	1.62	0.68	1.91	0.83	0.72	0.6	Dynein beta chain, ciliary, putative
BcWN_07711	2669	11.74	6.16	18.01	8.28	0.91	0.6	Beta-galactosidase
BcWN_79081	148	4.06	1.94	19.11	8.38	0.91	0.6	Inosine-5'-monophosphate dehydrogenase
BcWN_02915	3558	2.52	1.38	4.68	2.13	0.95	0.6	Uncharacterized protein
BcWN_06570	1320	1.21	0.64	0.5	0.97	0.95	0.6	Uncharacterized protein
BcWN_06348	2505	3.71	2.44	3.43	6.11	1	0.6	Putative reverse transcriptase
BcWN_08102	2036	5.45	4.01	21.67	9.95	1	0.6	Cellular tumor antigen p53, putative
BcWN_13065	1570	243.66	169.66	390.24	693.01	1	0.6	ATP synthase gamma chain
BcWN_14896	1866	0.73	0.51	5.21	9.32	1	0.6	Tubulin polyglutamylase ttll6
BcWN_14954	1917	1.34	1.05	0.96	1.76	1	0.6	Tens, putative
BcWN_41362	254	1.82	1.13	2.28	4.44	1	0.6	50S ribosomal protein L32
BcWN_82089	107	6.04	5.86	15.82	28.96	1	0.6	Polyubiquitin
BcWN_21942	941	0	3.35	0.14	0.34	5.80E-09	0.61	Uncharacterized protein
BcWN_19351	1186	0.9	0	0.42	0.14	0.00013	0.61	Uncharacterized protein
BcWN_30027	571	1.41	0.063	2.25	4.14	0.0082	0.61	Ribosomal protein L19
BcWN_82050	163	2.97	13.18	5.26	9.91	0.023	0.61	V-type proton ATPase subunit B
BcWN_02496	2369	8.24	1.36	3.4	1.55	0.031	0.61	Pol-like protein
BcWN_18675	393	2.29	7.47	2.18	4.16	0.063	0.61	Putative uncharacterized protein
BcWN_26920	589	1.06	3.25	0.4	0.86	0.1	0.61	Longitudinals lacking protein, isoforms N/O/W/X/Y
BcWN_00235	3819	2.36	0.52	2.77	1.28	0.11	0.61	Endonuclease-reverse transcriptase
BcWN_78941	220	1.89	5.45	2.14	4.27	0.14	0.61	Taz protein
BcWN_40028	321	1.87	0.28	1.27	0.41	0.16	0.61	Uncharacterized protein
BcWN_64032	248	1.77	0.22	1.47	0.45	0.17	0.61	Putative uncharacterized protein
BcWN_05923	2596	9.74	21.57	2.46	4.36	0.19	0.61	Matrix metalloproteinase variant 2
BcWN_81088	139	71.41	19.97	62.11	28.65	0.25	0.61	Transaldolase
BcWN_68846	169	0.27	1.38	1.39	0.33	0.27	0.61	3-isopropylmalate dehydrogenase
BcWN_02794	2592	1.54	2.95	1.34	2.38	0.31	0.61	Uncharacterized protein
BcWN_04770	1873	7.84	14.32	16.45	29.04	0.33	0.61	Putative dolichyl pyrophosphate Man9GlcNAc2 alpha-1,3-glucosyltransferase
BcWN_15559	357	1.88	3.91	4.26	7.73	0.33	0.61	GI15159
BcWN_56160	177	1.17	0.1	0.85	2.02	0.33	0.61	Ribosomal protein rpl23a (Fragment)
BcWN_76898	128	1.44	3.78	0.84	2.2	0.33	0.61	Serine-arginine protein 55
BcWN_79862	227	2.64	0.71	1.04	0.25	0.44	0.61	Contactin-associated protein 1, putative
BcWN_08249	1272	1.74	0.58	2.02	0.9	0.45	0.61	Histone-lysine N-methyltransferase PRDM9
BcWN_06010	1187	1.24	0.44	4.02	1.82	0.55	0.61	Nicotinic acetylcholine receptor Paa7 subunit
BcWN_11571	1411	0.47	0.15	0.29	0.093	0.56	0.61	Transposable element Tc3 transposase
BcWN_31911	281	1.4	0.38	42.92	19.79	0.56	0.61	Chorion peroxidase
BcWN_16710	823	7.01	2.7	8.49	3.86	0.57	0.61	Uncharacterized protein
BcWN_03997	2382	1.83	2.71	1.78	3.19	0.58	0.61	Uncharacterized protein
BcWN_46765	429	30.51	12.11	14.03	6.39	0.58	0.61	Alpha-N-acetylgalactosaminidase
BcWN_03374	1762	5.52	7.99	2.65	1.19	0.59	0.61	Phospholipase B, plb1, putative
BcWN_12239	1141	2.53	0.99	3.59	1.6	0.62	0.61	Squamous cell carcinoma antigen recognized by T-cells 3
BcWN_04395	1362	8.68	3.54	20.13	9.35	0.63	0.61	Putative uncharacterized protein
BcWN_77355	151	3.52	1.19	3.83	1.37	0.64	0.61	Lysyl-tRNA synthetase, putative
BcWN_06289	1678	18.46	7.76	32.46	15.09	0.65	0.61	Cleavage and polyadenylation specificity factor subunit 4
BcWN_08913	1398	3.9	1.64	23.34	41.04	0.67	0.61	Putative uncharacterized protein
BcWN_52467	509	0.63	1.02	0.38	0.85	0.7	0.61	Putative reverse transcriptase
BcWN_02349	2515	2.28	2.91	1.41	2.5	0.75	0.61	Pol-like protein
BcWN_42559	188	2.58	0.95	3.99	1.5	0.75	0.61	28S ribosomal protein S31, mitochondrial
BcWN_00140	5269	4.56	2.12	6.74	3.11	0.76	0.61	Polyprotein
BcWN_27315	304	0.99	0.35	1.2	2.47	0.81	0.61	Reverse transcriptase, putative
BcWN_10449	1875	1.23	0.57	4.87	8.57	0.82	0.61	Viral A-type inclusion protein, putative
BcWN_01625	2050	10.46	5.29	7.46	13.09	0.86	0.61	Argininosuccinate lyase
BcWN_07414	1769	5.61	2.81	4.73	2.16	0.86	0.61	Uncharacterized protein
BcWN_71364	360	0.13	0.3	1.01	2.09	0.86	0.61	50S ribosomal protein L20
BcWN_00640	2979	4.14	4.63	4.34	7.59	0.88	0.61	Reverse transcriptase/endonuclease
BcWN_04896	1648	2.76	1.39	1.59	0.71	0.88	0.61	Putative uncharacterized protein
BcWN_36740	205	4.73	2.27	0.73	1.74	0.88	0.61	Isoleucine--tRNA ligase, cytoplasmic
BcWN_48569	286	2.91	1.38	0.82	0.2	0.88	0.61	Transforming protein Qin
BcWN_25456	330	33.37	37.23	52.78	92.66	0.89	0.61	60S ribosomal protein L3
BcWN_08186	1830	15.55	8.21	12.44	5.73	0.91	0.61	Enhancer of split mgamma protein, putative
BcWN_08539	2145	24.28	13	13.81	6.4	0.91	0.61	Putative oxidoreductase GLYR1 homolog
BcWN_21503	653	1.17	1.37	0.46	0.95	0.91	0.61	Reverse transcriptase (Fragment)
BcWN_49297	278	16.86	8.89	0.31	0.88	0.91	0.61	Chitin deacetylase 4
BcWN_66122	155	0.74	1.16	0.83	2.06	0.91	0.61	Putative ATP-dependent RNA helicase DDX47
BcWN_04377	1620	2.24	1.18	2.91	1.32	0.92	0.61	DNA primase large subunit
BcWN_14005	2010	2.4	1.35	1.78	0.79	0.95	0.61	Cleavage and polyadenylation specificity factor subunit 1
BcWN_34853	192	1.08	1.4	1.45	3.03	0.95	0.61	Ribosomal protein L27
BcWN_81004	162	2.99	3.43	4.36	8.46	0.95	0.61	Elongation factor Tu
BcWN_00660	2813	3.06	1.78	4.25	1.94	0.97	0.61	Fanconi anemia group M protein
BcWN_68781	178	37.22	21.93	13.24	24.06	0.98	0.61	Alpha-actinin, sarcomeric
BcWN_00237	4228	5.83	4.56	8.62	4.01	1	0.61	Ankyrin repeat domain-containing protein 50
BcWN_00503	9454	10.33	8.7	9.81	17.32	1	0.61	Fatty acid synthase
BcWN_01303	6902	13.39	9.54	6.54	11.51	1	0.61	ATP-binding cassette sub-family A member 3
BcWN_01335	2653	2.53	1.79	5.67	2.59	1	0.61	DNA repair and recombination protein RAD54-like
BcWN_02568	2690	7.67	5.32	7.64	3.55	1	0.61	Transcription initiation factor TFIID subunit 5
BcWN_03717	7364	34.57	25.66	8.51	15	1	0.61	Collagen alpha-1, IV, chain, putative
BcWN_04301	1500	3.69	2.96	3.7	1.69	1	0.61	Histone-lysine N-methyltransferase PRDM9
BcWN_04578	3070	10.53	7.44	16.07	7.4	1	0.61	Nicotinate phosphoribosyltransferase
BcWN_05000	1267	2.95	2.33	0.61	0.24	1	0.61	Ribosomal protein L3
BcWN_05191	1781	2.55	1.65	2.48	1.12	1	0.61	Putative reverse transcriptase
BcWN_06551	1752	16.89	13.06	19	8.75	1	0.61	RuvB-like helicase 2
BcWN_06828	1112	0.5	0.4	0.17	0.39	1	0.61	Uncharacterized protein
BcWN_08015	1061	1.59	1.3	7.35	13.08	1	0.61	Serine/threonine-protein phosphatase PP1-beta
BcWN_09305	1121	7.15	5.11	27.04	47.5	1	0.61	Uncharacterized protein
BcWN_09885	1421	1.38	0.86	2.17	0.96	1	0.61	Uncharacterized protein
BcWN_10765	859	1.69	1.27	2.97	1.31	1	0.61	GE20727
BcWN_11916	4959	2.38	1.72	13.89	6.41	1	0.61	Glucose dehydrogenase, putative
BcWN_12463	996	24.77	19.08	27.47	47.97	1	0.61	Tubulin-specific chaperone E
BcWN_13130	887	1.95	1.64	3.98	1.78	1	0.61	Putative uncharacterized protein
BcWN_15718	1449	2.82	1.73	2.1	0.93	1	0.61	Reverse transcriptase
BcWN_18326	1224	10.88	9.19	13.39	23.68	1	0.61	Kv channel-interacting protein 4
BcWN_19675	650	0.64	0.61	1.81	3.35	1	0.61	Lipase 3
BcWN_21045	1973	0.53	0.39	1.64	2.94	1	0.61	DNA mismatch repair protein MutL
BcWN_23390	1313	1.56	1	1.29	0.56	1	0.61	Uncharacterized protein
BcWN_35245	472	3.52	2.31	19.56	8.99	1	0.61	Hepatocyte nuclear factor 4
BcWN_39856	399	1.91	1.57	1.93	0.75	1	0.61	Endonuclease-reverse transcriptase
BcWN_43931	219	1.26	1.06	1.47	0.43	1	0.61	Endonuclease-reverse transcriptase
BcWN_53145	276	1.42	0.97	0.7	1.57	1	0.61	Transcription-associated protein 1
BcWN_55671	167	2.49	1.93	0.38	1.24	1	0.61	Putative uncharacterized protein
BcWN_79048	162	1.28	0.66	0.66	1.74	1	0.61	Polyubiquitin
BcWN_80886	144	0.8	0.99	2.38	4.96	1	0.61	Aconitate hydratase, putative
BcWN_10054	2008	3.36	0.16	85.84	40.28	0.000072	0.62	I-connectin
BcWN_05602	1673	4.01	7.71	6.41	11.19	0.3	0.62	Carboxypeptidase A
BcWN_29741	242	5.72	10.58	4.51	8.38	0.38	0.62	Methyl enetetrahydrofolate dehydrogenase
BcWN_25957	647	0.61	1.19	1.56	2.87	0.45	0.62	Uncharacterized protein
BcWN_47969	227	13.93	5.92	48.79	22.59	0.71	0.62	NADH dehydrogenase iron-sulfur protein 2, mitochondrial
BcWN_14632	1221	13.91	17.22	3.11	5.49	0.76	0.62	Endonuclease-reverse transcriptase
BcWN_25059	416	7.6	9.73	3.35	6.1	0.76	0.62	Eukaryotic translation initiation factor 4 gamma, putative
BcWN_07846	1546	59.86	34.02	45.28	78.74	0.95	0.62	NADH-ubiquinone oxidoreductase 39 kDa subunit
BcWN_08671	1885	8.72	8.84	15.32	26.63	0.95	0.62	Uncharacterized protein
BcWN_05441	1502	3.2	1.9	2.95	1.35	0.99	0.62	GATA-binding factor A
BcWN_19404	837	15.25	9.09	11.9	5.54	0.99	0.62	Hepatic leukemia factor (Fragment)
BcWN_00206	7402	4.29	3.28	5.78	2.7	1	0.62	Protein abnormal spindle
BcWN_00979	11930	28.92	20.28	8.93	15.47	1	0.62	Laminin subunit alpha
BcWN_03020	1773	5.44	3.31	10.02	4.66	1	0.62	Zinc finger protein 112-like protein
BcWN_05292	2949	3.06	2.42	2.19	3.83	1	0.62	Uncharacterized protein (Fragment)
BcWN_07264	1851	9.03	6.32	14.98	6.98	1	0.62	BTB/POZ domain-containing protein 2
BcWN_37614	581	0.95	0.8	1.73	0.71	1	0.62	Uncharacterized protein
BcWN_46239	197	44.88	28.73	12.18	21.74	1	0.62	Myosin heavy chain, muscle
BcWN_66068	475	2.92	1.77	3.43	1.5	1	0.62	Putative uncharacterized protein
BcWN_17195	747	1.88	0	1.06	1.99	0.000026	0.63	40S ribosomal protein S3a
BcWN_64499	255	3.26	0	0	0.29	0.00055	0.63	Reverse transcriptase
BcWN_36533	303	1.83	0.059	1.13	2.23	0.017	0.63	Peptidyl-prolyl cis-trans isomerase 7
BcWN_66836	192	2.04	0	0.45	0	0.019	0.63	Maltase 2
BcWN_29796	156	62.74	14.12	301.69	143.04	0.12	0.63	Putative delta-9 desaturase 1
BcWN_31738	228	0.71	2.75	6.01	2.55	0.12	0.63	Probable ATP-dependent RNA helicase DDX43
BcWN_78515	1038	84.59	19.36	33.27	15.81	0.12	0.63	Uncharacterized protein
BcWN_82016	136	6.96	1.45	13.86	6.21	0.21	0.63	Polyubiquitin
BcWN_33378	481	1.58	0.41	2	0.82	0.37	0.63	Uncharacterized protein
BcWN_11356	1968	12.9	4.28	92.5	44.06	0.39	0.63	Prophenoloxidase
BcWN_47532	314	0	0.29	1.23	2.45	0.44	0.63	3-oxoacyl-[acyl-carrier-protein] synthase 2
BcWN_00375	4471	6.83	2.41	7.6	3.6	0.45	0.63	Endonuclease-reverse transcriptase
BcWN_11190	1461	0.063	0	0	0.051	0.58	0.63	Uncharacterized protein
BcWN_33164	180	0.51	0	0.48	0	0.58	0.63	Cation-transporting ATPase fly, putative
BcWN_27186	772	1.23	0.44	0.11	0	0.6	0.63	Transcription termination factor Rho
BcWN_04700	1641	1.56	2.28	0.97	1.72	0.61	0.63	Putative reverse transcriptase
BcWN_57243	289	20.37	8.55	18.38	8.58	0.67	0.63	Uncharacterized protein
BcWN_12961	1431	16.18	7.07	25.42	12.02	0.7	0.63	Putative uncharacterized protein
BcWN_18879	718	1.29	0.52	0.84	1.57	0.74	0.63	Putative uncharacterized protein
BcWN_11105	1003	3.52	4.46	2.82	4.94	0.76	0.63	Uncharacterized protein
BcWN_18889	451	1.74	0.71	3.47	1.54	0.76	0.63	Predicted protein
BcWN_68836	209	0.33	0	0	0.36	0.76	0.63	DNA mismatch repair protein MutS
BcWN_77082	166	0.42	0	0.52	0	0.76	0.63	Cullin-associated NEDD8-dissociated protein 1
BcWN_78246	121	0.57	0	0.71	0	0.76	0.63	Aspartate aminotransferase
BcWN_02566	2174	2.16	1	3.22	1.51	0.77	0.63	Head-specific guanylate cyclase
BcWN_51538	319	0.51	0.84	0	0.24	0.79	0.63	LSU ribosomal protein L20p
BcWN_04695	1603	1.53	1.81	1.18	2.1	0.84	0.63	Endonuclease-reverse transcriptase HmRTE-e01
BcWN_43406	272	0.93	0.33	0	0.28	0.84	0.63	Uncharacterized protein
BcWN_03853	1735	1.17	1.39	3.77	1.74	0.85	0.63	Putative uncharacterized protein
BcWN_05385	1422	6.59	3.27	1.61	2.85	0.85	0.63	Uncharacterized protein
BcWN_00897	2338	8.23	9.41	1.48	2.59	0.86	0.63	Matrix metalloproteinase 2
BcWN_13032	2730	9.74	5.02	0.85	1.51	0.88	0.63	Uncharacterized protein
BcWN_04996	2002	0.63	0.31	2.35	4.07	0.9	0.63	Putative uncharacterized protein
BcWN_16822	622	3.9	2.02	1.52	2.81	0.91	0.63	Endonuclease-reverse transcriptase
BcWN_16242	932	1.26	0.65	1.2	0.5	0.94	0.63	Endonuclease-reverse transcriptase
BcWN_42613	546	24.27	13.28	63.87	110.39	0.94	0.63	Uncharacterized protein
BcWN_07787	2689	28.79	15.96	227.43	107.45	0.95	0.63	Lipid storage droplets surface-binding protein 1
BcWN_17565	1585	0.73	0.77	0.5	0.94	0.95	0.63	Uncharacterized protein
BcWN_30370	241	0.67	0.89	2.31	4.36	0.95	0.63	Putative uncharacterized protein
BcWN_45796	185	2.74	1.36	0	0.41	0.95	0.63	Uncharacterized protein
BcWN_76890	198	0.23	0	0.43	0	0.95	0.63	ATP-binding cassette subfamily E, member 1
BcWN_18843	750	0.77	0.41	0	0.1	0.96	0.63	Sucrase
BcWN_60265	129	3.04	3.47	2.99	5.97	0.96	0.63	Uncharacterized protein
BcWN_09364	2758	342.74	200.34	469.31	222.21	0.97	0.63	Cytochrome P450 4G4
BcWN_08768	1098	2.65	2.61	1.56	2.77	0.98	0.63	ABC protein, subfamily ABCA
BcWN_15264	1486	2.25	1.31	3.24	1.5	0.98	0.63	Neuralized, putative
BcWN_35006	789	0.73	0.77	0.11	0	0.99	0.63	Eukaryotic translation initiation factor 4E
BcWN_01368	1603	3.14	2.3	4.97	2.33	1	0.63	Serine/threonine-protein kinase ULK3
BcWN_01994	2344	17.01	12.39	21.89	10.38	1	0.63	Uncharacterized protein
BcWN_02465	1575	8.51	7.43	13.3	6.25	1	0.63	Uncharacterized protein
BcWN_02670	2176	6.58	4.63	8.99	4.23	1	0.63	Putative scarlet
BcWN_02922	2480	5.8	3.88	8.69	4.08	1	0.63	Polynucleotide 5'-hydroxyl-kinase NOL9
BcWN_03896	1403	6.24	4.79	1.04	1.86	1	0.63	Reversion-inducing cysteine-rich protein with Kazal motifs
BcWN_05048	3053	13.68	11.58	17.97	8.5	1	0.63	Uncharacterized protein
BcWN_05321	1115	5.59	5.2	1.96	3.47	1	0.63	Down syndrome cell adhesion molecule, isoform AG
[truncated: 7,925 more rows]
