# Supplementary material for: Comparison of Potato and Asian Citrus Psyllid Adult and Nymph Transcriptomes Identified Vector Transcripts with Potential Involvement in Circulative, Propagative Liberibacter Transmission
Source: Pathogens. 2014 Nov 3;3(4):875–907. doi: 10.3390/pathogens3040875 (PMC4282890; doi:10.3390/pathogens3040875)
Supplement: Supplementary File 1 [file pathogens-03-00875-s001.zip › pathogens-66026-supplementary-final/pathogens-66026-supplementary-revised-layout/Supplementary Table S8.csv]

Biological Process
GO number	GO description
GO:0009058	biosynthetic process
GO:0044249	cellular biosynthetic process
GO:0034645	cellular macromolecule biosynthetic process
GO:0044237	cellular metabolic process
GO:0006310	DNA recombination
GO:0040007	growth
GO:0009059	macromolecule biosynthetic process
GO:0008152	metabolic process
GO:0000022	mitotic spindle elongation
GO:0090305	nucleic acid phosphodiester bond hydrolysis
GO:1901576	organic substance biosynthetic process
GO:0071704	organic substance metabolic process
GO:0044238	primary metabolic process
GO:0044710	single-organism metabolic process
GO:0051231	spindle elongation
GO:0006412	translation
GO:0032196	transposition
GO:0006313	transposition, DNA-mediated
GO:0009058	biosynthetic process
GO:0044249	cellular biosynthetic process
Molecular Process
GO number	GO description
GO:0003723	RNA binding
GO:0019843	rRNA binding
GO:0003735	structural constituent of ribosome
GO:0005198	structural molecule activity
