# Supplementary material for: Comparison of Potato and Asian Citrus Psyllid Adult and Nymph Transcriptomes Identified Vector Transcripts with Potential Involvement in Circulative, Propagative Liberibacter Transmission
Source: Pathogens. 2014 Nov 3;3(4):875–907. doi: 10.3390/pathogens3040875 (PMC4282890; doi:10.3390/pathogens3040875)
Supplement: Supplementary File 1 [file pathogens-03-00875-s001.zip › pathogens-66026-supplementary-final/pathogens-66026-supplementary-revised-layout/Supplementary Table S9.csv]

Biological Process
GO number	GO description
GO:0030003	cellular cation homeostasis
GO:0006879	cellular iron ion homeostasis
GO:0006875	cellular metal ion homeostasis
GO:0045333	cellular respiration
GO:0050817	coagulation
GO:0007586	digestion
GO:0022900	electron transport chain
GO:0006091	generation of precursor metabolites and energy
GO:0042381	hemolymph coagulation
GO:0007599	hemostasis
GO:0055072	iron ion homeostasis
GO:0006826	iron ion transport
GO:0055065	metal ion homeostasis
GO:0030001	metal ion transport
GO:0000022	mitotic spindle elongation
GO:0055114	oxidation-reduction process
GO:0051231	spindle elongation
GO:0000041	transition metal ion transport
GO:0006412	translation
Molecular Process
GO number	GO description
GO:0008061	chitin binding
GO:0008199	ferric iron binding
GO:0004322	ferroxidase activity
GO:0005506	iron ion binding
GO:0045735	nutrient reservoir activity
GO:0016491	oxidoreductase activity
GO:0016722	oxidoreductase activity, oxidizing metal ions
GO:0016724	oxidoreductase activity, oxidizing metal ions, oxygen as acceptor
GO:0019843	rRNA binding
GO:0005214	structural constituent of chitin-based cuticle
GO:0042302	structural constituent of cuticle
GO:0008011	structural constituent of pupal chitin-based cuticle
GO:0003735	structural constituent of ribosome
GO:0005198	structural molecule activity
